# Supplementary material for: Abnormal serum chloride is associated with increased mortality among unselected cardiac intensive care unit patients
Source: PLoS One. 2021 Apr 26;16(4):e0250292. doi: 10.1371/journal.pone.0250292 (PMC8075550; doi:10.1371/journal.pone.0250292)
Supplement: S1 Data — (XLSX) [file pone.0250292.s004.xlsx]

## Sheet: Breen Jentzer Chloride CICU dat
ICU_Discharge_Status (Dead=1)	Hospital_Discharge_Status (Dead=1)	Age	Gender	White race	BMI redo	ICU_Length_of_Stay	Hospital_Length_of_Stay	Apache3_ScoreSAS_24hr	Pred_Hosp_Death_AP4_SAS_24hr	Invasive_Vent_Use	Noninvasive_Vent_Use	Mean 1 week SOFA	Systolic BP Nearest ICU Admit	Heart Rate Nearest ICU Admit	Oxygen Saturation Nearest ICU Admit	Sodium Value Nearest ICU Admit	Sodium <135 vs. 135-145 vs. >145	Potassium Value Nearest ICU Admit	Bicarbonate Value Nearest ICU Admit	BUN Value Nearest ICU Admit	Creatinine Value Nearest ICU Admit	Hemoglobin Value Nearest ICU Admit	CVVH	MI of CICU Data for CCI	CHF of CICU Data for CCI	CVA of CICU Data for CCI	Moderate/severe kidney disease of CICU Data for CCI	Comorbidity score of CICU Data for CCI	Prior DM of CICU Data for CCI	Prior liver dz of CICU Data for CCI	Prior cancer of CICU Data for CCI	Prior lung dz of CICU Data for CCI	Redo SOFA (with missing)	Row 1 of CICU Data + SOFA + new 11-21-17	Row 2 of CICU Data + SOFA + new 11-21-17	Row 3 of CICU Data + SOFA + new 11-21-17	Row 4 of CICU Data + SOFA + new 11-21-17	Row 5 of CICU Data + SOFA + new 11-21-17	Row 6 of CICU Data + SOFA + new 11-21-17	Row 7 of CICU Data + SOFA + new 11-21-17	Row 8 of CICU Data + SOFA + new 11-21-17	Row 9 of CICU Data + SOFA + new 11-21-17	Row 10 of CICU Data + SOFA + new 11-21-17	Vasoactives?	# vasoactives?	Vasopressors?	Inotropes?	First RR after CICU admission	First Diastolic after CICU admission
0	0	64.932	F	1		3.18	3.18	34	0.0187213	0	0	0.75	165	59	100	140	Normal sodium	4	22	15	0.6	12	0	0	0	0	0	0	0	0	0	0	1	HYPERTROPHIC OBSTRUCTIVE CARDIOMYOPATHY	RIGHT BUNDLE BRANCH BLOCK									0	0	0	0	18	63
1	1	63	F	1		0.42	0.42	149	0.94972	1	0	14	90	114	100	128	Hyponatremia	2.7	29	22	0.8	14.7	0	0	0	0	0	0	0	0	0	0	14	CARDIAC ARREST	ACUTE RESPIRATORY FAILURE									1	2	1	0	20	67
0	0	80.808	F	1		0.71	3.84	48	0.0561569	0	0	2	101	75	98	139	Normal sodium	4.4	25	25	1	9.9	0	0	0	0	0	0	0	0	0	0	2	UNSPECIFIED ESSENTIAL HYPERTENSION	ACUTE MYOCARDIAL INFARCTION, OF OTHER INFERIOR WALL, INITIAL	CORONARY ATHEROSCLEROSIS OF NATIVE CORONARY VESSEL								0	0	0	0	20	58
0	0	49.896	M	1		1.16	1.16	26	0.00862111	0	0	1	120	85	93	136	Normal sodium	3.9	22	12	0.9	11.9	0	0	0	0	0	0	0	0	0	0	1	Pericarditis Acute NOS	ACUTE IDIOPATHIC PERICARDITIS	ULCERATIVE COLITIS, UNSPECIFIED								0	0	0	0	12	67
1	1	50.727	M	1		0.14	0.14	87	0.621191	1	0	8	160	130	75	140	Normal sodium	3.6	21	14	0.8	17.6	0	0	0	0	0	1	1	0	0	0	8	CORONARY ATHEROSCLEROSIS OF NATIVE CORONARY VESSEL	PAROXYSMAL VENTRICULAR TACHYCARDIA	CARDIAC ARREST	ACUTE RESPIRATORY FAILURE							1	2	1	0	18	93
0	0	78.992	F	1		1.1	1.1	54	0.0220658	0	0	2	109	77	91	132	Hyponatremia	5.3	26	28	1.1	11.3	0	0	0	0	0	2	1	0	0	0	2	HYPERPOTASSEMIA	OTHER AND UNSPECIFIED ANGINA PECTORIS	CORONARY ATHEROSCLEROSIS OF NATIVE CORONARY VESSEL	ACUTE KIDNEY FAILURE, UNSPECIFIED							0	0	0	0	16	59
0	0	50.293	F	0		0.79	0.79	38	0.00827548	0	0	1	132	59	100	141	Normal sodium	3.8	25	7	0.5	12.4	0	0	0	0	0	2	0	0	0	0	1	TOBACCO USE DISORDER	CORONARY ATHEROSCLEROSIS OF UNSPECIFIED TYPE OF VESSEL, NATI	PERIPHERAL VASCULAR DISEASE, UNSPECIFIED	OTHER CHEST PAIN							0	0	0	0	14	75
0	0	77.087	M	1		1.9	3.86	75	0.152418	0	0	2.5	87	90	82	133	Hyponatremia	4.3	20	70	1.7	9.5	0	0	0	0	0	0	0	0	0	0	3	UNSPECIFIED ESSENTIAL HYPERTENSION	ACUTE MYOCARDIAL INFARCTION, SUBENDOCARDIAL INFARCTION, INIT	CORONARY ATHEROSCLEROSIS OF UNSPECIFIED TYPE OF VESSEL, NATI	Decline Functional Status							0	0	0	0	24	54
0	0	86.46	F	1		0.7	3.84	60	0.161685	1	0	4	175	78	100	136	Normal sodium	5.4	24	36	1.1	11.4	0	0	0	0	0	0	0	0	0	0	4	OTHER SPECIFIED CARDIAC DYSRHYTHMIAS	Gait Abnormal Orthopedic Cause NOS	SYNCOPE AND COLLAPSE	Decline Functional Status							0	0	0	0	18	84
0	0	46.36	M	1		2.12	2.12	28	0.0131184	0	0	0.5	119	52	99	140	Normal sodium	4	22	11	0.8	14.8	0	1	0	0	0	1	0	0	0	0	1	OTHER, MIXED, OR UNSPECIFIED DRUG ABUSE, UNSPECIFIED USE	ACUTE MYOCARDIAL INFARCTION, OF INFEROPOSTERIOR WALL, INITIA	CORONARY ATHEROSCLEROSIS OF NATIVE CORONARY VESSEL	OTHER COMPLICATIONS DUE TO OTHER VASCULAR DEVICE, IMPLANT, A							0	0	0	0	25	59
0	0	55.088	F	1		0.84	3.18	38	0.022451	0	0	1	103	83	100	140	Normal sodium	3.7	22	8	0.7	14.8	0	0	0	0	0	0	0	0	0	0	1	UNSPECIFIED DISEASE OF PERICARDIUM	PAROXYSMAL VENTRICULAR TACHYCARDIA	CARDIAC COMPLICATIONS	ACCIDENTAL PUNCTURE OR LACERATION DURING A PROCEDURE, NOT EL							0	0	0	0	10	64
0	0	62.068	M	1		0.87	0.87	30	0.00461194	0	0	0	127	94	98	137	Normal sodium	4.2	27	11	0.9		0	0	0	1	0	2	0	0	0	0	0	OTHER AND UNSPECIFIED HYPERLIPIDEMIA	OTHER AND UNSPECIFIED ALCOHOL DEPENDENCE, CONTINUOUS DRINKIN	UNSPECIFIED ESSENTIAL HYPERTENSION	ACUTE PERICARDITIS, UNSPECIFIED	UNSPECIFIED DISEASE OF PERICARDIUM						0	0	0	0	18	66
0	0	54.819	M	1		3.1	3.1	31	0.0179611	0	0	0.666667	139	73	73	142	Normal sodium	4.5	28	13	0.9	14.9	0	0	0	0	0	1	0	0	0	1	1	TOBACCO USE DISORDER	ACUTE MYOCARDIAL INFARCTION, OF INFEROPOSTERIOR WALL, INITIA	ACUTE MYOCARDIAL INFARCTION, UNSPECIFIED SITE, EPISODE OF CA	CORONARY ATHEROSCLEROSIS OF NATIVE CORONARY VESSEL	PAROXYSMAL VENTRICULAR TACHYCARDIA						0	0	0	0	9	91
0	0	69.8	M	1		2.14	3.18	68	0.0960897	0	0	1.66667	114	105	94	141	Normal sodium	4.5	29	34	1.6	13.3	0	1	0	1	2	6	1	0	0	0	2	ACUTE MYOCARDIAL INFARCTION, OF OTHER INFERIOR WALL, INITIAL	ACUTE MYOCARDIAL INFARCTION, UNSPECIFIED SITE, INITIAL EPISO	CORONARY ATHEROSCLEROSIS OF NATIVE CORONARY VESSEL	MITRAL VALVE DISORDERS	ATRIAL FIBRILLATION						0	0	0	0	14	88
0	0	73.685	M	1		4.95	4.95	79	0.145265	0	0	1.2	149	117	77	130	Hyponatremia	5.1	23	22	1.1	12.9	0	0	0	0	0	0	0	0	0	0	1	ACUTE MYOCARDIAL INFARCTION, OF OTHER INFERIOR WALL, INITIAL	CORONARY ATHEROSCLEROSIS OF UNSPECIFIED TYPE OF VESSEL, NATI	CORONARY ATHEROSCLEROSIS OF NATIVE CORONARY VESSEL	UNSPECIFIED CHEST PAIN	OTHER CHEST PAIN						0	0	0	0	15	111
0	0	65.537	M	1		0.12	3.99	34	0.00145154	0	0	0	120	71	95	135	Normal sodium	3.9	26	14	0.9	14.7	0	0	0	0	0	0	0	0	0	0	0	OTHER EMPHYSEMA	UNSPECIFIED PLEURAL EFFUSION	PULMONARY COLLAPSE	INTERSTITIAL EMPHYSEMA	NONSPECIFIC ABNORMAL ELECTROCARDIOGRAM (ECG) (EKG)						0	0	0	0	17	66
0	0	29.696	M	0		0.56	0.56	27	0.00373374	0	0	3	163	99	99	139	Normal sodium	4.4	22	17	0.8	14.1	0	0	0	0	0	0	0	0	0	0	3	UNSPECIFIED ESSENTIAL HYPERTENSION	CORONARY ATHEROSCLEROSIS OF NATIVE CORONARY VESSEL	CARDIOMEGALY	UNSPECIFIED CHEST PAIN	NONSPECIFIC ABNORMAL ELECTROCARDIOGRAM (ECG) (EKG)						0	0	0	0	11	90
0	0	44.477	M	1		1.38	2.48	38	0.0740083	0	0	2	128	74	99	143	Normal sodium	4.2	21	12	1.1	15.1	0	0	0	0	0	0	0	0	0	0	3	Smoking NOS	TOBACCO USE DISORDER	Myocardial Infarction (MI) Acute ST Elevation Inferior	ACUTE MYOCARDIAL INFARCTION, OF OTHER INFERIOR WALL, INITIAL	PAROXYSMAL VENTRICULAR TACHYCARDIA	Deconditioned					1	1	1	0	21	107
0	0	38.022	M	1		1.81	1.81	21	0.0174155	0	0	2	96	78	97	140	Normal sodium	3.8	27	14	0.8	14.7	0	0	0	0	0	0	0	0	0	0	1	LOCALIZATION-RELATED (FOCAL) (PARTIAL) EPILEPSY AND EPILEPTI	OTHER ENCEPHALOPATHY	CARDIAC ARREST	SYNCOPE AND COLLAPSE	OTHER COMPLICATIONS DUE TO NERVOUS SYSTEM DEVICE, IMPLANT, A						0	0	0	0	17	65
0	0	66.96	F	1		0.97	2.98	46	0.0350372	0	0	1	144	113	89	143	Normal sodium	4.2	25	11	0.7	12.5	0	0	0	0	0	2	0	0	1	0	1	UNSPECIFIED ESSENTIAL HYPERTENSION	OTHER LEFT BUNDLE BRANCH BLOCK	ACUTE SYSTOLIC HEART FAILURE	TAKOTSUBO SYNDROME	HEMATOMA COMPLICATING A PROCEDURE						0	0	0	0	22	76
0	0	27.277	F	0		0.84	0.91	36	0.0165688	0	0	1	96	122	100	143	Normal sodium	4	25	9	0.5	11.5	0	0	0	0	0	2	0	0	1	0	1	MITRAL VALVE INSUFFICIENCY AND AORTIC VALVE INSUFFICIENCY	DISEASES OF TRICUSPID VALVE	PAROXYSMAL SUPRAVENTRICULAR TACHYCARDIA	CARDIAC COMPLICATIONS	PERSONAL HISTORY OF SURGERY TO HEART AND GREAT VESSELS, PRES						0	0	0	0	26	83
0	0	55.324	F	1		3.13	3.13	40	0.032945	0	0	1	175	61	100	142	Normal sodium	3.7	25	12	0.6	11.5	0	1	0	1	0	2	0	0	0	0	1	AMPHETAMINE OR RELATED ACTING SYMPATHOMIMETIC ABUSE, EPISODI	INTERMEDIATE CORONARY SYNDROME	OTHER SPECIFIED CARDIAC DYSRHYTHMIAS	ULCERATIVE COLITIS, UNSPECIFIED	AUTOMATIC IMPLANTABLE CARDIAC DEFIBRILLATOR IN SITU						0	0	0	0
0	0	53.342	M	1		1.2	3.36	28	0.0147549	0	0	0.5	129	81	96	137	Normal sodium	4.5	26	12	0.9	13.1	0	1	0	0	0	1	0	0	0	0	1	UNSPECIFIED OBESITY	UNSPECIFIED ESSENTIAL HYPERTENSION	ACUTE MYOCARDIAL INFARCTION, OF OTHER ANTERIOR WALL, INITIAL	CORONARY ATHEROSCLEROSIS OF NATIVE CORONARY VESSEL	EXAMINATION OF PARTICIPANT IN CLINICAL TRIAL						0	0	0	0	15	56
1	1	70	M	1		0.26	0.26	72	0.440989	0	0	4				148	Hypernatremia	4.3	17	30	1.9	15.1	0	0	0	0	2	9	1	0	1	1	4	CARDIAC ARREST, CAUSE UNSPECIFIED	Prolonged QT Interval	MULTIPLE FRACTURES OF RIBS, BILATERAL, INIT FOR CLOS FX	TRAUMATIC PNEUMOTHORAX, INITIAL ENCOUNTER	ENCOUNTER FOR ADJUSTMENT AND MANAGEMENT OF VAD						1	3	1	0	26	67
0	0	80.948	F	1		2.39	2.39	61	0.152369	0	0	0.666667	128	73	94	142	Normal sodium	3.9	22	9	0.8	14.1	0	0	0	0	0	1	1	0	0	0	1	OTHER AND UNSPECIFIED HYPERLIPIDEMIA	DISEASES OF TRICUSPID VALVE	UNSPECIFIED ESSENTIAL HYPERTENSION	ACUTE MYOCARDIAL INFARCTION, SUBENDOCARDIAL INFARCTION, INIT	CORONARY ATHEROSCLEROSIS OF NATIVE CORONARY VESSEL	MITRAL VALVE DISORDERS					0	0	0	0	15	62
0	0	67.091	M	1		0.7	0.95	55	0.0513227	0	1	5	107	121	94	138	Normal sodium	4	25	19	0.9	11.8	0	1	1	0	0	2	0	0	0	0	5	CORONARY ATHEROSCLEROSIS OF UNSPECIFIED TYPE OF VESSEL, NATI	CORONARY ATHEROSCLEROSIS OF NATIVE CORONARY VESSEL	OTHER SPECIFIED FORMS OF CHRONIC ISCHEMIC HEART DISEASE	PAROXYSMAL VENTRICULAR TACHYCARDIA	CONGESTIVE HEART FAILURE, UNSPECIFIED	CHRONIC SYSTOLIC HEART FAILURE					0	0	0	0	20	85
0	0	71.285	M	1		2.79	2.79	36	0.0202364	0	0	1	106	76	99	141	Normal sodium	3.8	23	11	0.9	12.7	0	0	0	0	0	0	0	0	0	0	1	ACUTE MYOCARDIAL INFARCTION, OF INFEROLATERAL WALL, INITIAL	ACUTE MYOCARDIAL INFARCTION, UNSPECIFIED SITE, EPISODE OF CA	CORONARY ATHEROSCLEROSIS OF UNSPECIFIED TYPE OF VESSEL, NATI	CORONARY ATHEROSCLEROSIS OF NATIVE CORONARY VESSEL	OTHER SPECIFIED CARDIAC DYSRHYTHMIAS	ABDOMINAL ANEURYSM WITHOUT MENTION OF RUPTURE					0	0	0	0	21	58
0	0	67.496	M	0		0.9	1.94	73	0.0796154	0	1	6	100	63	100	135	Normal sodium	4.9	22	31	1.8	10.1	0	0	1	0	0	1	0	0	0	0	6	HYPERPOTASSEMIA	UNSPECIFIED ESSENTIAL HYPERTENSION	CORONARY ATHEROSCLEROSIS OF UNSPECIFIED TYPE OF VESSEL, NATI	CORONARY ATHEROSCLEROSIS OF NATIVE CORONARY VESSEL	FIRST DEGREE ATRIOVENTRICULAR BLOCK	ACUTE KIDNEY FAILURE, UNSPECIFIED					0	0	0	0	17	131
1	1	62.194	F	1		0.44	0.44	58	0.110719	1	0	6	70	103	95	138	Normal sodium	4	15	16	0.7	12.5	0	0	0	0	0	1	1	0	0	0	6	ACUTE MYOCARDIAL INFARCTION, OF INFEROLATERAL WALL, INITIAL	CORONARY ATHEROSCLEROSIS OF NATIVE CORONARY VESSEL	CARDIAC TAMPONADE	UNSPECIFIED DISEASE OF PERICARDIUM	DISSECTION OF AORTA, THORACOABDOMINAL	CARDIOGENIC SHOCK					1	1	1	0	23	56
0	0	50.23	F	1		1.38	3.11	18	0.0120233	0	0	0.5	139	44	80	139	Normal sodium	4.3	20	11	0.6	11.2	0	0	0	0	0	0	0	0	0	0	1	UNSPECIFIED OBESITY	MAJOR DEPRESSIVE DISORDER, RECURRENT EPISODE, UNSPECIFIED DE	TOBACCO USE DISORDER	ACUTE MYOCARDIAL INFARCTION, OF OTHER INFERIOR WALL, INITIAL	CORONARY ATHEROSCLEROSIS OF NATIVE CORONARY VESSEL	OTHER ABNORMAL GLUCOSE					0	0	0	0	13	70
0	0	61.762	F	1		3.96	4.93	42	0.0272177	0	0	1.25	131	112	99	137	Normal sodium	4.7	28	8	0.5	12.6	0	0	0	0	0	3	0	0	1	1	1	TOBACCO USE DISORDER	SECONDARY CARDIOMYOPATHY, UNSPECIFIED	TAKOTSUBO SYNDROME	THORACIC ANEURYSM WITHOUT MENTION OF RUPTURE	OTHER EMPHYSEMA	Prolonged QT Interval					0	0	0	0	6	100
0	0	62.954	M	1		2.14	2.14	32	0.0235023	0	0	1.5	230	146	100	135	Normal sodium	3.9	24	15	0.9	14.6	0	0	0	0	0	0	0	0	0	0	2	OTHER AND UNSPECIFIED HYPERLIPIDEMIA	UNSPECIFIED ESSENTIAL HYPERTENSION	ACUTE MYOCARDIAL INFARCTION, OF OTHER INFERIOR WALL, INITIAL	ACUTE MYOCARDIAL INFARCTION, UNSPECIFIED SITE, INITIAL EPISO	CORONARY ATHEROSCLEROSIS OF NATIVE CORONARY VESSEL	Debility					0	0	0	0	18	79
0	0	76.595	F	1		1.52	2.45	47	0.0644162	0	0	2.5	127	99	97	142	Normal sodium	4.2	23	13	0.7	10	0	0	0	0	0	1	1	0	0	0	1	OTHER AND UNSPECIFIED HYPERLIPIDEMIA	ACUTE MYOCARDIAL INFARCTION, OF INFEROLATERAL WALL, INITIAL	STEMI ST Elevation MI	CORONARY ATHEROSCLEROSIS OF NATIVE CORONARY VESSEL	AORTIC VALVE DISORDERS	Stenosis Aortic (AS) Valve Acquired	Debility				0	0	0	0	19	63
0	0	50.537	F	0		1.46	1.47	54	0.0168123	0	0	0.5	116	81	86	137	Normal sodium	3.5	24	21	0.9	11.6	0	0	0	0	0	0	0	0	0	0	1	DISEASES OF TRICUSPID VALVE	PRINZMETAL ANGINA	CORONARY ATHEROSCLEROSIS OF NATIVE CORONARY VESSEL	OTHER MUSCULOSKELETAL SYMPTOMS REFERABLE TO LIMBS	NONSPECIFIC ABNORMAL ELECTROCARDIOGRAM (ECG) (EKG)	Debility					0	0	0	0	16	85
0	0	65.518	M	1		2.13	2.13	44	0.0531919	0	0	2	127	60	98	141	Normal sodium	4.1	23	10	0.6	8.9	0	0	0	0	0	3	1	0	0	0	2	TYPE II OR UNSPECIFIED TYPE DIABETES MELLITUS WITH OPHTHALMI	BACKGROUND DIABETIC RETINOPATHY	INTERMEDIATE CORONARY SYNDROME	CORONARY ATHEROSCLEROSIS OF NATIVE CORONARY VESSEL	PERIPHERAL VASCULAR COMPLICATIONS	HEMATOMA COMPLICATING A PROCEDURE					0	0	0	0	16	61
0	0	56.003	M	1		1.98	1.98	23	0.024624	0	0	1	111	108	100	142	Normal sodium	4.4	23	10	1.1	13	0	0	0	0	0	0	0	0	0	0	1	PAROXYSMAL SUPRAVENTRICULAR TACHYCARDIA	ATRIAL FIBRILLATION	Fibrillation Atrial Paroxysmal (PAF)	CARDIOMEGALY	PERSONAL HISTORY OF TRAUMATIC FRACTURE	AUTOMATIC IMPLANTABLE CARDIAC DEFIBRILLATOR IN SITU	FITTING AND ADJUSTMENT OF AUTOMATIC IMPLANTABLE CARDIAC DEFI				0	0	0	0	17	61
0	0	73.31	F	1		1.42	1.42	74	0.12097	0	0	3	87	150	95	148	Hypernatremia	4.1	34	20	1.3	11.3	0	0	0	0	0	4	1	0	1	1	2	LOCAL EXCISION & REMOVAL INT FIX DEVICES EXC HIP & FEMUR W CC	Other dyspnea and respiratory abnormality	Smoking NOS	ATRIAL FIBRILLATION	HYPOTENSION, UNSPECIFIED	CHRONIC AIRWAY OBSTRUCTION, NOT ELSEWHERE CLASSIFIED	LONG-TERM (CURRENT) USE OF ANTICOAGULANTS				0	0	0	0	21	68
0	0	52.515	F	1		2.58	2.58	36	0.0302276	0	1	3.33333	144	161	100	135	Normal sodium	4.2	23	15	0.6	13.4	0	1	0	0	0	2	1	0	0	0	1	Diabetes Mellitus Type 2 (DO NOT SELECT)	DM Type2	Hyperlipidemia NOS	OTHER AND UNSPECIFIED HYPERLIPIDEMIA	Hypertension (HTN)	UNSPECIFIED ESSENTIAL HYPERTENSION	ACUTE MYOCARDIAL INFARCTION, OF OTHER SPECIFIED SITES, INITI	STEMI ST Elevation MI	UNSPECIFIED CHEST PAIN		0	0	0	0	18	70
0	0	46.603	M	1		1.61	1.61	29	0.0138731	0	0	3	156	107	100	135	Normal sodium	4.1	21	13	0.8	12.7	0	0	0	0	0	1	0	0	0	1	1	OTHER AND UNSPECIFIED HYPERLIPIDEMIA	TOBACCO USE DISORDER	ACUTE MYOCARDIAL INFARCTION, OF INFEROLATERAL WALL, INITIAL	CORONARY ATHEROSCLEROSIS OF NATIVE CORONARY VESSEL							0	0	0	0	8	65
0	0	98.162	F	1		0.7	9.47	60	0.0968036	0	0	1	129	74	97	137	Normal sodium	4.5	20	30	0.9	11	0	0	0	0	0	0	0	0	0	0	1	UNSPECIFIED ESSENTIAL HYPERTENSION	ACUTE MYOCARDIAL INFARCTION, OF OTHER INFERIOR WALL, INITIAL	ATRIAL FIBRILLATION	ATRIAL FLUTTER	URINARY TRACT INFECTION, SITE NOT SPECIFIED	Gait Abnormal Orthopedic Multiple Joint	URINARY FREQUENCY				0	0	0	0	11	71
0	0	70.178	F	1		1.26	3.45	51	0.11437	0	0	0.5	144	80	100	141	Normal sodium	3.7	19	24	0.6	12.1	0	0	0	0	0	0	0	0	0	0	1	UNSPECIFIED ESSENTIAL HYPERTENSION	ACUTE MYOCARDIAL INFARCTION, OF INFEROPOSTERIOR WALL, INITIA	CORONARY ATHEROSCLEROSIS OF NATIVE CORONARY VESSEL	PAROXYSMAL VENTRICULAR TACHYCARDIA	VENTRICULAR FIBRILLATION	CARDIAC ARREST	Debility				0	0	0	0	15	81
0	0	49.994	M	1		2.83	2.83	24	0.0140518	0	0	1.33333	122	89	99	138	Normal sodium	4.4	22	15	0.9	15.2	0	0	0	0	0	1	0	0	0	1	2	OTHER AND UNSPECIFIED HYPERLIPIDEMIA	TOBACCO USE DISORDER	UNSPECIFIED ESSENTIAL HYPERTENSION	ACUTE MYOCARDIAL INFARCTION, OF OTHER ANTERIOR WALL, INITIAL	ACUTE MYOCARDIAL INFARCTION, UNSPECIFIED SITE, EPISODE OF CA	SPONDYLOSIS OF UNSPECIFIED SITE WITHOUT MENTION OF MYELOPATH	Debility				0	0	0	0	23	88
0	0	33.54	M	1		1.02	2.88	24	0.0158489	0	0	0.5	137	74	96	137	Normal sodium	4.4	22	11	0.9	16.7	0	0	0	0	0	0	0	0	0	0	1	OTHER AND UNSPECIFIED HYPERLIPIDEMIA	TOBACCO USE DISORDER	ACUTE MYOCARDIAL INFARCTION, SUBENDOCARDIAL INFARCTION, INIT	CORONARY ATHEROSCLEROSIS OF NATIVE CORONARY VESSEL	OTHER SPECIFIED CARDIAC DYSRHYTHMIAS	NONSPECIFIC ABNORMAL ELECTROCARDIOGRAM (ECG) (EKG)	Prolonged QT Interval	Debility			0	0	0	0	15	103
0	0	34.151	M	1		2.66	3.68	21	0.00294711	0	0	3.66667	136	74	95	138	Normal sodium	3.6	22	14	0.9	13.4	0	0	0	0	0	0	0	0	0	0	5	Debility, Unspecified	OTHER AND UNSPECIFIED HYPERLIPIDEMIA	SECONDARY THROMBOCYTOPENIA	ACUTE MYOCARDIAL INFARCTION, SUBENDOCARDIAL INFARCTION, INIT	OTHER SPECIFIED CARDIAC DYSRHYTHMIAS	UNSPECIFIED CHEST PAIN	Debility	HEMATOMA COMPLICATING A PROCEDURE			0	0	0	0	21	75
0	0	72.729	M	1		2.9	2.9	60	0.0867966	0	0	2	158	112	98	135	Normal sodium	4.5	25	15	0.9	12.5	0	0	0	0	0	1	0	0	0	1	4	CARDIAC TAMPONADE	UNSPECIFIED DISEASE OF PERICARDIUM	ATRIAL FIBRILLATION	ATRIAL FLUTTER	ASTHMA, UNSPECIFIED	CARDIAC COMPLICATIONS	CARDIAC PACEMAKER IN SITU				0	0	0	0	12	118
0	0	53.928	M	1		0.81	1.77	38	0.0262217	0	0	2	124	50	100	142	Normal sodium	4.6	21	19	1.1	14.2	0	0	0	0	0	0	0	0	0	0	2	ACUTE MYOCARDIAL INFARCTION, OF OTHER INFERIOR WALL, INITIAL	STEMI ST Elevation MI	CORONARY ATHEROSCLEROSIS OF UNSPECIFIED TYPE OF VESSEL, NATI	CORONARY ATHEROSCLEROSIS OF NATIVE CORONARY VESSEL	FIRST DEGREE ATRIOVENTRICULAR BLOCK	UNSPECIFIED CHEST PAIN	PERCUTANEOUS TRANSLUMINAL CORONARY ANGIOPLASTY STATUS				0	0	0	0	10	91
0	0	68.458	F	1		1.87	3.98	41	0.0285801	0	0	1	140	90	93	137	Normal sodium	4.6	26	12	0.7	14.4	0	0	0	0	0	0	0	0	0	0	1	DIABETES MELLITUS WITHOUT MENTION OF COMPLICATION,TYPE II OR	ACUTE MYOCARDIAL INFARCTION, OF OTHER INFERIOR WALL, INITIAL	CORONARY ATHEROSCLEROSIS OF UNSPECIFIED TYPE OF VESSEL, NATI	CORONARY ATHEROSCLEROSIS OF NATIVE CORONARY VESSEL	OTHER SPECIFIED FORMS OF CHRONIC ISCHEMIC HEART DISEASE	ACCIDENTAL PUNCTURE OR LACERATION DURING A PROCEDURE, NOT EL	PERCUTANEOUS TRANSLUMINAL CORONARY ANGIOPLASTY STATUS				0	0	0	0	21	66
0	0	72.191	F	1		1.89	2.42	52	0.0293261	0	0	2	85	54	100	138	Normal sodium	3.7	21	11	0.8	10.7	0	0	0	0	0	0	0	0	0	0	3	UNSPECIFIED DISEASE OF PERICARDIUM	ATRIAL FIBRILLATION	OTHER SPECIFIED CARDIAC DYSRHYTHMIAS	OTHER IATROGENIC HYPOTENSION	NONSPECIFIC ABNORMAL ELECTROCARDIOGRAM (ECG) (EKG)	LONG-TERM (CURRENT) USE OF ANTICOAGULANTS	FOLLOW-UP EXAMINATION FOLLOWING OTHER SURGERY				1	1	1	0	16	43
0	0	44.849	F	1		0.68	1.77	14	0.0113325	0	0	1	164	76	96	140	Normal sodium	4.5	25	13	0.8	13.7	0	0	0	0	0	0	0	0	0	0	1	UNSPECIFIED HYPOTHYROIDISM	OTHER AND UNSPECIFIED HYPERLIPIDEMIA	TOBACCO USE DISORDER	UNSPECIFIED ESSENTIAL HYPERTENSION	ACUTE MYOCARDIAL INFARCTION, OF OTHER ANTERIOR WALL, INITIAL	ACUTE MYOCARDIAL INFARCTION, UNSPECIFIED SITE, INITIAL EPISO	CORONARY ATHEROSCLEROSIS OF NATIVE CORONARY VESSEL	OTHER SPECIFIED CARDIAC DYSRHYTHMIAS			0	0	0	0	16	80
1	1	70.258	M	1		0.35	0.35	87	0.459774	0	0	3	129	92	89	135	Normal sodium	4.5	20	26	1	13.5	0	0	0	0	0	0	0	0	0	0	3	OTHER SPECIFIED FORMS OF CHRONIC ISCHEMIC HEART DISEASE	MITRAL VALVE DISORDERS	PAROXYSMAL VENTRICULAR TACHYCARDIA	ACUTE ON CHRONIC COMBINED SYSTOLIC AND DIASTOLIC HEART FAILU	HEART FAILURE, UNSPECIFIED	ATHEROSCLEROSIS OF AORTA	PULMONARY COLLAPSE	ACUTE RESPIRATORY FAILURE			0	0	0	0	22	71
1	1	77.514	F	1		1.55	1.7	104	0.521694	0	1	10.5	121	110	97	136	Normal sodium	3.6	26	69	1.5	12.2	1	0	1	0	2	6	1	0	0	1	9	DIABETES MELLITUS WITHOUT MENTION OF COMPLICATION,TYPE II OR	ACUTE MYOCARDIAL INFARCTION, SUBENDOCARDIAL INFARCTION, SUBS	ATRIAL FIBRILLATION	CARDIAC ARREST	CONGESTIVE HEART FAILURE, UNSPECIFIED	ACUTE KIDNEY FAILURE WITH LESION OF TUBULAR NECROSIS	CHRONIC KIDNEY DISEASE, STAGE V	CHRONIC KIDNEY DISEASE, UNSPECIFIED			1	2	1	1	28	67
0	0	87.156	F	1		2.06	2.06	59	0.13473	0	0	2	141	59	98	141	Normal sodium	4.4	27	18	0.8	13.1	0	0	0	0	0	0	0	0	0	0	2	OTHER AND UNSPECIFIED HYPERLIPIDEMIA	ACUTE MYOCARDIAL INFARCTION, OF OTHER INFERIOR WALL, INITIAL	CORONARY ATHEROSCLEROSIS OF NATIVE CORONARY VESSEL	CORONARY ATHEROSCLEROSIS OF AUTOLOGOUS VEIN BYPASS GRAFT	OTHER SPECIFIED CARDIAC DYSRHYTHMIAS	ABDOMINAL ANEURYSM WITHOUT MENTION OF RUPTURE	OTHER SYMPTOMS INVOLVING CARDIOVASCULAR SYSTEM	NONSPECIFIC ABNORMAL ELECTROCARDIOGRAM (ECG) (EKG)			0	0	0	0	14	72
1	1	60.077	M	0		2.03	2.21	64	0.121907	0	1	6.5	191	100	96	146	Hypernatremia	4.5	33	23	0.6	13.4	0	0	0	1	0	3	1	0	0	1	8	MULTIPLE SCLEROSIS	UNSPECIFIED ESSENTIAL HYPERTENSION	PAROXYSMAL SUPRAVENTRICULAR TACHYCARDIA	CHRONIC AIRWAY OBSTRUCTION, NOT ELSEWHERE CLASSIFIED	ACUTE AND CHRONIC RESPIRATORY FAILURE	SHORTNESS OF BREATH	Impaired Swallowing	Prolonged QT Interval			0	0	0	0	19	86
0	0	34.38	M	0		0.62	1.63	31	0.00945676	0	0	1	144	65	100	139	Normal sodium	4.2	26	10	0.6	14.9	0	0	0	0	0	0	0	0	0	0	1	DIABETES MELLITUS WITHOUT MENTION OF COMPLICATION,TYPE II OR	OTHER AND UNSPECIFIED HYPERLIPIDEMIA	TOBACCO USE DISORDER	UNSPECIFIED ESSENTIAL HYPERTENSION	UNSPECIFIED CHEST PAIN	OTHER CHEST PAIN	OTHER ABNORMAL GLUCOSE	NONSPECIFIC ABNORMAL ELECTROCARDIOGRAM (ECG) (EKG)			0	0	0	0	20	92
0	0	40.771	M	1		0.75	2.71	44	0.0658929	0	0	2	152	101	89	138	Normal sodium	4.3	24	11	0.9	14.6	0	0	0	0	0	3	1	0	0	0	2	DIABETES MELLITUS WITHOUT MENTION OF COMPLICATION,TYPE II OR	TYPE II OR UNSPECIFIED TYPE DIABETES MELLITUS WITH UNSPECIFI	OTHER AND UNSPECIFIED HYPERLIPIDEMIA	ACUTE MYOCARDIAL INFARCTION, SUBENDOCARDIAL INFARCTION, INIT	CORONARY ATHEROSCLEROSIS OF UNSPECIFIED TYPE OF VESSEL, NATI	CORONARY ATHEROSCLEROSIS OF NATIVE CORONARY VESSEL	Decline Functional Status	PERSONAL HISTORY OF PULMONARY EMBOLISM			0	0	0	0	26	80
0	0	23.505	F	1		1.11	1.11	36	0.00806631	1	0	2	164	122	100	138	Normal sodium	2.8	21	9	0.7	10.7	0	0	0	0	0	0	0	0	0	0	4	PANIC DISORDER WITHOUT AGORAPHOBIA	ACUTE ALCOHOLIC INTOXICATION IN ALCOHOLISM, UNSPECIFIED DRIN	ALCOHOL ABUSE, UNSPECIFIED DRINKING BEHAVIOR	MIGRAINE, UNSPECIFIED, WITHOUT MENTION OF INTRACTABLE MIGRAI	OTHER ALTERATION OF CONSCIOUSNESS	TACHYCARDIA, UNSPECIFIED	POISONING BY ANTIDEPRESSANTS	FAMILY DISRUPTION			0	0	0	0	19.5	82
0	0	63.014	M	1		0.77	2.63	33	0.0331848	0	0	1	127	73	88	137	Normal sodium	4.5	26	15	1	15.7	0	0	0	0	0	0	0	0	0	0	1	OTHER AND UNSPECIFIED HYPERLIPIDEMIA	UNSPECIFIED ESSENTIAL HYPERTENSION	ACUTE MYOCARDIAL INFARCTION, OF OTHER INFERIOR WALL, INITIAL	CORONARY ATHEROSCLEROSIS OF UNSPECIFIED TYPE OF VESSEL, NATI	CORONARY ATHEROSCLEROSIS OF NATIVE CORONARY VESSEL	OTHER SPECIFIED FORMS OF CHRONIC ISCHEMIC HEART DISEASE	OTHER PREMATURE BEATS	HEART DISEASE, UNSPECIFIED	PULMONARY COLLAPSE		0	0	0	0	13	78
0	0	55.953	M	0		0.56	1.57	39	0.0286946	0	0	2	77	78	98	135	Normal sodium	3.9	22	24	1.5	14.6	0	0	0	0	0	0	0	0	0	0	2	GOUT, UNSPECIFIED	UNSPECIFIED ESSENTIAL HYPERTENSION	CORONARY ATHEROSCLEROSIS OF NATIVE CORONARY VESSEL	CHRONIC TOTAL OCCLUSION OF CORONARY ARTERY	SYNCOPE AND COLLAPSE	DIZZINESS AND GIDDINESS					0	0	0	0	17	63
0	0	65.941	F	1		0.43	0.59	39	0.0371881	0	0	1	121	77	96	140	Normal sodium	4.3	20	19	0.8	13.2	0	0	0	0	0	0	0	0	0	0	1	THORACIC AORTIC ECTASIA	OTHER CHRONIC NONALCOHOLIC LIVER DISEASE	CRAMP OF LIMB	SYNCOPE AND COLLAPSE	OTHER NONSPECIFIC ABNORMAL FINDING OF LUNG FIELD	NONSPECIFIC ABNORMAL ELECTROCARDIOGRAM (ECG) (EKG)	Prolonged QT Interval				0	0	0	0	14	66
0	0	56.385	F	1		0.84	2.93	38	0.0277085	0	0	1	159	78	97	140	Normal sodium	3.5	27	9	0.5	12.7	0	0	0	0	0	0	0	0	0	0	1	OTHER AND UNSPECIFIED HYPERLIPIDEMIA	ANXIETY STATE, UNSPECIFIED	MIGRAINE, UNSPECIFIED, WITHOUT MENTION OF INTRACTABLE MIGRAI	UNSPECIFIED ESSENTIAL HYPERTENSION	CORONARY ATHEROSCLEROSIS OF NATIVE CORONARY VESSEL	MITRAL VALVE DISORDERS	CARDIOMEGALY	TAKOTSUBO SYNDROME	NONSPECIFIC ABNORMAL ELECTROCARDIOGRAM (ECG) (EKG)		0	0	0	0	8	102
0	0	62.871	M	1		2.09	2.09	43	0.0325232	0	0	0.5	115	93	99	139	Normal sodium	4.2	24	13	1	14.6	0	0	0	0	0	0	0	0	0	0	1	OTHER AND UNSPECIFIED HYPERLIPIDEMIA	OBSTRUCTIVE SLEEP APNEA (ADULT) (PEDIATRIC)	ACUTE MYOCARDIAL INFARCTION, SUBENDOCARDIAL INFARCTION, INIT	PRINZMETAL ANGINA	CORONARY ATHEROSCLEROSIS OF UNSPECIFIED TYPE OF VESSEL, NATI	CORONARY ATHEROSCLEROSIS OF NATIVE CORONARY VESSEL	OTHER SPECIFIED FORMS OF CHRONIC ISCHEMIC HEART DISEASE	LONG QT SYNDROME	Debility	PERCUTANEOUS TRANSLUMINAL CORONARY ANGIOPLASTY STATUS	0	0	0	0	16	66
0	0	54.786	F	1		2.9	2.9	59	0.0729647	0	0	1	101	115	93	138	Normal sodium	4.3	30	8	0.7	11.5	0	0	0	0	0	10	0	0	1	0	1	MALIGNANT NEOPLASM OF BREAST (FEMALE), UNSPECIFIED	SECONDARY MALIGNANT NEOPLASM OF MEDIASTINUM	SECONDARY MALIGNANT NEOPLASM OF BONE AND BONE MARROW	UNSPECIFIED DISEASE OF PERICARDIUM	ACUTE VENOUS EMBOLISM AND THROMBOSIS OF DEEP VEINS OF UPPER	ACUTE VENOUS EMBOLISM AND THROMBOSIS OF INTERNAL JUGULAR VEI	UNSPECIFIED PLEURAL EFFUSION	FEVER, UNSPECIFIED	OTHER NONSPECIFIC ABNORMAL FINDING OF LUNG FIELD	ENCOUNTER FOR PALLIATIVE CARE	0	0	0	0
0	0	47.175	M	1		2.56	2.56	48	0.0725403	0	0	1.33333	112	69	99	134	Hyponatremia	3.3	19	13	0.5	11.4	0	0	0	0	0	0	0	0	0	0	2	Dependence (Tobacco) Nicotine	TOBACCO USE DISORDER	ACUTE MYOCARDIAL INFARCTION, OF INFEROPOSTERIOR WALL, INITIA	STEMI ST Elevation MI	SUPRAVENTRICULAR PREMATURE BEATS	OTHER PREMATURE BEATS	OTHER SPECIFIED CARDIAC DYSRHYTHMIAS	Heart Failure NOS	HEART DISEASE, UNSPECIFIED	Debility	1	1	1	0	15	67
0	0	65.433	M	1		1.72	2.62	82	0.194189	0	0	3.5	106	87	100	141	Normal sodium	5.7	18	58	1.9	8.7	0	1	0	0	2	9	1	0	1	1	4	MALIGNANT NEOPLASM OF BLADDER, PART UNSPECIFIED	DIABETES MELLITUS WITHOUT MENTION OF COMPLICATION,TYPE II OR	ACIDOSIS	HYPERPOTASSEMIA	ANEMIA, UNSPECIFIED	UNSPECIFIED CATARACT	ATRIOVENTRICULAR BLOCK, COMPLETE	Complete AV Heart Block	ATRIAL FIBRILLATION	BACTERIAL PNEUMONIA, UNSPECIFIED	0	0	0	0	17	75
1	1	84.806	M	1		0.12	0.12	34	0.0578941	1	0	10	156	70	90	141	Normal sodium	3.7	19	18	1.1	13.6	0	0	0	0	0	0	0	0	0	0	10											1	2	1	0	15	137
0	0	93.408	M	1		2.84	3.8	57	0.130131	0	0	1.33333	136	32	98	144	Normal sodium	4.2	23	17	1.3	11.8	0	1	0	1	0	3	0	0	0	0	1	UNSPECIFIED ESSENTIAL HYPERTENSION	CORONARY ATHEROSCLEROSIS OF UNSPECIFIED TYPE OF VESSEL, NATI	OTHER SPECIFIED FORMS OF CHRONIC ISCHEMIC HEART DISEASE	ATRIOVENTRICULAR BLOCK, COMPLETE	ATRIAL FIBRILLATION	Bradycardia NOS	OTHER SPECIFIED CARDIAC DYSRHYTHMIAS	CONGESTIVE HEART FAILURE, UNSPECIFIED	ACUTE ON CHRONIC DIASTOLIC HEART FAILURE	ACUTE ON CHRONIC COMBINED SYSTOLIC AND DIASTOLIC HEART FAILU	0	0	0	0	10	67
1	1	76.307	M	1		0.48	0.48	147	0.894389	1	0	11	92	109	98	138	Normal sodium	6.9	17	17	0.9	13.8	0	0	0	0	0	0	0	0	0	0	11											1	3	1	0	17	51
0	0	88.17	F	1		4.94	9.76	90	0.551121	1	0	4.2	188	89	96	141	Normal sodium	3.6	23	19	1.5	12.2	0	0	0	0	0	2	1	0	0	0	6	DIABETES MELLITUS WITHOUT MENTION OF COMPLICATION,TYPE II OR	LEUKOCYTOSIS, UNSPECIFIED	DEMENTIA IN CONDITIONS CLASSIFIED ELSEWHERE WITHOUT BEHAVIOR	UNSPECIFIED PSYCHOSIS	ALZHEIMER'S DISEASE	UNSPECIFIED ESSENTIAL HYPERTENSION	ATRIOVENTRICULAR BLOCK, COMPLETE	OTHER SPECIFIED CARDIAC DYSRHYTHMIAS	ACUTE RESPIRATORY FAILURE	NAUSEA WITH VOMITING	0	0	0	0	19	50
0	0	96.82	F	1		3.75	3.75	55	0.0739157	0	0	2.25	124	228	93	134	Hyponatremia	3.8	23	32	1	11.9	0	0	0	0	0	0	0	0	0	0	1	ACUTE MYOCARDIAL INFARCTION, OF OTHER ANTERIOR WALL, INITIAL	ACUTE MYOCARDIAL INFARCTION, UNSPECIFIED SITE, INITIAL EPISO	CORONARY ATHEROSCLEROSIS OF NATIVE CORONARY VESSEL	FIRST DEGREE ATRIOVENTRICULAR BLOCK	Heart Failure NOS	HEART FAILURE, UNSPECIFIED	CARDIOMEGALY	HEART DISEASE, UNSPECIFIED	PULMONARY CONGESTION AND HYPOSTASIS	ACUTE KIDNEY FAILURE, UNSPECIFIED	0	0	0	0	24	79
0	0	90.876	F	1		1.36	9.04	81	0.377599	0	1	5.5	96	123	87	139	Normal sodium	4.7	29	42	1.3	14	0	0	1	0	0	3	0	0	0	1	6	HYPERPOTASSEMIA	DELIRIUM DUE TO CONDITIONS CLASSIFIED ELSEWHERE	UNSPECIFIED ESSENTIAL HYPERTENSION	ATRIAL FIBRILLATION	CONGESTIVE HEART FAILURE, UNSPECIFIED	OTHER EMPHYSEMA	CHRONIC AIRWAY OBSTRUCTION, NOT ELSEWHERE CLASSIFIED	UNSPECIFIED PLEURAL EFFUSION	DISORDER OF BONE AND CARTILAGE, UNSPECIFIED	OTHER DYSPNEA AND RESPIRATORY ABNORMALITY	0	0	0	0	27	56
1	1	70.503	F	1		4.97	4.97	74	0.228113	0	0	4	95	71	100	136	Normal sodium	4.4	21	51	1.3	12.3	0	0	1	1	0	5	1	0	1	0	4	MALIGNANT NEOPLASM OF CORPUS UTERI, EXCEPT ISTHMUS	Primary Cancer Ca Uterus Endometrial	DIABETES MELLITUS WITHOUT MENTION OF COMPLICATION,TYPE II OR	CORONARY ATHEROSCLEROSIS OF UNSPECIFIED TYPE OF VESSEL, NATI	OTHER PRIMARY CARDIOMYOPATHIES	PAROXYSMAL VENTRICULAR TACHYCARDIA	CONGESTIVE HEART FAILURE, UNSPECIFIED	ACUTE ON CHRONIC SYSTOLIC HEART FAILURE	PNEUMONIA, ORGANISM UNSPECIFIED	ACUTE RESPIRATORY FAILURE	1	3	1	1	15	42
0	0	54.366	F	1		1.1	9.26	32	0.0336693	0	1	5	105	73	100	137	Normal sodium	5.1	30	14	0.7	14.5	0	0	1	0	0	2	0	0	0	1	5	TOBACCO USE DISORDER	AMPHETAMINE OR RELATED ACTING SYMPATHOMIMETIC ABUSE, CONTINU	ADJUSTMENT DISORDER WITH DEPRESSED MOOD	UNSPECIFIED ESSENTIAL HYPERTENSION	CORONARY ATHEROSCLEROSIS OF UNSPECIFIED TYPE OF VESSEL, NATI	OTHER PRIMARY CARDIOMYOPATHIES	CONGESTIVE HEART FAILURE, UNSPECIFIED	ACUTE SYSTOLIC HEART FAILURE	EMPYEMA WITHOUT MENTION OF FISTULA	UNSPECIFIED PLEURAL EFFUSION	0	0	0	0	20	68
1	1	90.271	F	1		2.43	2.43	89	0.376624	1	0	5.5	117	106	91	133	Hyponatremia	4.5	20	28	1.4	11.1	0	0	0	0	0	0	0	0	0	0	5	ACUTE MYOCARDIAL INFARCTION, OF OTHER INFERIOR WALL, INITIAL	CORONARY ATHEROSCLEROSIS OF NATIVE CORONARY VESSEL	FIRST DEGREE ATRIOVENTRICULAR BLOCK	OTHER LEFT BUNDLE BRANCH BLOCK	OTHER SPECIFIED CARDIAC DYSRHYTHMIAS	CONGESTIVE HEART FAILURE, UNSPECIFIED	ACUTE SYSTOLIC HEART FAILURE	CARDIOMEGALY	ATHEROSCLEROSIS OF AORTA	ACUTE RESPIRATORY FAILURE	0	0	0	0	18	45
1	1	64.03	M	1		2.18	2.18	99	0.488895	1	0	6	110	56	80	141	Normal sodium	4	17	45	2.5	14.9	0	0	0	0	2	2	0	0	0	0	6	GRAND MAL STATUS, EPILEPTIC	ANOXIC BRAIN DAMAGE	Anoxic Hypoxic Brain Damage Injury	VENTRICULAR FIBRILLATION	CARDIAC ARREST	Heart Failure NOS	PNEUMONIA, ORGANISM UNSPECIFIED	ACUTE RESPIRATORY FAILURE	CARDIOGENIC SHOCK	SHORTNESS OF BREATH	0	0	0	0	29	50
0	0	83.312	M	1		2.73	2.73	70	0.237008	0	0	1.66667	145	61	100	140	Normal sodium	4.3	25	16	1	11.4	0	0	0	0	0	2	0	0	0	1	1	BENIGN NEOPLASM OF DUODENUM, JEJUNUM, AND ILEUM	Myocardial Infarction (MI) Acute Inferior	ACUTE MYOCARDIAL INFARCTION, SUBENDOCARDIAL INFARCTION, INIT	CORONARY ATHEROSCLEROSIS OF NATIVE CORONARY VESSEL	MITRAL VALVE DISORDERS	FIRST DEGREE ATRIOVENTRICULAR BLOCK	OTHER SPECIFIED CARDIAC DYSRHYTHMIAS	ATHEROSCLEROSIS OF AORTA	POSTINFLAMMATORY PULMONARY FIBROSIS	STRICTURE AND STENOSIS OF ESOPHAGUS	0	0	0	0	10	67
0	0	76.581	F	1		1.25	2.01	41	0.0326201	0	0	2.5	129	81	95	140	Normal sodium	3.9	21	11	0.5	12.9	0	0	0	0	0	0	0	0	0	0	2	ANEMIA, UNSPECIFIED	EPILEPSY, UNSPECIFIED, WITHOUT MENTION OF INTRACTABLE EPILEP	MITRAL VALVE DISORDERS	HYPERTROPHIC OBSTRUCTIVE CARDIOMYOPATHY	ATRIOVENTRICULAR BLOCK, COMPLETE	OTHER LEFT BUNDLE BRANCH BLOCK	CONGESTIVE HEART FAILURE, UNSPECIFIED	OSTEOARTHROSIS, UNSPECIFIED WHETHER GENERALIZED OR LOCALIZED	OTHER NONSPECIFIC FINDINGS ON EXAMINATION OF BLOOD	NONSPECIFIC ABNORMAL ELECTROCARDIOGRAM (ECG) (EKG)	0	0	0	0	21	73
0	0	83.447	M	1		3.95	10.99	48	0.00375607	0	0	1.75	96	64	98	139	Normal sodium	4.3	25	10	0.9	13.6	0	0	0	0	0	2	0	0	1	0	2	OTHER POSTABLATIVE HYPOTHYROIDISM	OTHER AND UNSPECIFIED HYPERLIPIDEMIA	UNSPECIFIED ESSENTIAL HYPERTENSION	ACUTE MYOCARDIAL INFARCTION, OF OTHER INFERIOR WALL, INITIAL	CORONARY ATHEROSCLEROSIS OF NATIVE CORONARY VESSEL	FIRST DEGREE ATRIOVENTRICULAR BLOCK	LEFT BUNDLE BRANCH HEMIBLOCK	RIGHT BUNDLE BRANCH BLOCK AND LEFT ANTERIOR FASCICULAR BLOCK	SUPRAVENTRICULAR PREMATURE BEATS	OTHER SPECIFIED CARDIAC DYSRHYTHMIAS	0	0	0	0	11	75
1	1	78.169	M	1		0.26	0.26	70	0.149454	1	0	5	68	107	92	146	Hypernatremia	4.8	24	31	1.3		0	0	0	0	0	0	0	0	0	0	5											0	0	0	0	20	34
0	0	68.381	M	1		0.56	3.65	37	0.0414398	0	1	4	107	109	99	136	Normal sodium	3.6	25	29	1	14.5	0	0	0	0	0	0	0	0	0	0	4	UNSPECIFIED ESSENTIAL HYPERTENSION	CORONARY ATHEROSCLEROSIS OF NATIVE CORONARY VESSEL	CHRONIC ISCHEMIC HEART DISEASE, UNSPECIFIED	Stenosis Aortic (AS) Valve Acquired	OTHER LEFT BUNDLE BRANCH BLOCK	CONGESTIVE HEART FAILURE, UNSPECIFIED	Heart Failure NOS	ACUTE ON CHRONIC SYSTOLIC HEART FAILURE	OCCLUSION AND STENOSIS OF MULTIPLE AND BILATERAL PRECEREBRAL	ATHEROSCLEROSIS OF AORTA	0	0	0	0	8	69
0	0	68.98	F	1		3.09	7.55	67	0.0891032	0	1	5.33333	111	66	100	138	Normal sodium	4	28	29	0.9	8.4	0	1	0	0	2	4	0	1	0	0	5	OTHER CHRONIC PULMONARY HEART DISEASES	MITRAL VALVE DISORDERS	OTHER PRIMARY CARDIOMYOPATHIES	ATRIAL FIBRILLATION	CONGESTIVE HEART FAILURE, UNSPECIFIED	CARDIOMEGALY	UNSPECIFIED PLEURAL EFFUSION	PULMONARY CONGESTION AND HYPOSTASIS	ACUTE RESPIRATORY FAILURE	ACUTE KIDNEY FAILURE, UNSPECIFIED	0	0	0	0	25	57
0	1	46.126	M	1		0.16	0.4	68	0.431572	1	0	9	106	97	80	153	Hypernatremia	4.2	17	18	1.5		0	0	0	0	0	0	0	0	0	0	9											1	3	1	1	34	74
0	0	67.211	M	1		5.19	11.3	58	0.0701809	0	0	2.83333	127	73	99	133	Hyponatremia	3.4	26	9	0.7	10.5	0	0	0	0	0	0	0	0	0	0	3	ALCOHOL WITHDRAWAL DELIRIUM	ALCOHOL WITHDRAWAL	OTHER AND UNSPECIFIED ALCOHOL DEPENDENCE, UNSPECIFIED DRINKI	DEPRESSIVE DISORDER, NOT ELSEWHERE CLASSIFIED	CORONARY ATHEROSCLEROSIS OF NATIVE CORONARY VESSEL	OTHER PRIMARY CARDIOMYOPATHIES	ALCOHOLIC CARDIOMYOPATHY	PAROXYSMAL VENTRICULAR TACHYCARDIA	Tachycardia Ventricular Paroxysmal (PVT)	ATRIAL FIBRILLATION	0	0	0	0	12	84
1	1	78.156	F	1		1.34	14.24	64	0.439866	1	0	4.5	111	79	96	138	Normal sodium	5.7	23	22	0.9	10	0	0	0	0	0	5	1	0	1	0	6	TYPE II OR UNSPECIFIED TYPE DIABETES MELLITUS WITH OPHTHALMI	VOLUME DEPLETION, UNSPECIFIED	DEHYDRATION	ACUTE MYOCARDIAL INFARCTION, SUBENDOCARDIAL INFARCTION, INIT	PRINZMETAL ANGINA	CORONARY ATHEROSCLEROSIS OF UNSPECIFIED TYPE OF VESSEL, NATI	CORONARY ATHEROSCLEROSIS OF NATIVE CORONARY VESSEL	OTHER SPECIFIED FORMS OF CHRONIC ISCHEMIC HEART DISEASE	ATRIAL FIBRILLATION	CONGESTIVE HEART FAILURE, UNSPECIFIED	1	2	1	0	18	67
0	0	59.247	M	1		2.99	2.99	30	0.0277339	0	0	1	185	97	97	138	Normal sodium	5.2	25	17	1	16.2	0	0	0	0	0	0	0	0	0	0	1	ACUTE MYOCARDIAL INFARCTION, OF OTHER ANTERIOR WALL, INITIAL										0	0	0	0	19	89
0	0	53.312	M	1		1.02	4.2	59	0.1288	0	0	1	127	98	97	139	Normal sodium	5.6	33	7	0.7	13.3	0	0	0	0	0	6	1	0	1	1	1	SECONDARY DIABETES MELLITUS WITH NEUROLOGICAL MANIFESTATIONS	TYPE II OR UNSPECIFIED TYPE DIABETES MELLITUS WITH OTHER SPE	CORONARY ATHEROSCLEROSIS OF UNSPECIFIED TYPE OF VESSEL, NATI	CARDIAC ARREST	OTHER SPECIFIED CARDIAC DYSRHYTHMIAS	CHRONIC ULCER OF OTHER PART OF FOOT, EXCEPT PRESSURE ULCER	ARTHROPATHY ASSOCIATED WITH NEUROLOGICAL DISORDERS	OTHER BONE INVOLVEMENT IN DISEASES CLASSIFIED ELSEWHERE	UNSPECIFIED ADVERSE EFFECT OF ANESTHESIA		0	0	0	0	15	74
0	0	72.317	M	1		7.18	9.13	129	0.852697	1	0	4.57143	188	50	100	138	Normal sodium	4.2	20	19	0.9	14.2	0	0	0	0	0	0	0	0	0	0	8	BACTERIAL INFECTION DUE TO OTHER GRAM-NEGATIVE ORGANISMS	LEUKOCYTOSIS, UNSPECIFIED	ANOXIC BRAIN DAMAGE	Anoxic Hypoxic Brain Damage Injury	OTHER ENCEPHALOPATHY	UNSPECIFIED ESSENTIAL HYPERTENSION	CORONARY ATHEROSCLEROSIS OF NATIVE CORONARY VESSEL	OTHER PRIMARY CARDIOMYOPATHIES	PAROXYSMAL VENTRICULAR TACHYCARDIA	VENTRICULAR FIBRILLATION	0	0	0	0
0	0	84.641	M	1		1.8	1.8	59	0.154702	0	0	1.5	127	54	88	140	Normal sodium	4.5	23	20	0.9	12.5	0	0	0	0	0	2	0	0	1	0	1	FIRST DEGREE ATRIOVENTRICULAR BLOCK	ATRIAL FIBRILLATION	OTHER SPECIFIED CARDIAC DYSRHYTHMIAS	HEART FAILURE, UNSPECIFIED	URINARY TRACT INFECTION, SITE NOT SPECIFIED	SYNCOPE AND COLLAPSE	NAUSEA ALONE	ABDOMINAL PAIN, OTHER SPECIFIED SITE	PERSONAL HISTORY OF TRANSIENT ISCHEMIA ATTACK (TIA), AND CER		0	0	0	0
0	0	73.03	F	1		3.84	3.84	90	0.432281	1	0	2	107	48	97	134	Hyponatremia	5.6	21	25	1.3	12.2	0	0	1	0	0	2	1	0	0	0	7	DIABETES MELLITUS WITHOUT MENTION OF COMPLICATION,TYPE II OR	MORBID OBESITY	AORTIC VALVE DISORDERS	FIRST DEGREE ATRIOVENTRICULAR BLOCK	OTHER BILATERAL BUNDLE BRANCH BLOCK	SINOATRIAL NODE DYSFUNCTION	OTHER SPECIFIED CARDIAC DYSRHYTHMIAS	SYNCOPE AND COLLAPSE	UNSPECIFIED SLEEP APNEA	Debility	0	0	0	0	18	51
1	1	68.027	M	0		0.4	0.4	180	0.937662	1	0	20	126	80	93	143	Normal sodium	7.1	20	58	1.5	12.2	0	0	0	0	0	3	1	0	1	0	20											1	1	1	0	19	57
0	0	62.649	F	1		0.14	7.89	59	0.101042	0	0	2	119	61	94	137	Normal sodium	4.8	25	34	1.3	8.6	0	0	0	0	0	1	1	0	0	0	2	METHICILLIN SUSCEPTIBLE STAPHYLOCOCCUS AUREOUS	DIABETES MELLITUS WITHOUT MENTION OF COMPLICATION,TYPE II OR	TYPE II OR UNSPECIFIED TYPE DIABETES MELLITUS WITHOUT MENTIO	OTHER AND UNSPECIFIED HYPERLIPIDEMIA	MORBID OBESITY	ANEMIA OF OTHER CHRONIC DISEASE	UNSPECIFIED ESSENTIAL HYPERTENSION	ACUTE MYOCARDIAL INFARCTION, SUBENDOCARDIAL INFARCTION, INIT	INTERMEDIATE CORONARY SYNDROME	CORONARY ATHEROSCLEROSIS OF NATIVE CORONARY VESSEL	0	0	0	0	18	56
1	1	80.247	M	1		0.35	0.35	165	0.905352	1	0	13	81	74	82	140	Normal sodium	3.1	13	19	1.3	9.8	0	0	0	0	0	1	1	0	0	0	13											1	1	1	0	18	31
0	1	68.929	M	1		0.07	0.18	72	0.265126	1	0	8	76	97	48	147	Hypernatremia	4	18	23	1.7	11.9	0	0	0	0	0	0	0	0	0	0	8											1	3	1	0	29	30
0	0	56.246	F	1		2.06	2.06	21	0.015686	0	0	0.666667	122	92	93	139	Normal sodium	4.3	29	17	0.5	14.3	0	0	0	0	0	1	1	0	0	0	1	DIABETES MELLITUS WITHOUT MENTION OF COMPLICATION,TYPE II OR	OTHER AND UNSPECIFIED HYPERLIPIDEMIA	UNSPECIFIED OBESITY	UNSPECIFIED ESSENTIAL HYPERTENSION	ACUTE MYOCARDIAL INFARCTION, OF ANTEROLATERAL WALL, INITIAL	ACUTE MYOCARDIAL INFARCTION, OF OTHER ANTERIOR WALL, INITIAL	CORONARY ATHEROSCLEROSIS OF NATIVE CORONARY VESSEL	OTHER BILATERAL BUNDLE BRANCH BLOCK	PERCUTANEOUS TRANSLUMINAL CORONARY ANGIOPLASTY STATUS		0	0	0	0	19	75
0	0	83.337	M	1		3.57	9.2	58	0.087007	0	0	2.75	122	67	98	143	Normal sodium	4.3	27	32	1.6	14.8	0	1	0	0	2	3	0	0	0	0	2	OTHER AND UNSPECIFIED HYPERLIPIDEMIA	HYPERTENSIVE CHRONIC KIDNEY DISEASE, UNSPECIFIED, WITH CHRON	ACUTE MYOCARDIAL INFARCTION, OF INFEROPOSTERIOR WALL, INITIA	STEMI ST Elevation MI	INTERMEDIATE CORONARY SYNDROME	OLD MYOCARDIAL INFARCTION	PRINZMETAL ANGINA	CORONARY ATHEROSCLEROSIS OF UNSPECIFIED TYPE OF VESSEL, NATI	CORONARY ATHEROSCLEROSIS OF NATIVE CORONARY VESSEL	CHRONIC TOTAL OCCLUSION OF CORONARY ARTERY	1	1	1	0	17	53
1	1	90.329	M	1		1.85	3.01	93	0.42504	0	1	5.5	112	95	85	139	Normal sodium	4.3	22	34	1.5	10.6	0	0	0	0	0	1	0	0	0	1	4	MILD COGNITIVE IMPAIRMENT, SO STATED	UNSPECIFIED ESSENTIAL HYPERTENSION	ACUTE MYOCARDIAL INFARCTION, OF OTHER INFERIOR WALL, INITIAL	OTHER SPECIFIED FORMS OF CHRONIC ISCHEMIC HEART DISEASE	MITRAL VALVE DISORDERS	SUPRAVENTRICULAR PREMATURE BEATS	OTHER SPECIFIED CARDIAC DYSRHYTHMIAS	Heart Failure NOS	THORACIC AORTIC ECTASIA	PULMONARY CONGESTION AND HYPOSTASIS	0	0	0	0	21	62
0	0	81.873	M	1		3.31	14.07	66	0.351492	1	0	2.75	155	55	99	122	Hyponatremia	4.9	21	17	1.1	11.8	0	0	0	0	0	0	0	0	0	0	6	FLUID OVERLOAD	UNSPECIFIED ESSENTIAL HYPERTENSION	ATRIAL FIBRILLATION	CARDIAC ARREST	CONGESTIVE HEART FAILURE, UNSPECIFIED	HEART FAILURE, UNSPECIFIED	CARDIOMEGALY	HEART DISEASE, UNSPECIFIED	UNSPECIFIED PLEURAL EFFUSION	PULMONARY CONGESTION AND HYPOSTASIS	0	0	0	0	18	85
1	1	78.268	M	1		13.08	13.08	82	0.541531	1	0	11.1429	112	58	99	136	Normal sodium	4.5	27	36	0.8	8.3	1	0	0	1	0	2	1	0	0	0	14	Clostridium Difficile Infection	INTESTINAL INFECTION DUE TO CLOSTRIDIUM DIFFICILE	UNSPECIFIED SEPTICEMIA	DISSEMINATED CANDIDIASIS	OTHER CANDIDIASIS OF OTHER SPECIFIED SITES	OTHER AND UNSPECIFIED MYCOSES	DIABETES MELLITUS WITHOUT MENTION OF COMPLICATION,TYPE II OR	OTHER FLUID OVERLOAD	ACQUIRED HEMOLYTIC ANEMIA, UNSPECIFIED	DEFIBRINATION SYNDROME	1	2	1	0	24	40
0	0	55.923	M	1		2.99	2.99	29	0.0211628	0	0	0.666667	111	80	98	138	Normal sodium	3.9	26	17	0.8	13	0	1	0	0	0	3	0	0	1	0	1	ACUTE MYOCARDIAL INFARCTION, OF OTHER INFERIOR WALL, INITIAL										0	0	0	0	15	76
0	0	63.093	M	1		1.47	1.47	28	0.0194102	0	0	0.5	144	83	100	137	Normal sodium	3.5	26	21	0.8	12.4	0	0	0	0	0	0	0	0	0	0	1	CORONARY ATHEROSCLEROSIS OF NATIVE CORONARY VESSEL										0	0	0	0	9	86
0	0	38.212	M	1		0.67	0.67	45	0.0592244	0	0	1	124	169	98	138	Normal sodium	3.9	24	12	0.9	14.9	0	0	0	0	0	0	0	0	0	0	1	PAROXYSMAL SUPRAVENTRICULAR TACHYCARDIA										0	0	0	0	22	66
0	0	26.039	F	1		1.87	1.88	40	0.0362028	0	0	2.5	111	135	99	138	Normal sodium	3.8	23	10	0.8	13.2	0	0	0	0	0	0	0	0	0	0	1	OTHER SPECIFIED CARDIAC DYSRHYTHMIAS	SYNCOPE AND COLLAPSE									0	0	0	0	27	64
0	0	79.052	M	1		1.72	1.77	71	0.120834	0	0	2	132	79	96	136	Normal sodium	4.1	27	50	1.2	10.5	0	0	0	0	0	1	0	0	0	1	2	OTHER SPECIFIED CARDIAC DYSRHYTHMIAS	NONSPECIFIC ABNORMAL ELECTROCARDIOGRAM (ECG) (EKG)	CARDIAC PACEMAKER IN SITU								0	0	0	0	18	64
0	0	63.504	F	1		1.2	1.2	53	0.0828723	0	0	2	138	59	99	139	Normal sodium	4.3	29	17	0.7	12.1	0	0	0	0	0	2	1	0	0	1	4	UNSPECIFIED ESSENTIAL HYPERTENSION	OTHER SPECIFIED CARDIAC DYSRHYTHMIAS	ASTHMA, UNSPECIFIED	OTHER CHEST PAIN							0	0	0	0	20	57
0	0	64.016	M	1		1.5	3.44	67	0.106612	1	0	5.5	109	81	97	147	Hypernatremia	2.5	16	16	1.2	13.2	0	0	0	0	0	0	0	0	0	0	9	ACUTE MYOCARDIAL INFARCTION, OF OTHER ANTERIOR WALL, INITIAL	Myocardial Infarction (MI) Acute ST Elevation NOS	CORONARY ATHEROSCLEROSIS OF NATIVE CORONARY VESSEL	VENTRICULAR FIBRILLATION	CARDIAC ARREST						0	0	0	0	14	78
0	0	80.74	F	1		3.1	3.1	38	0.0290521	0	0	2	138	57	100	143	Normal sodium	3.9	21	13	0.8	10.5	0	0	0	0	2	2	0	0	0	0	1	HYPERTENSIVE HEART AND CHRONIC KIDNEY DISEASE, UNSPECIFIED,	OTHER CHRONIC PULMONARY HEART DISEASES	HYPERTROPHIC OBSTRUCTIVE CARDIOMYOPATHY	CHRONIC KIDNEY DISEASE, UNSPECIFIED	NONSPECIFIC ABNORMAL ELECTROCARDIOGRAM (ECG) (EKG)						0	0	0	0
0	0	74.054	M	1		1.4	1.4	61	0.0797084	0	0	1	104	50	100	137	Normal sodium	3.9	24	17	0.9	12.9	0	0	0	0	0	0	0	0	0	0	2	ACUTE MYOCARDIAL INFARCTION, SUBENDOCARDIAL INFARCTION, INIT	CORONARY ATHEROSCLEROSIS OF NATIVE CORONARY VESSEL	OTHER SPECIFIED CARDIAC DYSRHYTHMIAS	HYPERTROPHY (BENIGN) OF PROSTATE WITHOUT URINARY OBSTRUCTION	Debility						0	0	0	0	10	60
0	0	55.978	M	1		0.74	2.65	46	0.0688438	0	0	1	129	146	95	140	Normal sodium	4.2	38	14	0.7	14.7	0	0	0	0	0	1	0	0	0	1	1	OBSTRUCTIVE SLEEP APNEA (ADULT) (PEDIATRIC)	LEFT BUNDLE BRANCH HEMIBLOCK	ATRIAL FIBRILLATION	ATRIAL FLUTTER	CHRONIC AIRWAY OBSTRUCTION, NOT ELSEWHERE CLASSIFIED	OTHER ABNORMAL GLUCOSE	NONSPECIFIC ABNORMAL ELECTROCARDIOGRAM (ECG) (EKG)				0	0	0	0	20	79
0	0	58.904	M	1		2.7	2.7	34	0.023053	0	0	1	110	82	99	140	Normal sodium	4.4	22	13	0.8	12.6	0	0	0	0	0	0	0	0	0	0	1	UNSPECIFIED ESSENTIAL HYPERTENSION	ACUTE MYOCARDIAL INFARCTION, OF ANTEROLATERAL WALL, INITIAL	ACUTE MYOCARDIAL INFARCTION, UNSPECIFIED SITE, EPISODE OF CA	CORONARY ATHEROSCLEROSIS OF UNSPECIFIED TYPE OF VESSEL, NATI	CORONARY ATHEROSCLEROSIS OF NATIVE CORONARY VESSEL	OTHER SPECIFIED CARDIAC DYSRHYTHMIAS	Debility				0	0	0	0	19	56
1	1	72.609	M	1		2.31	2.31	72	0.0615072	0	1	3	122	62	97	142	Normal sodium	5	26	23	1.7	12.2	0	1	0	1	0	10	0	0	1	0	2	MALIGNANT NEOPLASM OF BRONCHUS AND LUNG, UNSPECIFIED	SECONDARY MALIGNANT NEOPLASM OF BRAIN AND SPINAL CORD	SECONDARY MALIGNANT NEOPLASM OF BONE AND BONE MARROW	ATRIAL FLUTTER	Flutter Atrial NOS	MALIGNANT PLEURAL EFFUSION	OTHER DYSPNEA AND RESPIRATORY ABNORMALITY	ENCOUNTER FOR PALLIATIVE CARE			0	0	0	0	24	73
0	0	74.838	F	1		1.06	2.78	46	0.0705799	0	0	0.5	111	95	96	141	Normal sodium	4.1	24	15	0.7	14.3	0	0	0	0	0	2	0	0	1	0	1	UNSPECIFIED ESSENTIAL HYPERTENSION	ATRIAL FIBRILLATION	SINOATRIAL NODE DYSFUNCTION	CARDIAC PACEMAKER IN SITU	LONG-TERM (CURRENT) USE OF ANTICOAGULANTS	RADIOLOGICAL EXAMINATION, NOT ELSEWHERE CLASSIFIED					0	0	0	0	15	75
0	0	81.14	M	1		1	4.97	58	0.0812929	0	0	2	109	85	97	137	Normal sodium	4.6	22	39	1.2	13.4	0	1	0	0	0	3	0	0	1	0	2	MALIGNANT CARCINOID TUMORS OF UNKNOWN PRIMARY SITE	BENIGN CARCINOID TUMORS OF THE BRONCHUS AND LUNG	CORONARY ATHEROSCLEROSIS OF UNSPECIFIED TYPE OF VESSEL, NATI	CORONARY ATHEROSCLEROSIS OF ARTERY BYPASS GRAFT	OTHER SPECIFIED FORMS OF CHRONIC ISCHEMIC HEART DISEASE	PAROXYSMAL VENTRICULAR TACHYCARDIA	ACUTE ON CHRONIC SYSTOLIC HEART FAILURE	ACUTE KIDNEY FAILURE, UNSPECIFIED	HEMOPTYSIS		0	0	0	0	17	63
0	0	71.338	M	1		1.25	3.1	40	0.0260845	0	0	5	120	61	98	146	Hypernatremia	5.1	25	22	1.2	8.4	0	0	0	0	0	0	0	0	0	0	6	CORONARY ATHEROSCLEROSIS OF NATIVE CORONARY VESSEL	FIRST DEGREE ATRIOVENTRICULAR BLOCK	OTHER LEFT BUNDLE BRANCH BLOCK	LONG QT SYNDROME	PAROXYSMAL VENTRICULAR TACHYCARDIA	UNSPECIFIED CHEST PAIN	OTHER COMPLICATIONS DUE TO OTHER CARDIAC DEVICE, IMPLANT, AN	AUTOMATIC IMPLANTABLE CARDIAC DEFIBRILLATOR IN SITU	PERCUTANEOUS TRANSLUMINAL CORONARY ANGIOPLASTY STATUS	FITTING AND ADJUSTMENT OF AUTOMATIC IMPLANTABLE CARDIAC DEFI	0	0	0	0	16	67
0	0	59.759	F	1		1.88	2.86	53	0.0541086	0	0	1.5	122	84	100	139	Normal sodium	4.5	20	17	0.7	12.8	0	0	0	0	0	0	0	0	0	0	2	OTHER AND UNSPECIFIED HYPERLIPIDEMIA	ACUTE MYOCARDIAL INFARCTION, OF INFEROPOSTERIOR WALL, INITIA	CORONARY ATHEROSCLEROSIS OF UNSPECIFIED TYPE OF VESSEL, NATI	CORONARY ATHEROSCLEROSIS OF NATIVE CORONARY VESSEL	OTHER SPECIFIED FORMS OF CHRONIC ISCHEMIC HEART DISEASE	AORTIC VALVE DISORDERS	OTHER SPECIFIED CARDIAC DYSRHYTHMIAS	NONSPECIFIC ABNORMAL ELECTROCARDIOGRAM (ECG) (EKG)	Debility	BODY MASS INDEX 29.0-29.9, ADULT	0	0	0	0
0	0	43.115	M	1		1.18	4.14	25	0.0208967	0	0	1	145	50	100	141	Normal sodium	3.8	23	25	1	14.2	0	0	0	0	0	0	0	0	0	0	1	PURE HYPERCHOLESTEROLEMIA	ACUTE MYOCARDIAL INFARCTION, OF OTHER INFERIOR WALL, INITIAL	VENTRICULAR FIBRILLATION	CARDIAC ARREST	Decline Functional Status						0	0	0	0	10	63
0	0	87.89	F	1		1.1	1.1	73	0.129058	0	0	1	92	91	100	139	Normal sodium	5	27	21	1	10.7	0	0	0	0	0	2	1	0	0	0	1	DIABETES MELLITUS WITHOUT MENTION OF COMPLICATION,TYPE II OR	UNSPECIFIED ESSENTIAL HYPERTENSION	ATRIAL FIBRILLATION	PERIPHERAL VASCULAR DISEASE, UNSPECIFIED	CARDIAC PACEMAKER IN SITU						0	0	0	0	12	78
0	0	61.529	M	1		2.63	2.64	46	0.0499159	0	0	1	149	70	99	139	Normal sodium	4.3	23	13	0.8	13.7	0	0	0	0	0	0	0	0	0	0	1	UNSPECIFIED ESSENTIAL HYPERTENSION	ACUTE MYOCARDIAL INFARCTION, OF OTHER INFERIOR WALL, INITIAL	ACUTE MYOCARDIAL INFARCTION, UNSPECIFIED SITE, EPISODE OF CA	CORONARY ATHEROSCLEROSIS OF UNSPECIFIED TYPE OF VESSEL, NATI	CORONARY ATHEROSCLEROSIS OF NATIVE CORONARY VESSEL	PAROXYSMAL VENTRICULAR TACHYCARDIA	OTHER PREMATURE BEATS	OTHER SPECIFIED CARDIAC DYSRHYTHMIAS	Debility	OTHER COMPLICATIONS DUE TO OTHER CARDIAC DEVICE, IMPLANT, AN	0	0	0	0	16	72
1	1	77.4	M	1		1.38	1.38	111	0.841281	1	0	7	98	97	93	138	Normal sodium	3.1	12	17	0.8	12.8	0	0	0	0	0	1	0	0	0	0	8	ACUTE MYOCARDIAL INFARCTION, UNSPECIFIED SITE, INITIAL EPISO	ACUTE RESPIRATORY FAILURE									1	2	1	0	17	75
0	0	47.811	M	1		0.27	6.12	48	0.00436908	0	0	1	114	48	99	144	Normal sodium	3.9	28	12	0.7	13.9	0	0	0	0	0	0	0	0	0	0	1	ANXIETY STATE, UNSPECIFIED	PULMONARY COLLAPSE	POSTSURGICAL AORTOCORONARY BYPASS STATUS	AFTERCARE FOLLOWING SURGERY OF THE CIRCULATORY SYSTEM, NOT E	INTERPERSONAL PROBLEMS, NOT ELSEWHERE CLASSIFIED						1	2	1	0	14	64
0	0	72.142	F	0		3.9	5.9	97	0.63405	1	0	5.5	140	85	63	139	Normal sodium	3.6	20	27	0.7	15.3	0	0	0	0	0	0	0	0	0	0	7	PERSONALITY CHANGE DUE TO CONDITIONS CLASSIFIED ELSEWHERE	ANOXIC BRAIN DAMAGE	VENTRICULAR FIBRILLATION	OTHER PREMATURE BEATS	OTHER SPECIFIED CARDIAC DYSRHYTHMIAS	ACUTE SYSTOLIC HEART FAILURE	UNSPECIFIED PLEURAL EFFUSION	PULMONARY COLLAPSE	ACUTE RESPIRATORY FAILURE	FEVER, UNSPECIFIED	1	2	1	0	30	78
0	0	87.855	F	1		0.52	4.63	52	0.071491	0	0	2	124	85	98	142	Normal sodium	4.4	32	32	1.2	11.6	0	0	0	0	2	2	0	0	0	0	2	UNSPECIFIED ESSENTIAL HYPERTENSION	CORONARY ATHEROSCLEROSIS OF UNSPECIFIED TYPE OF VESSEL, NATI	CORONARY ATHEROSCLEROSIS OF NATIVE CORONARY VESSEL	CORONARY ATHEROSCLEROSIS OF UNSPECIFIED TYPE OF BYPASS GRAFT	OTHER CHRONIC PULMONARY HEART DISEASES	ATRIAL FIBRILLATION	HEART FAILURE, UNSPECIFIED	CARDIOMEGALY	INFLUENZA WITH OTHER RESPIRATORY MANIFESTATIONS	PULMONARY CONGESTION AND HYPOSTASIS	0	0	0	0	22	73
1	1	61	M	1		0.15	0.15	75	0.437776	0	0	1	131	91	89	153	Hypernatremia	4.6	25	18	1.1		0	0	0	0	0	1	0	0	0	1	1											0	0	0	0	51	90
0	0	47.481	F	1		1.89	2.08	67	0.0916538	0	0	1	148	101	88	141	Normal sodium	4.7	34	21	0.7	9.8	0	0	0	0	2	5	1	0	0	0	1	TYPE I [JUVENILE TYPE], DIABETES MELLITUS WITHOUT MENTION OF	TYPE I [ JUVENILE TYPE], DIABETES MELLITUS WITH RENAL MANIFE	UNSPECIFIED ESSENTIAL HYPERTENSION	UNSPECIFIED DISEASE OF PERICARDIUM	OTHER SPECIFIED CARDIAC DYSRHYTHMIAS	UNSPECIFIED PLEURAL EFFUSION	NEPHRITIS AND NEPHROPATHY, NOT SPECIFIED AS ACUTE OR CHRONIC	FITTING AND ADJUSTMENT OF NONVASCULAR CATHETER, NOT ELSEWHER			0	0	0	0	25	90
0	0	62.649	M	1		2.76	4.89	59	0.0890129	1	0	6	115	100	99	137	Normal sodium	2.9	18	22	1.3	17.1	0	0	0	0	0	0	0	0	0	0	11	METHICILLIN RESISTANT STAPHYLOCCUS AUREUS IN CONDITIONS CLAS	OTHER AND UNSPECIFIED HYPERLIPIDEMIA	GOUT, UNSPECIFIED	ACIDOSIS	HYPOPOTASSEMIA	OTHER DISORDERS OF THE IRIS AND CILIARY BODY	UNSPECIFIED CATARACT	ACUTE MYOCARDIAL INFARCTION, OF OTHER ANTERIOR WALL, INITIAL	CORONARY ATHEROSCLEROSIS OF UNSPECIFIED TYPE OF VESSEL, NATI	CORONARY ATHEROSCLEROSIS OF NATIVE CORONARY VESSEL	1	1	1	0	24	106
0	0	71.49	M	1		4.79	5.89	42	0.0289241	0	0	1	122	63	89	143	Normal sodium	4.5	24	20	1	14.3	0	0	0	0	0	0	0	0	0	0	1	UNSPECIFIED HYPOTHYROIDISM	OTHER AND UNSPECIFIED HYPERLIPIDEMIA	GOUT, UNSPECIFIED	UNSPECIFIED OBESITY	OBSTRUCTIVE SLEEP APNEA (ADULT) (PEDIATRIC)	UNSPECIFIED ESSENTIAL HYPERTENSION	ACUTE MYOCARDIAL INFARCTION, UNSPECIFIED SITE, INITIAL EPISO	MITRAL VALVE DISORDERS	HYPERTROPHIC OBSTRUCTIVE CARDIOMYOPATHY	ATRIOVENTRICULAR BLOCK, COMPLETE	0	0	0	0	12	75
0	0	76.276	M	1		0.93	0.93	52	0.161002	0	0	3	132	70	84	147	Hypernatremia	3.5	22	31	1.1	10.5	0	0	0	1	0	3	0	1	0	0	3	ABDOMINAL ANEURYSM, RUPTURED	OTHER DYSPNEA AND RESPIRATORY ABNORMALITY	HEART VALVE REPLACED BY OTHER MEANS	LONG-TERM (CURRENT) USE OF ANTICOAGULANTS	ENCOUNTER FOR PALLIATIVE CARE						0	0	0	0	29	63
0	0	64.874	F	1	11.9795	0.83	5.89	45	0.0186987	0	0	1	137	64	98	141	Normal sodium	3	22	19	1	10.7	0	1	1	0	0	7	1	0	1	1	1	SEPTICEMIA DUE TO ESCHERICHIA COLI (E. COLI)	OTHER SPECIFIED SEPTICEMIAS	UNSPECIFIED SEPTICEMIA	OTHER LEFT BUNDLE BRANCH BLOCK	CALCULUS OF GALLBLADDER WITHOUT MENTION OF CHOLECYSTITIS, WI	FEVER, UNSPECIFIED	ABDOMINAL PAIN, UNSPECIFIED SITE	OTHER NONSPECIFIC ABNORMAL SERUM ENZYME LEVELS	SEPSIS	FITTING AND ADJUSTMENT OF VASCULAR CATHETER	0	0	0	0	16	80
1	1	29.047	F	1	12.7455	2.76	2.76	142	0.807544	1	0	6	88	97	98	141	Normal sodium	3.6	34	17	0.4	7.9	0	0	0	0	0	4	0	0	1	0	11	ANOXIC BRAIN DAMAGE	PRIMARY PULMONARY HYPERTENSION	OTHER CHRONIC PULMONARY HEART DISEASES	CARDIAC ARREST	OTHER SPECIFIED CARDIAC DYSRHYTHMIAS	ACUTE RESPIRATORY FAILURE	CHRONIC RESPIRATORY FAILURE	SCOLIOSIS (AND KYPHOSCOLIOSIS), IDIOPATHIC	SYNCOPE AND COLLAPSE	Prolonged QT Interval	0	0	0	0	20	54
0	1	61.418	F	1	12.9547	1.82	17.7	62	0.290571	0	0	2.5	97	111	100	141	Normal sodium	5.6	28	25	0.9	8.6	0	0	0	1	0	2	0	0	0	1	2	PULMONARY DISEASES DUE TO OTHER MYCOBACTERIA	FLUID OVERLOAD	ANEMIA OF OTHER CHRONIC DISEASE	MAJOR DEPRESSIVE DISORDER, SINGLE EPISODE, SEVERE DEGREE, WI	PANIC DISORDER WITHOUT AGORAPHOBIA	CORONARY ATHEROSCLEROSIS OF UNSPECIFIED TYPE OF VESSEL, NATI	CORONARY ATHEROSCLEROSIS OF NATIVE CORONARY VESSEL	OTHER PRIMARY CARDIOMYOPATHIES	OTHER SPECIFIED CARDIAC DYSRHYTHMIAS	TAKOTSUBO SYNDROME	0	0	0	0	12	73
0	1	70.393	F	0	13.0898	6.62	7.21	98	0.468115	1	0	5.28571	133	96	18	134	Hyponatremia	3	22	26	1.1	12.1	0	0	1	0	0	1	0	0	0	0	4	HYPOPOTASSEMIA	ANOXIC BRAIN DAMAGE	OTHER PRIMARY CARDIOMYOPATHIES	VENTRICULAR FIBRILLATION	CARDIAC ARREST	ACUTE RESPIRATORY FAILURE	COMA	Comatose			1	2	1	0	19	107
0	0	61.085	F	1	13.5496	4.8	6.85	77	0.169149	0	1	2.4	125	127	89	145	Hypernatremia	5	26	37	0.8	13.8	0	0	0	0	0	3	0	0	1	1	4	RESPIRATORY SYNCYTIAL VIRUS	ACIDOSIS	Smoking NOS	TOBACCO USE DISORDER	UNSPECIFIED ESSENTIAL HYPERTENSION	ACUTE MYOCARDIAL INFARCTION, OF ANTEROLATERAL WALL, INITIAL	ACUTE MYOCARDIAL INFARCTION, UNSPECIFIED SITE, INITIAL EPISO	CORONARY ATHEROSCLEROSIS OF NATIVE CORONARY VESSEL	ATRIAL FIBRILLATION	Fibrillation Atrial (AF) NOS	0	0	0	0	29	113
0	0	88.921	F	1	14.4107	3.08	6.04	81	0.173831	0	0	4.75	148	33	97	140	Normal sodium	4.9	27	22	0.7	11.4	0	1	0	1	0	7	0	0	1	1	5	TOBACCO USE DISORDER	ATRIOVENTRICULAR BLOCK, COMPLETE	OTHER SPECIFIED CARDIAC DYSRHYTHMIAS	Debility							0	0	0	0	17	64
0	0	70.099	F	1	14.6315	0.9	10.15	48	0.0470625	0	0	0	131	106	99	127	Hyponatremia	4.7	19	11	0.7	11.1	0	0	0	0	0	1	0	0	0	0	0	LEUKOCYTOSIS, UNSPECIFIED	Smoking NOS	TOBACCO USE DISORDER	ENCEPHALOPATHY, UNSPECIFIED	UNSPECIFIED ESSENTIAL HYPERTENSION	CORONARY ATHEROSCLEROSIS OF NATIVE CORONARY VESSEL	OTHER SPECIFIED FORMS OF CHRONIC ISCHEMIC HEART DISEASE	OTHER PRIMARY CARDIOMYOPATHIES	SECONDARY CARDIOMYOPATHY, UNSPECIFIED	CARDIAC DYSRHYTHMIA, UNSPECIFIED	0	0	0	0	20	81
0	0	99.871	F	1	14.6514	1.02	11.8	79	0.461111	1	0	5	175	80	100	142	Normal sodium	4.4	20	52	1.8	10.9	0	0	0	0	2	5	0	0	1	0	5	UNSPECIFIED PROTEIN-CALORIE MALNUTRITION	UNSPECIFIED NUTRITIONAL DEFICIENCY	ANEMIA, UNSPECIFIED	UNSPECIFIED ESSENTIAL HYPERTENSION	AORTIC VALVE DISORDERS	FUNCTIONAL DISTURBANCES FOLLOWING CARDIAC SURGERY	OTHER EMPHYSEMA	PNEUMONITIS DUE TO INHALATION OF FOOD OR VOMITUS	UNSPECIFIED PLEURAL EFFUSION	DENTAL CARIES, UNSPECIFIED	0	0	0	0	24	92
0	0	67.35	M	1	14.9382	3.63	10.69	59	0.0602302	1	1	1.75	103	106	91	127	Hyponatremia	3.7	33	16	0.3	11.4	0	0	0	0	0	3	0	0	1	1	6	ACUTE MYOCARDIAL INFARCTION, OF ANTEROLATERAL WALL, INITIAL	CORONARY ATHEROSCLEROSIS OF UNSPECIFIED TYPE OF VESSEL, NATI	OTHER SPECIFIED FORMS OF CHRONIC ISCHEMIC HEART DISEASE	TAKOTSUBO SYNDROME	PNEUMONIA, ORGANISM UNSPECIFIED	CHRONIC AIRWAY OBSTRUCTION, NOT ELSEWHERE CLASSIFIED	PNEUMONITIS DUE TO INHALATION OF FOOD OR VOMITUS	PULMONARY EOSINOPHILIA	TRACHEOESOPHAGEAL FISTULA	SHORTNESS OF BREATH	1	3	1	1	27	72
0	0	76.637	F	1	15.1304	2.86	11.97	44	0.0346404	0	0	1.33333	164	79	99	139	Normal sodium	3.6	22	12	0.5	9.7	0	0	0	0	0	2	0	0	1	0	1	UNSPECIFIED HYPOTHYROIDISM	ANEMIA, UNSPECIFIED	UNSPECIFIED ESSENTIAL HYPERTENSION	UNSPECIFIED DISEASE OF PERICARDIUM	HYPERTROPHIC OBSTRUCTIVE CARDIOMYOPATHY	ATRIOVENTRICULAR BLOCK, COMPLETE	UNSPECIFIED PLEURAL EFFUSION	IATROGENIC PNEUMOTHORAX	OSTEOPOROSIS, UNSPECIFIED	HEADACHE	0	0	0	0	17	72
0	0	78.192	M	0	15.1347	2.06	2.06	64	0.225847	0	0	6	129	62	100	140	Normal sodium	4.3	34	16	1.1	11.8	0	0	0	0	0	0	0	0	0	0	6	TOBACCO USE DISORDER	UNSPECIFIED ESSENTIAL HYPERTENSION	ACUTE MYOCARDIAL INFARCTION, SUBENDOCARDIAL INFARCTION, INIT	CORONARY ATHEROSCLEROSIS OF UNSPECIFIED TYPE OF VESSEL, NATI	CORONARY ATHEROSCLEROSIS OF NATIVE CORONARY VESSEL	PAIN IN JOINT INVOLVING SHOULDER REGION					0	0	0	0	16	66
0	0	68.956	F	1	15.2065	1.25	19.45	48	0.0592354	0	0	1	148	109	99	139	Normal sodium	3.1	27	15	0.6	10.2	0	0	0	1	0	3	0	1	0	1	2	LETTERER-SIWE DISEASE, UNSPECIFIED SITE, EXTRANODAL AND SOLI	UNSPECIFIED PROTEIN-CALORIE MALNUTRITION	Cognitive Disorder NOS	CORONARY ATHEROSCLEROSIS OF NATIVE CORONARY VESSEL	ENDOCARDITIS, VALVE UNSPECIFIED, UNSPECIFIED CAUSE	OTHER PRIMARY CARDIOMYOPATHIES	SECONDARY CARDIOMYOPATHY, UNSPECIFIED	LEFT BUNDLE BRANCH HEMIBLOCK	OTHER SPECIFIED CARDIAC DYSRHYTHMIAS	ACUTE SYSTOLIC HEART FAILURE	0	0	0	0	16	65
0	0	88.844	F	1	15.2381	0.62	2.1	72	0.213505	0	0	1	99	48	95	129	Hyponatremia	4.3	29	11	0.6	11.5	0	0	0	1	0	2	0	0	0	0	1	SINOATRIAL NODE DYSFUNCTION	OTHER SPECIFIED CARDIAC DYSRHYTHMIAS	SYNCOPE AND COLLAPSE	Gait Disorder Non Ortho							0	0	0	0	18	63
0	0	88.504	F	1	15.4183	1.44	2.35	113	0.514794	0	0	5.5	137	89	90	140	Normal sodium	6.1	12	78	3.6	5.9	0	0	1	1	2	8	0	0	1	1	7	ACUTE POSTHEMORRHAGIC ANEMIA	ACUTE MYOCARDIAL INFARCTION, SUBENDOCARDIAL INFARCTION, INIT	AORTIC VALVE DISORDERS	OTHER SPECIFIED CARDIAC DYSRHYTHMIAS	ACUTE ON CHRONIC COMBINED SYSTOLIC AND DIASTOLIC HEART FAILU	ACUTE KIDNEY FAILURE, UNSPECIFIED	Kidney Failure NOS	Shock	ENCOUNTER FOR PALLIATIVE CARE		0	0	0	0	18	41
0	0	87.364	F	1	15.4803	0.89	5	62	0.100571	0	0	2	148	89	95	137	Normal sodium	4.3	17	29	1	10.6	0	0	1	1	0	5	0	0	1	1	2	DEHYDRATION	PRIMARY OPEN ANGLE GLAUCOMA	UNSPECIFIED ESSENTIAL HYPERTENSION	ACUTE MYOCARDIAL INFARCTION, SUBENDOCARDIAL INFARCTION, SUBS	CORONARY ATHEROSCLEROSIS OF NATIVE CORONARY VESSEL	CONGESTIVE HEART FAILURE, UNSPECIFIED	ACUTE EDEMA OF LUNG, UNSPECIFIED	ACUTE RESPIRATORY FAILURE	HYPOXEMIA		0	0	0	0	36	91
0	0	21.277	F	0	15.5937	4.56	9.65	59	0.078762	0	0	6.2	89	108	97	142	Normal sodium	5.1	26	15	0.7	9.8	0	0	0	0	0	0	0	0	0	0	7	BACTERIAL INFECTION DUE TO OTHER STREPTOCOCCUS	BACTERIAL INFECTION DUE TO UNSPECIFIED STAPHYLOCOCCUS	DISEASES OF TRICUSPID VALVE	ACUTE AND SUBACUTE BACTERIAL ENDOCARDITIS	UNSPECIFIED DISEASE OF PERICARDIUM	AORTIC VALVE DISORDERS	TRICUSPID VALVE DISORDERS, SPECIFIED AS NONRHEUMATIC	OTHER SPECIFIED CARDIAC DYSRHYTHMIAS	ACUTE SYSTOLIC HEART FAILURE	CARDIOMEGALY	0	0	0	0	18	74
0	0	50.285	F	1	15.6747	1.87	18.86	46	0.0343064	0	0	1.5	102	95	94	134	Hyponatremia	4.2	29	37	0.7	11.7	0	0	1	0	0	2	0	0	0	1	2	HYPOPOTASSEMIA	ANEMIA, UNSPECIFIED	OTHER ACUTE POSTOPERATIVE PAIN	OTHER CHRONIC PULMONARY HEART DISEASES	OTHER PRIMARY CARDIOMYOPATHIES	CONGESTIVE HEART FAILURE, UNSPECIFIED	CHRONIC SYSTOLIC HEART FAILURE	ACUTE ON CHRONIC SYSTOLIC HEART FAILURE	ACUTE ON CHRONIC COMBINED SYSTOLIC AND DIASTOLIC HEART FAILU	UNSPECIFIED PLEURAL EFFUSION	1	2	1	1	22	74
0	0	63.175	F	1	15.7695	2.88	2.88	40	0.0256234	0	0	1	134	81	97	138	Normal sodium	4.4	25	20	0.9	15.2	0	0	0	0	0	1	0	0	0	1	1	OTHER SPECIFIED CARDIAC DYSRHYTHMIAS	TAKOTSUBO SYNDROME	OBSTRUCTIVE CHRONIC BRONCHITIS WITH (ACUTE) EXACERBATION	UNSPECIFIED INTESTINAL OBSTRUCTION	OTHER CHEST PAIN						0	0	0	0	16	71
0	0	80.563	F	1	15.7752	1.16	3.13	54	0.067897	0	0	1	126	86	97	130	Hyponatremia	3.7	23	17	0.5	12.6	0	0	0	0	0	1	0	0	0	1	1	TOBACCO USE DISORDER	UNSPECIFIED ESSENTIAL HYPERTENSION	ACUTE MYOCARDIAL INFARCTION, OF OTHER INFERIOR WALL, INITIAL	CORONARY ATHEROSCLEROSIS OF NATIVE CORONARY VESSEL	OTHER SPECIFIED FORMS OF CHRONIC ISCHEMIC HEART DISEASE						0	0	0	0	18	36
0	0	72.413	F	0	15.8594	0.9	10.92	78	0.301493	0	1	5	115	91	97	136	Normal sodium	4	43	20	1.2	10.6	0	0	0	0	0	0	0	0	0	0	5	ACIDOSIS	MIXED ACID-BASE BALANCE DISORDER	RHEUMATIC MITRAL INSUFFICIENCY	DISEASES OF TRICUSPID VALVE	RHEUMATIC HEART FAILURE (CONGESTIVE)	CORONARY ATHEROSCLEROSIS OF NATIVE CORONARY VESSEL	OTHER CHRONIC PULMONARY HEART DISEASES	MITRAL VALVE DISORDERS	RIGHT BUNDLE BRANCH BLOCK AND LEFT POSTERIOR FASCICULAR BLOC	ATRIAL FIBRILLATION	0	0	0	0	18	90
0	0	25.836	F	1	15.8824	0.79	3.82	31	0.0378665	0	0	1	124	110	100	139	Normal sodium	4.2	21	8	0.7	11.2	0	0	0	0	0	0	0	0	0	0	1	OTHER PULMONARY EMBOLISM AND INFARCTION	OTHER SPECIFIED DISEASES OF PULMONARY CIRCULATION	FIRST DEGREE ATRIOVENTRICULAR BLOCK	ATRIAL FIBRILLATION	OTHER SPECIFIED CARDIAC DYSRHYTHMIAS	URINARY TRACT INFECTION, SITE NOT SPECIFIED	RETENTION OF URINE, UNSPECIFIED	CARDIAC PACEMAKER IN SITU	LONG-TERM (CURRENT) USE OF ANTICOAGULANTS		0	0	0	0	16	53
0	0	62.088	F	1	15.917	0.44	0.99	66	0.0357541	0	0	3	124	98	100	138	Normal sodium	4.9	30	26	1	11.9	0	0	1	1	2	7	0	0	1	1	3	Embolus Pulmonary (PE) Recurrent	PLEURISY WITHOUT MENTION OF EFFUSION OR CURRENT TUBERCULOSIS	ACUTE RESPIRATORY FAILURE	OTHER DYSPNEA AND RESPIRATORY ABNORMALITY	EFFECTS OF RADIATION, UNSPECIFIED	OTHER POSTSURGICAL STATUS					0	0	0	0
0	0	81.258	F	1	15.9375	0.9	3.74	70	0.161531	0	0	5	163	106	98	139	Normal sodium	4.8	33	18	0.6	11.4	0	0	1	0	0	2	0	0	0	1	5	CORONARY ATHEROSCLEROSIS OF NATIVE CORONARY VESSEL	UNSPECIFIED DIASTOLIC HEART FAILURE	UNSPECIFIED CHEST PAIN	OTHER NONSPECIFIC (ABNORMAL) FINDINGS ON RADIOLOGICAL AND OT							0	0	0	0	24	64
0	0	86.463	M	1	15.9401	1.84	3.97	67	0.186281	0	0	4	86	74	99	143	Normal sodium	4.3	18	27	1.2	12.2	0	0	0	0	0	1	0	0	0	0	3	Debility, Unspecified	OTHER PERSISTANT MENTAL DISORDER DUE TO CONDITIONS CLASSIFIE	ACUTE MYOCARDIAL INFARCTION, SUBENDOCARDIAL INFARCTION, INIT	CORONARY ATHEROSCLEROSIS OF NATIVE CORONARY VESSEL	SURGICAL OR OTHER PROCEDURE NOT CARRIED OUT BECAUSE OF PATIE						0	0	0	0	18	46
0	0	94.616	F	1	15.978	1.01	2.96	58	0.139092	0	0	1	170	65	97	142	Normal sodium	3.9	22	19	1	11.4	0	0	0	0	2	3	0	0	0	1	1	HYPERTENSIVE CHRONIC KIDNEY DISEASE W STG 1-4/UNSP CHR KDNY	ATHSCL HEART DISEASE OF NATIVE CORONARY ARTERY W/O ANG PCTRS	PAROXYSMAL ATRIAL FIBRILLATION	UNSPECIFIED ATRIAL FIBRILLATION	SICK SINUS SYNDROME	ORTHOSTATIC HYPOTENSION	ACUTE KIDNEY FAILURE, UNSPECIFIED	CHRONIC KIDNEY DISEASE, STAGE 3 (MODERATE)	SYNCOPE AND COLLAPSE		0	0	0	0	22	57
0	0	84.419	F	1	16.2311	1.26	3.27	69	0.216384	0	1	1	112	74	94	146	Hypernatremia	3.7	18	19	0.7	9.3	0	0	0	0	0	2	0	0	1	0	1	OTHER AND UNSPECIFIED HYPERLIPIDEMIA	ANEMIA, UNSPECIFIED	CORONARY ATHEROSCLEROSIS OF NATIVE CORONARY VESSEL	Hypertension (HTN) Pulmonary (PH) NOS	OTHER CHRONIC PULMONARY HEART DISEASES	OTHER LEFT BUNDLE BRANCH BLOCK	CONGESTIVE HEART FAILURE, UNSPECIFIED	ACUTE SYSTOLIC HEART FAILURE	TAKOTSUBO SYNDROME	Takotsubo Syndrome	0	0	0	0	18	62
1	1	58.49	F	1	16.2351	0.06	0.31	66	0.177656	1	0	10	97	96	68	129	Hyponatremia	6.4	48	43	1	9.1	0	0	1	1	2	6	0	0	1	0	10	NUTRITIONAL MARASMUS	ATRIAL FIBRILLATION	ACUTE AND CHRONIC RESPIRATORY FAILURE								1	1	1	0	25	78
0	1	76.487	F	1	16.3035	17.85	34.31	63	0.165541	1	1	5	164	123	100	136	Normal sodium	4.4	19	17	0.6	12.1	0	1	0	1	2	7	0	0	0	1	1	MALIGNANT NEOPLASM OF HEPATIC FLEXURE	MALNUTRITION OF MODERATE DEGREE	OTHER AND UNSPECIFIED HYPERLIPIDEMIA	HYPEROSMOLALITY AND/OR HYPERNATREMIA	ACIDOSIS	DEHYDRATION	FLUID OVERLOAD	HYPOPOTASSEMIA	ANEMIA, UNSPECIFIED	LEUKOCYTOSIS, UNSPECIFIED	0	0	0	0	19	88
1	1	82.184	F	1	16.3281	2.22	2.22	80	0.190552	0	0	4.66667	147	97	99	139	Normal sodium	3.9	25	28	0.8	10.6	0	0	0	1	0	3	0	0	0	0	2	ACUTE MYOCARDIAL INFARCTION, OF OTHER INFERIOR WALL, INITIAL	CORONARY ATHEROSCLEROSIS OF UNSPECIFIED TYPE OF VESSEL, NATI	CHRONIC ISCHEMIC HEART DISEASE, UNSPECIFIED	LEFT HEART FAILURE	PNEUMONITIS DUE TO INHALATION OF FOOD OR VOMITUS	CARDIOGENIC SHOCK	UNSPECIFIED CHEST PAIN				0	0	0	0	26	67
0	0	76.957	M	1	16.369	2.03	13.08	58	0.128609	0	0	2.66667	132	87	99	141	Normal sodium	4	25	33	2	9.1	0	1	0	1	2	8	1	0	1	1	4	UNSPECIFIED ESSENTIAL HYPERTENSION	ACUTE MYOCARDIAL INFARCTION, SUBENDOCARDIAL INFARCTION, INIT	CORONARY ATHEROSCLEROSIS OF UNSPECIFIED TYPE OF VESSEL, NATI	CORONARY ATHEROSCLEROSIS OF NATIVE CORONARY VESSEL	ABDOMINAL ANEURYSM WITHOUT MENTION OF RUPTURE	EMBOLISM AND THROMBOSIS OF ABDOMINAL AORTA	EMBOLISM AND THROMBOSIS OF THORACIC AORTA	ACUTE VENOUS EMBOLISM AND THROMBOSIS OF DEEP VESSELS OF PROX	OTHER SPECIFIED CIRCULATORY SYSTEM DISORDERS	UNSPECIFIED VASCULAR INSUFFICIENCY OF INTESTINE	0	0	0	0	25	87
0	0	60.17	F	1	16.4555	5.54	8.55	118	0.546443	1	0	4.83333	184	118	88	138	Normal sodium	3.9	24	30	1	14	0	0	0	0	0	1	0	0	0	1	11	TOBACCO USE DISORDER	SECONDARY CARDIOMYOPATHY, UNSPECIFIED	OTHER SPECIFIED CARDIAC DYSRHYTHMIAS	Heart Failure NOS	Broken Heart Syndrome	TAKOTSUBO SYNDROME	ATHEROSCLEROSIS OF NATIVE ARTERIES OF EXTREMITIES WITH INTER	EMBOLISM AND THROMBOSIS OF ILIAC ARTERY	EMBOLISM AND THROMBOSIS OF UNSPECIFIED ARTERY	Embolism Arterial NOS	1	4	1	0	20	86
0	0	67.443	F	1	16.4555	2.93	2.93	32	0.0181501	0	0	1	135	78	100	144	Normal sodium	3.4	24	9	0.6	13.7	0	0	0	0	0	0	0	0	0	0	1	ACUTE MYOCARDIAL INFARCTION, SUBENDOCARDIAL INFARCTION, INIT	CORONARY ATHEROSCLEROSIS OF NATIVE CORONARY VESSEL	PAROXYSMAL VENTRICULAR TACHYCARDIA	ATHEROSCLEROSIS OF NATIVE ARTERIES OF EXTREMITIES, UNSPECIFI							0	0	0	0		62
0	0	93.958	F	1	16.4998	2.5	6.75	85	0.385003	0	1	5.33333	114	60	92	141	Normal sodium	4.4	25	35	1.6	8.5	0	1	1	0	0	2	0	0	0	0	7	MITRAL VALVE INSUFFICIENCY AND AORTIC VALVE STENOSIS	ACUTE MYOCARDIAL INFARCTION, SUBENDOCARDIAL INFARCTION, INIT	CORONARY ATHEROSCLEROSIS OF NATIVE CORONARY VESSEL	OTHER CHRONIC PULMONARY HEART DISEASES	MOBITZ (TYPE) II ATRIOVENTRICULAR BLOCK	CHRONIC DIASTOLIC HEART FAILURE	PNEUMONIA, ORGANISM UNSPECIFIED	ACUTE RESPIRATORY FAILURE	ACUTE KIDNEY FAILURE, UNSPECIFIED	CARDIAC PACEMAKER IN SITU	0	0	0	0	23	45
0	0	77.568	F	1	16.5478	0.73	3.71	68	0.108958	0	0	3	143	94	93	139	Normal sodium	4.2	21	21	0.9	11	0	0	0	0	0	1	1	0	0	0	3	DIABETES MELLITUS WITHOUT MENTION OF COMPLICATION,TYPE II OR	TYPE II OR UNSPECIFIED TYPE DIABETES MELLITUS WITHOUT MENTIO	TYPE II OR UNSPECIFIED TYPE DIABETES MELLITUS WITH UNSPECIFI	THROMBOCYTOPENIA, UNSPECIFIED	OTHER SPECIFIED DISEASES OF BLOOD AND BLOOD- FORMING ORGANS	MITRAL VALVE INSUFFICIENCY AND AORTIC VALVE INSUFFICIENCY	INTERMEDIATE CORONARY SYNDROME	OTHER CHRONIC PULMONARY HEART DISEASES	PAROXYSMAL VENTRICULAR TACHYCARDIA	Heart Failure NOS	0	0	0	0	16	61
0	0	93.836	F	1	16.5744	0.78	2.78	66	0.373966	0	0	3	138	99	98	144	Normal sodium	3.8	30	83	2.9	10	0	0	1	0	2	3	0	0	0	0	3	DISEASES OF TRICUSPID VALVE	HYPERTENSIVE HEART AND CHRONIC KIDNEY DISEASE, UNSPECIFIED,	ATRIAL FLUTTER	Flutter Atrial NOS	ACUTE ON CHRONIC DIASTOLIC HEART FAILURE	Edema Pulmonary Acute	ACUTE KIDNEY FAILURE, UNSPECIFIED	CHRONIC KIDNEY DISEASE, STAGE IV (SEVERE)	Debility		0	0	0	0	19	87
0	0	85.189	F	1	16.6016	2.08	5.23	52	0.0684846	0	1	0.666667	126	91	100	138	Normal sodium	4.2	18	15	0.5	12.3	0	0	0	0	0	2	0	0	0	0	1	Depletion Of Volume Of Plasma	CORONARY ATHEROSCLEROSIS OF UNSPECIFIED TYPE OF VESSEL, NATI	CORONARY ATHEROSCLEROSIS OF NATIVE CORONARY VESSEL	FIRST DEGREE ATRIOVENTRICULAR BLOCK	OTHER LEFT BUNDLE BRANCH BLOCK	ATRIAL FIBRILLATION	Heart Failure NOS	ACUTE SYSTOLIC HEART FAILURE	TAKOTSUBO SYNDROME	HYPOTENSION, UNSPECIFIED	0	0	0	0	18	57
0	0	55.447	F	1	16.6345	1.9	4.13	106	0.395249	1	0	5.5	112	77	100	140	Normal sodium	3.8	23	14	0.6	13.1	0	0	0	0	0	0	0	0	0	0	9	TOBACCO USE DISORDER	ACUTE MYOCARDIAL INFARCTION, SUBENDOCARDIAL INFARCTION, INIT	CORONARY ATHEROSCLEROSIS OF NATIVE CORONARY VESSEL	VENTRICULAR FIBRILLATION	CARDIAC ARREST	PNEUMONITIS DUE TO INHALATION OF FOOD OR VOMITUS	PULMONARY COLLAPSE	ACUTE RESPIRATORY FAILURE	MEMORY LOSS	Debility	0	0	0	0	16	78
0	0	69.381	F	1	16.6525	4.4	4.4	71	0.190628	0	0	2.8	86	123	95	136	Normal sodium	4.3	24	19	0.5	10.5	0	0	1	0	0	1	0	0	0	0	5	HYPOSMOLALITY AND/OR HYPONATREMIA	OTHER AMYLOIDOSIS	IRON DEFICIENCY ANEMIA, UNSPECIFIED	ANEMIA, UNSPECIFIED	GENERALIZED ANXIETY DISORDER	OTHER PRIMARY CARDIOMYOPATHIES	CONGESTIVE HEART FAILURE, UNSPECIFIED	CHRONIC DIASTOLIC HEART FAILURE	ACUTE ON CHRONIC DIASTOLIC HEART FAILURE	UNSPECIFIED PLEURAL EFFUSION	1	1	1	0	25	59
0	0	60.438	M	1	16.6667	0.75	6.83	60	0.0735227	0	0	3	133	73	94	136	Normal sodium	5.3	20	19	0.8	17.9	0	0	0	0	0	1	0	0	0	1	3	Smoking NOS	UNSPECIFIED ESSENTIAL HYPERTENSION	Angina Prinzmetal	PRINZMETAL ANGINA	MITRAL VALVE DISORDERS	EMPHYSEMATOUS BLEB	OTHER EMPHYSEMA	CHRONIC AIRWAY OBSTRUCTION, NOT ELSEWHERE CLASSIFIED	OTHER PNEUMOTHORAX	SHORTNESS OF BREATH	0	0	0	0	25	115
0	0	41.104	M	1	16.6782	2.27	29.07	42	0.0578307	0	0	1.33333	110	105	96	134	Hyponatremia	3.2	28	10	0.5	14	0	0	0	1	0	1	0	0	0	0	2	OTHER DISORDERS OF NEUROHYPOPHYSIS	HYPOSMOLALITY AND/OR HYPONATREMIA	ANEMIA, UNSPECIFIED	LEUKOCYTOSIS, UNSPECIFIED	UNSPECIFIED PSYCHOSIS	ENCEPHALOPATHY, UNSPECIFIED	OTHER CHRONIC PULMONARY HEART DISEASES	CONSTRICTIVE PERICARDITIS	Pericarditis Constrictive	MITRAL VALVE DISORDERS	0	0	0	0	27	73
0	0	84.814	F	1	16.7111	1.74	5.76	75	0.257035	0	0	2	128	149	92	136	Normal sodium	4.8	28	38	1.5	12.4	0	1	1	1	0	6	0	0	1	1	3	OTHER ACUTE AND SUBACUTE FORMS OF ISCHEMIC HEART DISEASE	AORTIC VALVE DISORDERS	OTHER PRIMARY CARDIOMYOPATHIES	ATRIAL FIBRILLATION	CONGESTIVE HEART FAILURE, UNSPECIFIED	UNSPECIFIED SYSTOLIC HEART FAILURE	THORACIC ANEURYSM WITHOUT MENTION OF RUPTURE	CONGENITAL ATRESIA AND STENOSIS OF AORTA	UNDIAGNOSED CARDIAC MURMURS	ABDOMINAL PAIN, OTHER SPECIFIED SITE	0	0	0	0	22	95
0	0	19.707	M	1	16.7277	4.86	13.17	72	0.110616	0	0	5	103	95	85	136	Normal sodium	4.1	12	17	1	9.9	0	0	1	0	0	1	0	0	0	0	6	THYROTOXICOSIS WITHOUT MENTION OF GOITER OR OTHER CAUSE, AND	DIABETES MELLITUS WITHOUT MENTION OF COMPLICATION,TYPE II OR	ACUTE POSTHEMORRHAGIC ANEMIA	AORTIC VALVE DISORDERS	PAROXYSMAL VENTRICULAR TACHYCARDIA	ATRIAL FLUTTER	CARDIAC ARREST	OTHER SPECIFIED CARDIAC DYSRHYTHMIAS	CONGESTIVE HEART FAILURE, UNSPECIFIED	ACUTE RESPIRATORY FAILURE	1	1	0	1	27	46
0	0	79.433	M	0	16.7284	1.4	3.13	65	0.108892	0	0	0.5	167	111	98	140	Normal sodium	4.3	27	23	1.3	10.1	0	1	0	0	0	2	0	0	0	1	1	OTHER AND UNSPECIFIED HYPERLIPIDEMIA	Hypertension (HTN)	UNSPECIFIED ESSENTIAL HYPERTENSION	Coronary Artery Disease (CAD) NOS	CORONARY ATHEROSCLEROSIS OF NATIVE CORONARY VESSEL	ATRIAL FIBRILLATION	Flutter Atrial NOS	SUPRAVENTRICULAR PREMATURE BEATS	SINOATRIAL NODE DYSFUNCTION	Tachy Brady Syndrome	0	0	0	0	18	80
0	0	39.745	M	1	16.7593	0.77	3.01	18	0.0078927	0	0	1	124	88	96	141	Normal sodium	4.1	25	15	1	14.5	0	0	0	0	0	0	0	0	0	0	1	OTHER AND UNSPECIFIED HYPERLIPIDEMIA	PAROXYSMAL VENTRICULAR TACHYCARDIA	NONSPECIFIC ABNORMAL ELECTROCARDIOGRAM (ECG) (EKG)	PERSONAL HISTORY OF SURGERY TO HEART AND GREAT VESSELS, PRES	HEART VALVE REPLACED BY TRANSPLANT						0	0	0	0	24	75
0	0	77.997	F	1	16.7808	2.87	6.65	71	0.216515	0	0	1.33333	111	103	99	137	Normal sodium	4.1	24	19	0.4	10	0	0	0	0	2	5	1	0	0	1	2	ACUTE POSTHEMORRHAGIC ANEMIA	UNSPECIFIED ESSENTIAL HYPERTENSION	HYPERTENSIVE CHRONIC KIDNEY DISEASE, UNSPECIFIED, WITH CHRON	ACUTE MYOCARDIAL INFARCTION, SUBENDOCARDIAL INFARCTION, INIT	ACUTE MYOCARDIAL INFARCTION, UNSPECIFIED SITE, EPISODE OF CA	CORONARY ATHEROSCLEROSIS OF UNSPECIFIED TYPE OF VESSEL, NATI	CORONARY ATHEROSCLEROSIS OF NATIVE CORONARY VESSEL	SECONDARY CARDIOMYOPATHY, UNSPECIFIED	FIRST DEGREE ATRIOVENTRICULAR BLOCK	ATRIAL FIBRILLATION	0	0	0	0	20	53
0	0	77.116	M	1	16.7883	5.05	5.05	66	0.115091	0	0	2.4	132	111	95	140	Normal sodium	4.4	25	23	1	12.3	0	0	0	0	0	0	0	0	0	0	3	TOBACCO USE DISORDER	ACUTE MYOCARDIAL INFARCTION, OF INFEROPOSTERIOR WALL, INITIA	CORONARY ATHEROSCLEROSIS OF UNSPECIFIED TYPE OF VESSEL, NATI	CORONARY ATHEROSCLEROSIS OF NATIVE CORONARY VESSEL	ATRIAL FIBRILLATION	OTHER ABNORMAL BLOOD CHEMISTRY	NONSPECIFIC ABNORMAL ELECTROCARDIOGRAM (ECG) (EKG)	Debility	ACCIDENTAL PUNCTURE OR LACERATION DURING A PROCEDURE, NOT EL	PERCUTANEOUS TRANSLUMINAL CORONARY ANGIOPLASTY STATUS	0	0	0	0	37	100
0	0	78.655	F	1	16.8055	5.74	5.74	55	0.0640981	0	0	2.16667	128	97	100	142	Normal sodium	4.1	25	22	0.6	12.9	0	0	1	0	0	2	0	0	0	0	2	UNSPECIFIED HYPOTHYROIDISM	UNSPECIFIED DISEASE OF PERICARDIUM	OTHER PRIMARY CARDIOMYOPATHIES	OTHER LEFT BUNDLE BRANCH BLOCK	ATRIAL FIBRILLATION	CONGESTIVE HEART FAILURE, UNSPECIFIED	Congestive Heart Failure (CHF) Ejection Fraction (EF) < 40%	RHEUMATOID ARTHRITIS	CARDIAC COMPLICATIONS	ACCIDENTAL PUNCTURE OR LACERATION DURING A PROCEDURE, NOT EL	0	0	0	0	19	79
0	0	66.853	F	1	16.8419	1.97	18.23	55	0.172981	0	0	2.5	121	80	2	132	Hyponatremia	5.6	23	54	1.2	10.7	0	1	0	0	2	12	0	0	1	0	2	CANDIDIASIS OF MOUTH	SECONDARY MALIGNANT NEOPLASM OF RETROPERITONEUM AND PERITONE	SECONDARY MALIGNANT NEOPLASM OF ADRENAL GLAND	OTHER MALIGNANT NEOPLASM OF UNSPECIFIED SITE	HYPOSMOLALITY AND/OR HYPONATREMIA	OTHER FLUID OVERLOAD	HYPERPOTASSEMIA	HYPOPOTASSEMIA	NEUTROPENIA, UNSPECIFIED	DRUG INDUCED NEUTROPENIA	0	0	0	0	20	76
0	0	75.478	M	0	16.8525	6.9	19.02	60	0.0107485	0	0	1.85714	86	85	94	142	Normal sodium	4.4	26	40	1.1	9.2	0	0	1	0	0	2	0	0	0	1	2	CORONARY ATHEROSCLEROSIS OF NATIVE CORONARY VESSEL	ANEURYSM OF HEART (WALL)	MITRAL VALVE DISORDERS	CONGESTIVE HEART FAILURE, UNSPECIFIED	UNSPECIFIED PLEURAL EFFUSION	EPISTAXIS	Debility				0	0	0	0	18	67
0	0	95.047	F	1	16.8807	1.3	2.05	53	0.0438698	0	0	2	156	99	100	139	Normal sodium	4.3	27	16	0.7	12.9	0	1	1	1	2	7	0	0	1	0	3	CORONARY ATHEROSCLEROSIS OF UNSPECIFIED TYPE OF VESSEL, NATI	TRICUSPID VALVE DISORDERS, SPECIFIED AS NONRHEUMATIC	CONDUCTION DISORDER, UNSPECIFIED	ATRIAL FIBRILLATION	CONGESTIVE HEART FAILURE, UNSPECIFIED	ACUTE ON CHRONIC SYSTOLIC HEART FAILURE	NONSPECIFIC ABNORMAL ELECTROCARDIOGRAM (ECG) (EKG)	POSTSURGICAL AORTOCORONARY BYPASS STATUS			0	0	0	0	24	37
0	0	87.811	M	1	16.901	5.8	5.8	63	0.0944216	0	0	3.33333	113	71	100	140	Normal sodium	4.1	20	18	0.8	9.9	0	0	0	0	0	1	0	0	0	1	5	ANEMIA, UNSPECIFIED	THROMBOCYTOPENIA, UNSPECIFIED	CORONARY ATHEROSCLEROSIS OF NATIVE CORONARY VESSEL	AORTIC VALVE DISORDERS	FIRST DEGREE ATRIOVENTRICULAR BLOCK	PAROXYSMAL VENTRICULAR TACHYCARDIA	CONGESTIVE HEART FAILURE, UNSPECIFIED	ATHEROSCLEROSIS OF NATIVE ARTERIES OF EXTREMITIES, UNSPECIFI	ABDOMINAL ANEURYSM WITHOUT MENTION OF RUPTURE	EMBOLISM AND THROMBOSIS OF ABDOMINAL AORTA	0	0	0	0	16	62
0	0	93.063	M	1	16.901	2.58	6.39	82	0.14483	0	0	2.66667	152	93	95	136	Normal sodium	4.4	20	17	1.3	14.5	0	0	0	0	0	3	1	0	1	0	2	DIABETES MELLITUS WITHOUT MENTION OF COMPLICATION,TYPE II OR	TYPE II OR UNSPECIFIED TYPE DIABETES MELLITUS WITHOUT MENTIO	OTHER AND UNSPECIFIED HYPERLIPIDEMIA	LEUKOCYTOSIS, UNSPECIFIED	DELIRIUM DUE TO CONDITIONS CLASSIFIED ELSEWHERE	UNSPECIFIED PSYCHOSIS	UNSPECIFIED ESSENTIAL HYPERTENSION	ACUTE MYOCARDIAL INFARCTION, UNSPECIFIED SITE, INITIAL EPISO	CORONARY ATHEROSCLEROSIS OF NATIVE CORONARY VESSEL	FIRST DEGREE ATRIOVENTRICULAR BLOCK	0	0	0	0	22	81
0	0	56.466	F	0	16.9115	4.31	6.22	35	0.042803	0	1	3	132	91	87	141	Normal sodium	3.1	17	19	1.2	6.7	0	0	0	0	2	3	0	0	0	0	1	ACIDOSIS	ACUTE MYOCARDIAL INFARCTION, SUBENDOCARDIAL INFARCTION, INIT	POSTMYOCARDIAL INFARCTION SYNDROME	ACUTE KIDNEY FAILURE, UNSPECIFIED	BACTEREMIA						0	0	0	0	22	85
0	0	44.54	F	1	16.9823	12.76	13.78	54	0.150017	1	0	6.71429	150	119	97	134	Hyponatremia	3.5	22	5	0.5	10.3	0	0	0	0	0	0	0	0	0	0	9	FLUID OVERLOAD	ALCOHOL ABUSE, UNSPECIFIED DRINKING BEHAVIOR	DEPRESSIVE DISORDER, NOT ELSEWHERE CLASSIFIED	ACUTE MYOCARDIAL INFARCTION, OF OTHER ANTERIOR WALL, INITIAL	ACUTE MYOCARDIAL INFARCTION, UNSPECIFIED SITE, EPISODE OF CA	CORONARY ATHEROSCLEROSIS OF UNSPECIFIED TYPE OF VESSEL, NATI	CORONARY ATHEROSCLEROSIS OF NATIVE CORONARY VESSEL	OTHER SPECIFIED FORMS OF CHRONIC ISCHEMIC HEART DISEASE	LEFT BUNDLE BRANCH HEMIBLOCK	OTHER LEFT BUNDLE BRANCH BLOCK	1	4	1	0	11	66
0	0	83.661	F	1	16.9922	1.22	13.19	70	0.523796	0	0	4	99	125	94	142	Normal sodium	3.7	30	21	1.5	12.2	0	0	0	1	0	2	0	0	0	1	3	ALKALOSIS	UNSPECIFIED ESSENTIAL HYPERTENSION	HYPERTENSIVE CHRONIC KIDNEY DISEASE, UNSPECIFIED, WITH CHRON	ACUTE MYOCARDIAL INFARCTION, OF OTHER ANTERIOR WALL, INITIAL	ACUTE MYOCARDIAL INFARCTION, SUBENDOCARDIAL INFARCTION, INIT	OLD MYOCARDIAL INFARCTION	ATRIAL FIBRILLATION	ATRIAL FLUTTER	SUPRAVENTRICULAR PREMATURE BEATS	OTHER PREMATURE BEATS	0	0	0	0	21	64
0	0	66.097	F	1	16.9962	3.49	3.49	23	0.0143742	0	0	1	131	75	100	138	Normal sodium	4.3	25	11	0.7	14.9	0	0	0	0	0	4	0	0	1	1	1	ACUTE MYOCARDIAL INFARCTION, OF OTHER INFERIOR WALL, INITIAL	CORONARY ATHEROSCLEROSIS OF UNSPECIFIED TYPE OF VESSEL, NATI	CORONARY ATHEROSCLEROSIS OF AUTOLOGOUS VEIN BYPASS GRAFT	DISSECTION OF CORONARY ARTERY	OTHER SPECIFIED FORMS OF CHRONIC ISCHEMIC HEART DISEASE	PAROXYSMAL VENTRICULAR TACHYCARDIA	VENTRICULAR FIBRILLATION	Debility	PERCUTANEOUS TRANSLUMINAL CORONARY ANGIOPLASTY STATUS		0	0	0	0	16	67
0	0	79.786	F	1	17.0169	4.81	13.92	80	0.372179	1	0	3	108	75	100	135	Normal sodium	4.2	22	26	0.7	8.8	0	0	0	1	0	9	0	0	1	0	6	SECONDARY MALIGNANT NEOPLASM OF BONE AND BONE MARROW	SECONDARY MALIGNANT NEOPLASM OF OTHER SPECIFIED SITES	OTHER PERSISTANT MENTAL DISORDER DUE TO CONDITIONS CLASSIFIE	DEPRESSIVE DISORDER, NOT ELSEWHERE CLASSIFIED	OTHER SPECIFIED FORMS OF CHRONIC ISCHEMIC HEART DISEASE	CARDIAC TAMPONADE	OTHER PRIMARY CARDIOMYOPATHIES	OTHER LEFT BUNDLE BRANCH BLOCK	ATRIAL FIBRILLATION	Fibrillation Atrial (AF) NOS	1	1	1	0	15	50
0	1	83.282	F	1	17.0312	3.78	5.16	98	0.623076	1	0	9.33333	115	124	98	133	Hyponatremia	4.4	18	26	0.8	15.1	0	0	1	0	0	5	1	0	1	1	11	LISTERIOSIS	UNSPECIFIED SEPTICEMIA	POLYCYTHEMIA VERA	DIABETES MELLITUS WITHOUT MENTION OF COMPLICATION,TYPE II OR	MALNUTRITION OF MODERATE DEGREE	VOLUME DEPLETION, UNSPECIFIED	LEUKOCYTOSIS, UNSPECIFIED	MENINGITIS IN OTHER BACTERIAL DISEASES CLASSIFIED ELSEWHERE	OTHER PRIMARY CARDIOMYOPATHIES	OTHER SPECIFIED CARDIAC DYSRHYTHMIAS	1	2	1	0	10	51
1	1	88.707	M	1	17.0571	12.91	12.92	84	0.40439	1	1	4.85714	109	91	100	139	Normal sodium	4.6	23	25	1	9.9	0	0	0	0	0	2	0	0	0	1	8	ESCHERICHIA COLI (E. COLI) INFECTION IN CONDITIONS CLASSIFIE	UNSPECIFIED HYPOTHYROIDISM	HYPEROSMOLALITY AND/OR HYPERNATREMIA	MITRAL VALVE INSUFFICIENCY AND AORTIC VALVE INSUFFICIENCY	DISEASES OF TRICUSPID VALVE	ATRIOVENTRICULAR BLOCK, COMPLETE	OTHER SPECIFIED CONDUCTION DISORDERS	ATRIAL FIBRILLATION	ASTHMA, UNSPECIFIED	PNEUMONITIS DUE TO INHALATION OF FOOD OR VOMITUS	1	2	1	0	14	85
0	0	49.837	F	1	17.0588	2.62	3.59	62	0.0472434	1	0	4.33333	100	86	93	128	Hyponatremia	2.9	17	7	0.7	14.7	0	0	0	0	0	0	0	0	0	0	8	HYPOSMOLALITY AND/OR HYPONATREMIA	GENERALIZED CONVULSIVE EPILEPSY, WITHOUT MENTION OF INTRACTA	CORONARY ATHEROSCLEROSIS OF NATIVE CORONARY VESSEL	TAKOTSUBO SYNDROME	ACUTE RESPIRATORY FAILURE	URINARY TRACT INFECTION, SITE NOT SPECIFIED	OTHER ALTERATION OF CONSCIOUSNESS	CARDIOGENIC SHOCK	Prolonged QT Interval		1	1	0	1	8	64
0	0	87.104	F	1	17.0799	2.84	2.84	66	0.164557	0	0	1	113	71	100	137	Normal sodium	3.5	23	24	0.8	10.4	0	0	0	0	0	1	1	0	0	0	1	MITRAL VALVE STENOSIS AND AORTIC VALVE STENOSIS	UNSPECIFIED ESSENTIAL HYPERTENSION	AORTIC VALVE DISORDERS	Dysfunction Sinus Node	SINOATRIAL NODE DYSFUNCTION	OTHER SPECIFIED CARDIAC DYSRHYTHMIAS	ATHEROSCLEROSIS OF AORTA	UNSPECIFIED PLEURAL EFFUSION	PULMONARY COLLAPSE	DISORDER OF BONE AND CARTILAGE, UNSPECIFIED	0	0	0	0	16	47
0	0	84.885	F	1	17.0876	1.93	3.06	59	0.0923146	0	0	1.5	191	78	100	141	Normal sodium	3.7	22	24	0.9	11.9	0	0	0	0	0	0	0	0	0	0	1	UNSPECIFIED HYPOTHYROIDISM	OTHER AND UNSPECIFIED HYPERLIPIDEMIA	MITRAL VALVE INSUFFICIENCY AND AORTIC VALVE INSUFFICIENCY	DISEASES OF TRICUSPID VALVE	ACUTE MYOCARDIAL INFARCTION, OF OTHER ANTERIOR WALL, INITIAL	OTHER AND UNSPECIFIED ANGINA PECTORIS	CORONARY ATHEROSCLEROSIS OF NATIVE CORONARY VESSEL	ATRIAL FIBRILLATION	SUPRAVENTRICULAR PREMATURE BEATS	OSTEOPOROSIS, UNSPECIFIED	0	0	0	0	18	59
0	0	57.868	M	1	17.1655	1.58	8.43	83	0.401903	1	0	3.5	122	68	98	130	Hyponatremia	3.3	21	14	1	12.2	0	0	1	0	0	2	0	0	0	1	5	MITRAL VALVE INSUFFICIENCY AND AORTIC VALVE INSUFFICIENCY	DISEASES OF TRICUSPID VALVE	CORONARY ATHEROSCLEROSIS OF NATIVE CORONARY VESSEL	AORTIC VALVE DISORDERS	OTHER SPECIFIED CARDIAC DYSRHYTHMIAS	CONGESTIVE HEART FAILURE, UNSPECIFIED	ACUTE ON CHRONIC SYSTOLIC HEART FAILURE	CARDIOMEGALY	THORACIC AORTIC ECTASIA	UNSPECIFIED PLEURAL EFFUSION	0	0	0	0	16	35
0	0	80.255	F	1	17.1753	2.05	7.08	68	0.212586	0	0	3	182	131	90	139	Normal sodium	4.2	34	33	1.3	11.9	0	0	1	0	2	7	1	0	1	1	4	DIABETES MELLITUS WITHOUT MENTION OF COMPLICATION,TYPE II OR	IMPACTED CERUMEN	ACUTE MYOCARDIAL INFARCTION, SUBENDOCARDIAL INFARCTION, INIT	CORONARY ATHEROSCLEROSIS OF NATIVE CORONARY VESSEL	CONGESTIVE HEART FAILURE, UNSPECIFIED	OBSTRUCTIVE CHRONIC BRONCHITIS WITH (ACUTE) EXACERBATION	Debility				0	0	0	0	28	113
1	1	36.386	M	1	17.2111	7.08	7.08	47	0.161609	1	1	4.42857	82	80	98	154	Hypernatremia	3.7	34	31	0.9	11.4	0	0	1	0	0	1	0	0	0	0	8	UNSPECIFIED SEPTICEMIA	MITRAL VALVE DISORDERS	ATRIAL FIBRILLATION	CONGESTIVE HEART FAILURE, UNSPECIFIED	ACUTE ON CHRONIC DIASTOLIC HEART FAILURE	CARDIOMEGALY	PNEUMONIA DUE TO UNSPECIFIED STREPTOCOCCUS	PNEUMONIA, ORGANISM UNSPECIFIED	UNSPECIFIED PLEURAL EFFUSION	ACUTE RESPIRATORY FAILURE	1	1	1	0	16	51
0	0	73.077	F	1	17.2194	3.1	19.16	55	0.319917	0	0	2.5	106	66	89	131	Hyponatremia	4.7	29	72	3.5	7.4	0	0	0	0	0	1	0	0	0	1	3	RHEUMATIC DISORDERS OF BOTH MITRAL AND AORTIC VALVES	ATHSCL HEART DISEASE OF NATIVE CORONARY ARTERY W/O ANG PCTRS	OTHER SECONDARY PULMONARY HYPERTENSION	Hypertension (HTN) Pulmonary (PH) NOS	NONRHEUMATIC MITRAL (VALVE) INSUFFICIENCY	ATRIAL PREMATURE DEPOLARIZATION	VENTRICULAR PREMATURE DEPOLARIZATION	ACUTE SYSTOLIC (CONGESTIVE) HEART FAILURE	ACUTE ON CHRONIC SYSTOLIC (CONGESTIVE) HEART FAILURE	HEART FAILURE, UNSPECIFIED	0	0	0	0	33	91
0	0	74.692	F	1	17.2268	3.16	3.16	47	0.0425748	0	0	2	104	75	94	134	Hyponatremia	3.6	26	14	0.7	12.4	0	0	0	1	0	2	0	0	0	0	1	INTESTINAL INFECTION DUE TO CLOSTRIDIUM DIFFICILE	UNSPECIFIED ESSENTIAL HYPERTENSION	ACUTE MYOCARDIAL INFARCTION, OF OTHER ANTERIOR WALL, EPISODE	LEFT BUNDLE BRANCH HEMIBLOCK	SUPRAVENTRICULAR PREMATURE BEATS	CARDIOMEGALY	TAKOTSUBO SYNDROME	UNSPECIFIED CEREBRAL ARTERY OCCLUSION WITH CEREBRAL INFARCTI	ACUTE, BUT ILL-DEFINED, CEREBROVASCULAR DISEASE	UNSPECIFIED CEREBROVASCULAR DISEASE	0	0	0	0
0	0	76.71	F	1	17.2611	1.89	5.99	56	0.066698	0	0	1.5	112	96	94	138	Normal sodium	4.2	27	13	0.7	7.7	0	0	0	0	0	1	0	0	0	1	1	GENERALIZED ANXIETY DISORDER	ACUTE MYOCARDIAL INFARCTION, OF OTHER INFERIOR WALL, INITIAL	OLD MYOCARDIAL INFARCTION	CHRONIC TOTAL OCCLUSION OF CORONARY ARTERY	ATRIAL FIBRILLATION	CONGESTIVE HEART FAILURE, UNSPECIFIED	PNEUMONIA, ORGANISM UNSPECIFIED	OTHER ALTERATION OF CONSCIOUSNESS	Prolonged QT Interval	Debility	0	0	0	0	19	80
0	0	84.923	F	1	17.2828	2.49	2.49	87	0.261997	0	0	5.33333	101	70	97	134	Hyponatremia	3.7	32	20	0.8	8.9	0	0	1	0	2	4	1	0	0	0	6	MALIGNANT NEOPLASM OF RECTUM	OTHER PRIMARY CARDIOMYOPATHIES	ATRIAL FIBRILLATION	PULMONARY EOSINOPHILIA	HEMORRHAGE OF GASTROINTESTINAL TRACT, UNSPECIFIED	END STAGE RENAL DISEASE	FEVER AND OTHER PHYSIOLOGIC DISTURBANCES OF TEMPERATURE REGU	ENCOUNTER FOR PALLIATIVE CARE			0	0	0	0	27	33
0	0	73.924	M	1	17.3061	0.94	6.85	67	0.160346	0	0	6	102	63	99	136	Normal sodium	6.7	21	122	6.2	11.8	0	0	1	1	0	2	0	0	0	0	6	UNSPECIFIED PROTEIN-CALORIE MALNUTRITION	HYPERPOTASSEMIA	MITRAL VALVE INSUFFICIENCY AND AORTIC VALVE INSUFFICIENCY	HYPERTENSIVE CHRONIC KIDNEY DISEASE, UNSPECIFIED, WITH CHRON	CORONARY ATHEROSCLEROSIS OF NATIVE CORONARY VESSEL	OTHER CHRONIC PULMONARY HEART DISEASES	MITRAL VALVE DISORDERS	AORTIC VALVE DISORDERS	ATRIAL FIBRILLATION	Fibrillation Atrial (AF) NOS	0	0	0	0	19	27
0	0	73.853	F	1	17.322	1.91	5.04	50	0.0710095	0	0	1.5	155	114	92	135	Normal sodium	4.1	27	35	1	11.4	0	0	0	1	2	4	1	0	0	0	1	TYPE II OR UNSPECIFIED TYPE DIABETES MELLITUS WITHOUT MENTIO	ACUTE MYOCARDIAL INFARCTION, OF OTHER ANTERIOR WALL, INITIAL	CORONARY ATHEROSCLEROSIS OF NATIVE CORONARY VESSEL	ACUTE ON CHRONIC COMBINED SYSTOLIC AND DIASTOLIC HEART FAILU	OCCLUSION AND STENOSIS OF CAROTID ARTERY WITHOUT MENTION OF	ATHEROSCLEROSIS OF NATIVE ARTERIES OF EXTREMITIES WITH INTER	Atherosclerosis Arteriosclerosis (ASO) Obliterans	CHRONIC KIDNEY DISEASE, STAGE III (MODERATE)			0	0	0	0	10	97
0	0	35.466	F	1	17.345	3.08	5.3	39	0.0498908	0	0	1.5	147	67	100	136	Normal sodium	3.8	21	11	0.6	9.9	0	0	0	0	0	0	0	0	0	0	1	COARCTATION OF AORTA (PREDUCTAL) (POSTDUCTAL)	OTHER COMPLICATIONS DUE TO OTHER CARDIAC DEVICE, IMPLANT, AN	CARDIAC COMPLICATIONS	ACCIDENTAL PUNCTURE OR LACERATION DURING A PROCEDURE, NOT EL							0	0	0	0	18	70
0	0	68.225	F	1	17.3569	4.83	11.86	79	0.234819	0	1	5.4	118	70	100	120	Hyponatremia	5.6	24	76	3.4	8.4	0	0	1	0	2	7	1	0	0	0	7	TYPE II OR UNSPECIFIED TYPE DIABETES MELLITUS WITH RENAL MAN	HYPOSMOLALITY AND/OR HYPONATREMIA	OTHER FLUID OVERLOAD	HYPERPOTASSEMIA	HYPOPOTASSEMIA	UNSPECIFIED DISEASE OF PERICARDIUM	ACUTE ON CHRONIC DIASTOLIC HEART FAILURE	UNSPECIFIED PLEURAL EFFUSION	PULMONARY COLLAPSE	ACUTE EDEMA OF LUNG, UNSPECIFIED	0	0	0	0	19	54
0	0	55.586	M	0	17.3847	2.03	50.3	66	0.374274	1	0	5.5	113	104	100	135	Normal sodium	3.9	38	15	1.1	8.6	0	0	1	0	0	2	0	0	0	1	7	CYTOMEGALOVIRAL DISEASE	ASPERGILLOSIS	SARCOIDOSIS	GLUCOCORTICOID DEFICIENCY	UNSPECIFIED PROTEIN-CALORIE MALNUTRITION	OTHER ACUTE POSTOPERATIVE PAIN	OTHER PULMONARY EMBOLISM AND INFARCTION	OTHER CHRONIC PULMONARY HEART DISEASES	ACUTE PERICARDITIS, UNSPECIFIED	OTHER SPECIFIED CARDIAC DYSRHYTHMIAS	1	1	1	0	13	84
0	0	81.69	F	1	17.4429	1.81	6.74	71	0.223564	0	0	2	175	69	98	138	Normal sodium	3.9	22	15	0.8	11	0	0	0	0	0	1	0	0	0	0	1	Hypopotassemia	Anemia, unspecified	Other persistent mental disorders due to conditions classified elsewhere	Unspecified essential hypertension	Aortic valve disorders	Paroxysmal tachycardia, unspecified	Congestive heart failure, unspecified	Other and unspecified noninfectious gastroenteritis and colitis	Osteoarthrosis, unspecified whether generalized or localized, involving unspecified site	Osteoporosis, unspecified	0	0	0	0	33	63
0	0	53.51	M	0	17.4449	2.22	7.31	44	0.00290174	0	0	1	119	56	100	133	Hyponatremia	3.2	24	11	0.6	11.4	0	0	0	1	0	2	1	0	0	0	1	DIABETES MELLITUS WITHOUT MENTION OF COMPLICATION,TYPE II OR	TOBACCO USE DISORDER	UNSPECIFIED ESSENTIAL HYPERTENSION	ACUTE MYOCARDIAL INFARCTION, OF ANTEROLATERAL WALL, INITIAL	CORONARY ATHEROSCLEROSIS OF NATIVE CORONARY VESSEL	OSTIUM SECUNDUM TYPE ATRIAL SEPTAL DEFECT	NONSPECIFIC ABNORMAL ELECTROCARDIOGRAM (ECG) (EKG)				0	0	0	0	15	67
0	0	56.317	F	1	17.4536	1.98	1.98	26	0.0139254	0	0	2	100	81	96	142	Normal sodium	3.8	23	9	0.7	11.3	0	0	0	0	0	0	0	0	0	0	2	UNSPECIFIED HYPOTHYROIDISM	DISEASES OF TRICUSPID VALVE	UNSPECIFIED DISEASE OF PERICARDIUM	ATRIAL FIBRILLATION	CARDIAC PACEMAKER IN SITU						0	0	0	0	16	43
0	0	50.891	F	1	17.4701	0.71	2.94	33	0.0188577	0	0	1	84	70	93	140	Normal sodium	4.2	24	10	0.8	14.6	0	1	0	0	2	4	0	0	0	0	1	UNSPECIFIED ESSENTIAL HYPERTENSION	ACUTE MYOCARDIAL INFARCTION, OF OTHER ANTERIOR WALL, INITIAL	CORONARY ATHEROSCLEROSIS OF NATIVE CORONARY VESSEL	RENAL SCLEROSIS, UNSPECIFIED	HYPERTROPHY OF KIDNEY	SYSTEMIC LUPUS ERYTHEMATOSUS					0	0	0	0	14	77
0	0	28.956	F	1	17.4818	1.14	10.98	65	0.159348	0	0	3	116	113	99	138	Normal sodium	4.4	22	24	0.7	12.1	0	0	0	0	0	2	0	0	1	0	5	NEUROFIBROMATOSIS, TYPE 1 (VON RECKLINGHAUSEN'S DISEASE)	NUTRITIONAL MARASMUS	CHRONIC PAIN SYNDROME	ACUTE AND SUBACUTE BACTERIAL ENDOCARDITIS	PAROXYSMAL VENTRICULAR TACHYCARDIA	OTHER ILL-DEFINED HEART DISEASES	ACUTE VENOUS EMBOLISM AND THROMBOSIS OF AXILLARY VEINS	ACUTE VENOUS EMBOLISM AND THROMBOSIS OF INTERNAL JUGULAR VEI	GASTROPARESIS	DYSPEPSIA AND OTHER SPECIFIED DISORDERS OF FUNCTION OF STOMA	0	0	0	0	13	73
1	1	35.433	F	1	17.5148	3.61	3.61	54	0.0778219	1	0	6.75	94	107	98	125	Hyponatremia	3.2	30	19	0.8	15.5	0	0	1	0	0	3	1	0	0	0	4	OTHER PRIMARY CARDIOMYOPATHIES	ATRIAL FIBRILLATION	CARDIAC ARREST	CONGESTIVE HEART FAILURE, UNSPECIFIED	PNEUMONITIS DUE TO INHALATION OF FOOD OR VOMITUS	SYSTEMIC LUPUS ERYTHEMATOSUS	UNDIAGNOSED CARDIAC MURMURS	CARDIOGENIC SHOCK	RESPIRATORY ARREST	AWAITING ORGAN TRANSPLANT STATUS	1	5	1	1	16	57
0	0	85.92	F	1	17.5491	0.89	4.43	63	0.121926	0	1	2	86	114	96	139	Normal sodium	4.2	17	31	1.2	12.8	0	1	0	0	0	1	0	0	0	0	2	CORONARY ATHEROSCLEROSIS OF UNSPECIFIED TYPE OF VESSEL, NATI	CONGESTIVE HEART FAILURE, UNSPECIFIED	PNEUMONIA, ORGANISM UNSPECIFIED	INFLUENZA WITH OTHER RESPIRATORY MANIFESTATIONS	ACUTE RESPIRATORY FAILURE						0	0	0	0	29	36
1	1	92.049	F	1	17.5697	1.29	1.29	131	0.823878	1	0	8.5	88	96	100	136	Normal sodium	3.9	20	44	1.3	8	0	0	0	0	0	4	1	0	0	0	10	DIABETES MELLITUS WITHOUT MENTION OF COMPLICATION,TYPE II OR	DISEASES OF TRICUSPID VALVE	UNSPECIFIED ESSENTIAL HYPERTENSION	ACUTE MYOCARDIAL INFARCTION, OF OTHER INFERIOR WALL, INITIAL	CORONARY ATHEROSCLEROSIS OF NATIVE CORONARY VESSEL	ATRIOVENTRICULAR BLOCK, COMPLETE	CARDIAC ARREST	OTHER SPECIFIED CARDIAC DYSRHYTHMIAS	HEART DISEASE, UNSPECIFIED	HYPOTENSION, UNSPECIFIED	1	3	1	0	13	59
0	0	67.66	M	1	17.5724	3.86	41	48	0.0273426	0	0	3.5	186	82	100	125	Hyponatremia	4	26	12	0.7	15.7	0	1	0	0	0	2	0	0	0	1	4	HELICOBACTER PYLORI [H. PYLORI] INFECTION	OTHER DISORDERS OF NEUROHYPOPHYSIS	HYPOSMOLALITY AND/OR HYPONATREMIA	ACUTE POSTHEMORRHAGIC ANEMIA	SECONDARY THROMBOCYTOPENIA	Low Platelet	THROMBOCYTOPENIA, UNSPECIFIED	UNSPECIFIED PERSISTENT MENTAL DISORDER DUE TO CONDITIONS CLA	GENERALIZED ANXIETY DISORDER	OTHER AND UNSPECIFIED ALCOHOL DEPENDENCE, CONTINUOUS DRINKIN	0	0	0	0	24	84
0	0	96.865	F	1	17.5781	4.66	11.9	64	0.110782	0	0	1.4	153	76	100	135	Normal sodium	4.1	27	21	0.9	11.4	0	0	0	0	0	0	0	0	0	0	1	UNSPECIFIED ESSENTIAL HYPERTENSION	ACUTE MYOCARDIAL INFARCTION, OF ANTEROLATERAL WALL, INITIAL	CORONARY ATHEROSCLEROSIS OF NATIVE CORONARY VESSEL	OTHER SECOND DEGREE ATRIOVENTRICULAR BLOCK	ATRIAL FIBRILLATION	Debility	CARDIAC COMPLICATIONS	HEMORRHAGE COMPLICATING A PROCEDURE	POSTSURGICAL AORTOCORONARY BYPASS STATUS		0	0	0	0		49
0	0	85.512	M	1	17.6447	7.02	20.02	84	0.538535	1	0	4.28571	94	89	99	134	Hyponatremia	3.8	28	15	0.8	13.6	0	1	1	1	0	3	0	0	0	0	8	UNSPECIFIED PROTEIN-CALORIE MALNUTRITION	HYPOSMOLALITY AND/OR HYPONATREMIA	UNSPECIFIED DISEASE OF WHITE BLOOD CELLS	MITRAL VALVE INSUFFICIENCY AND AORTIC VALVE INSUFFICIENCY	ACUTE MYOCARDIAL INFARCTION, OF OTHER ANTERIOR WALL, INITIAL	CORONARY ATHEROSCLEROSIS OF UNSPECIFIED TYPE OF VESSEL, NATI	TRICUSPID VALVE DISORDERS, SPECIFIED AS NONRHEUMATIC	CONGESTIVE HEART FAILURE, UNSPECIFIED	ASO Extremity w Ulceration	ATHEROSCLEROSIS OF NATIVE ARTERIES OF EXTREMITIES WITH ULCER	0	0	0	0	13	46
0	0	81.786	M	1	17.6471	0.85	4.8	70	0.178655	0	0	1	115	162	96	140	Normal sodium	4.4	29	32	0.9	10.7	0	0	0	0	0	3	0	0	1	1	1	MALIGNANT NEOPLASM OF LOWER LOBE, BRONCHUS OR LUNG	HYPOSMOLALITY AND/OR HYPONATREMIA	MULTIPLE INVOLVEMENT OF MITRAL AND AORTIC VALVES	DISEASES OF TRICUSPID VALVE	UNSPECIFIED ESSENTIAL HYPERTENSION	CELLULITIS AND ABSCESS OF LEG, EXCEPT FOOT	OSTIUM SECUNDUM TYPE ATRIAL SEPTAL DEFECT	BACTEREMIA			0	0	0	0	24	74
0	0	63.605	F	1	17.6471	1.06	6.03	46	0.125544	0	0	1	124	50	100	134	Hyponatremia	4.5	22	12	0.7	12.8	0	0	0	0	0	1	0	0	0	1	1	DEPRESSIVE DISORDER, NOT ELSEWHERE CLASSIFIED	OTHER PRIMARY CARDIOMYOPATHIES	SECONDARY CARDIOMYOPATHY, UNSPECIFIED	PAROXYSMAL VENTRICULAR TACHYCARDIA	Tachycardia Ventricular NOS	OTHER PREMATURE BEATS	Heart Failure NOS	CHRONIC AIRWAY OBSTRUCTION, NOT ELSEWHERE CLASSIFIED	NONSPECIFIC ABNORMAL RESULTS OF FUNCTION STUDY OF PULMONARY	Prolonged QT Interval	0	0	0	0	18	65
0	0	69.707	M	1	17.6708	2.73	8.22	92	0.549097	1	0	9.66667	110	82	100	134	Hyponatremia	5.6	26	47	6.9	10.2	0	0	1	0	2	3	0	0	0	0	10	ANEMIA, UNSPECIFIED	THROMBOCYTOPENIA, UNSPECIFIED	TOBACCO USE DISORDER	UNSPECIFIED ESSENTIAL HYPERTENSION	ACUTE MYOCARDIAL INFARCTION, SUBENDOCARDIAL INFARCTION, INIT	CORONARY ATHEROSCLEROSIS OF UNSPECIFIED TYPE OF VESSEL, NATI	CORONARY ATHEROSCLEROSIS OF NATIVE CORONARY VESSEL	OTHER SPECIFIED FORMS OF CHRONIC ISCHEMIC HEART DISEASE	OTHER PRIMARY CARDIOMYOPATHIES	OTHER LEFT BUNDLE BRANCH BLOCK	1	2	1	0	20	55
0	0	41.49	M	1	17.6745	2.02	2.02	51	0.0277909	0	0	3	117	72	91	145	Hypernatremia	5.1	22	78	3	10.2	0	1	0	0	2	7	1	0	0	0	3	DIABETES MELLITUS WITHOUT MENTION OF COMPLICATION, TYPE I [J	ACUTE MYOCARDIAL INFARCTION, OF OTHER INFERIOR WALL, INITIAL	ACUTE SYSTOLIC HEART FAILURE	ACUTE KIDNEY FAILURE, UNSPECIFIED	NONSPECIFIC ABNORMAL ELECTROCARDIOGRAM (ECG) (EKG)	Deconditioned	COMPLICATIONS OF TRANSPLANTED KIDNEY				0	0	0	0	18	77
0	0	82.096	F	1	17.7187	0.91	1.11	50	0.0607254	0	0	2	99	68	100	137	Normal sodium	4.7	18	38	1.4	8.9	0	1	0	0	2	5	0	0	0	1	2	ACUTE MYOCARDIAL INFARCTION, UNSPECIFIED SITE, INITIAL EPISO	CORONARY ATHEROSCLEROSIS OF NATIVE CORONARY VESSEL	CHRONIC KIDNEY DISEASE, UNSPECIFIED	NONSPECIFIC ABNORMAL ELECTROCARDIOGRAM (ECG) (EKG)	CARDIAC COMPLICATIONS						0	0	0	0	16	44
0	0	79.121	F	1	17.7344	1.51	1.51	53	0.0623349	0	0	1.5	88	153	93	150	Hypernatremia	4.2	24	26	1	9.3	0	1	1	1	0	4	0	0	0	1	1	ATRIAL FIBRILLATION										0	0	0	0	21	48
1	1	96.287	F	1	17.7458	1.5	1.5	199	0.988463	1	0	12	80	76	93	140	Normal sodium	2.8	16	37	2	11	0	0	0	1	2	4	0	0	0	0	16	HYPERPOTASSEMIA	ACUTE MYOCARDIAL INFARCTION, OF OTHER ANTERIOR WALL, INITIAL	ACUTE RESPIRATORY FAILURE	ACUTE KIDNEY FAILURE, UNSPECIFIED	CHRONIC KIDNEY DISEASE, STAGE IV (SEVERE)	CHRONIC KIDNEY DISEASE, UNSPECIFIED	SHOCK, UNSPECIFIED				1	2	1	0	19	34
1	1	68.622	F	1	17.7699	1.81	1.81	132	0.758711	1	0	9.5	73	104	99	141	Normal sodium	3.6	18	27	1.6	11.1	0	1	0	0	2	11	0	0	1	0	10	MALIGNANT NEOPLASM OF BRONCHUS AND LUNG, UNSPECIFIED	CORONARY ATHEROSCLEROSIS OF NATIVE CORONARY ARTERY OF TRANSP	OTHER CHRONIC PULMONARY HEART DISEASES	CARDIAC ARREST	ACUTE KIDNEY FAILURE, UNSPECIFIED	COMPLICATIONS OF TRANSPLANTED HEART	OTHER SPECIFIED AFTERCARE				1	2	1	0	15	48
0	0	80.923	F	1	17.7778	0.76	0.76	67	0.188146	0	0	1	103	92	97	137	Normal sodium	4.3	16	37	1.1		0	0	0	1	2	3	0	0	0	0	1	DEHYDRATION	DISEASES OF TRICUSPID VALVE	ATRIAL FIBRILLATION	Fibrillation Atrial (AF) NOS	CARDIOMEGALY	HEART DISEASE, UNSPECIFIED	HYPOTENSION, UNSPECIFIED	SYNCOPE AND COLLAPSE			1	1	1	0	14	58
0	0	73.559	F	1	17.7832	1.73	3.82	56	0.0628173	0	0	1.5	120	100	99	144	Normal sodium	3.4	22	32	0.9	11.1	0	1	0	0	2	7	1	0	0	0	1	DIABETES MELLITUS WITHOUT MENTION OF COMPLICATION, TYPE I [J	TYPE I [JUVENILE TYPE], DIABETES MELLITUS WITHOUT MENTION OF	UNSPECIFIED ESSENTIAL HYPERTENSION	ACUTE MYOCARDIAL INFARCTION, OF OTHER ANTERIOR WALL, INITIAL	OLD MYOCARDIAL INFARCTION	CORONARY ATHEROSCLEROSIS OF UNSPECIFIED TYPE OF VESSEL, NATI	CORONARY ATHEROSCLEROSIS OF NATIVE CORONARY VESSEL	NONSPECIFIC ABNORMAL ELECTROCARDIOGRAM (ECG) (EKG)	INSULIN PUMP STATUS		0	0	0	0	14	73
0	0	55.438	M	1	17.8232	1.42	1.42	35	0.0601865	0	0	0.5	113	81	98	145	Hypernatremia	4.2	27	15	1	14.8	0	0	0	0	0	0	0	0	0	0	1	Acute myocardial infarction, of other anterior wall, initial episode of care	TOBACCO USE DISORDER	ACUTE MYOCARDIAL INFARCTION, OF OTHER ANTERIOR WALL, INITIAL	STEMI ST Elevation MI	CORONARY ATHEROSCLEROSIS OF NATIVE CORONARY VESSEL	Heart Failure NOS	UNSPECIFIED CHEST PAIN				0	0	0	0	12	92
0	0	77.328	F	1	17.8506	1.05	2.13	65	0.163786	0	0	2	110	117	93	140	Normal sodium	4.7	22	33	2.4	10.8	0	0	0	0	0	1	0	0	0	1	3	CORONARY ATHEROSCLEROSIS OF NATIVE CORONARY VESSEL	SECONDARY CARDIOMYOPATHY, UNSPECIFIED	Heart Failure NOS								0	0	0	0	20	59
0	0	65.807	F	1	17.8516	0.38	0.38	31	0.0144993	0	0	0	146	79	100	139	Normal sodium	4.5	28	14	0.8	13.1	0	0	0	0	0	0	0	0	0	0	0											0	0	0	0	15	86
0	0	74.892	F	1	17.8564	1.17	11.28	60	0.138351	0	0	1	128	120	88	138	Normal sodium	4.3	27	41	1	12.1	0	0	1	0	0	2	0	0	0	1	2	UNSPECIFIED PROTEIN-CALORIE MALNUTRITION	OTHER AND UNSPECIFIED HYPERLIPIDEMIA	ACUTE POSTHEMORRHAGIC ANEMIA	ANEMIA, UNSPECIFIED	DEPRESSIVE DISORDER, NOT ELSEWHERE CLASSIFIED	MITRAL VALVE INSUFFICIENCY AND AORTIC VALVE STENOSIS	MULTIPLE INVOLVEMENT OF MITRAL AND AORTIC VALVES	CORONARY ATHEROSCLEROSIS OF NATIVE CORONARY VESSEL	MITRAL VALVE DISORDERS	AORTIC VALVE DISORDERS	0	0	0	0	26	84
0	0	67.556	M	1	17.8748	1.1	1.1	31	0.0170985	0	0	3	160	75	97	142	Normal sodium	4.1	26	15	1.5	14.1	0	1	1	0	2	5	0	0	0	1	3	TOBACCO USE DISORDER	ACUTE MYOCARDIAL INFARCTION, SUBENDOCARDIAL INFARCTION, INIT	CORONARY ATHEROSCLEROSIS OF ARTERY BYPASS GRAFT	NONSPECIFIC ABNORMAL ELECTROCARDIOGRAM (ECG) (EKG)							0	0	0	0	18	67
0	0	63.479	F	1	17.9156	1.38	5.09	45	0.049985	0	0	0.5	109	123	100	141	Normal sodium	5	22	10	0.6	14	0	0	0	0	0	0	0	0	0	0	1	TOBACCO USE DISORDER	ACUTE MYOCARDIAL INFARCTION, OF OTHER ANTERIOR WALL, INITIAL	STEMI ST Elevation MI	CORONARY ATHEROSCLEROSIS OF NATIVE CORONARY VESSEL	CHRONIC TOTAL OCCLUSION OF CORONARY ARTERY	OTHER PREMATURE BEATS	Heart Failure NOS	CARDIOMEGALY	HEART DISEASE, UNSPECIFIED	MYALGIA AND MYOSITIS, UNSPECIFIED	0	0	0	0	13	88
0	0	81.164	F	1	17.9318	1.99	4.79	78	0.102963	0	0	2.5	106	111	100	138	Normal sodium	4.3	24	26	0.8	11.4	0	0	0	0	0	1	0	0	0	0	3	IRON DEFICIENCY ANEMIA, UNSPECIFIED	SUBACUTE DELIRIUM	OTHER PERSISTANT MENTAL DISORDER DUE TO CONDITIONS CLASSIFIE	MAJOR DEPRESSIVE DISORDER, SINGLE EPISODE, SEVERE DEGREE, SP	UNSPECIFIED PSYCHOSIS	UNSPECIFIED ESSENTIAL HYPERTENSION	ACUTE PERICARDITIS, UNSPECIFIED	MITRAL VALVE DISORDERS	ATRIAL FIBRILLATION	CARDIAC DYSRHYTHMIA, UNSPECIFIED	0	0	0	0	17	72
0	0	83.209	M	1	17.9592	1.52	11.31	60	0.148283	0	0	3.5	89	78	92	140	Normal sodium	4.1	22	35	1	10.3	0	1	0	0	0	4	0	0	1	1	2	UNSPECIFIED SEPTICEMIA	MYELODYSPLASTIC SYNDROME, UNSPECIFIED	CHRONIC GRAFT-VERSUS-HOST DISEASE	ANEMIA, UNSPECIFIED	CORONARY ATHEROSCLEROSIS OF NATIVE CORONARY VESSEL	AORTIC VALVE DISORDERS	CONGESTIVE HEART FAILURE, UNSPECIFIED	CHRONIC COMBINED SYSTOLIC AND DIASTOLIC HEART FAILURE	PNEUMONIA, ORGANISM UNSPECIFIED	PNEUMONITIS DUE TO INHALATION OF FOOD OR VOMITUS	0	0	0	0	22	45
0	0	20.241	M	1	17.9623	0.71	1.26	51	0.0161563	0	0	4	108	78	99	136	Normal sodium	4.2	23	16	1	13.2	0	0	0	0	0	0	0	0	0	0	4	PAROXYSMAL SUPRAVENTRICULAR TACHYCARDIA	CONGENITAL INSUFFICIENCY OF AORTIC VALVE									0	0	0	0	18	61
0	0	85.17	F	0	17.9687	2	2.01	59	0.117489	0	0	1	132	73	64	142	Normal sodium	4.3	23	13	0.9	11.3	0	1	0	0	0	1	0	0	0	0	1	UNSPECIFIED ESSENTIAL HYPERTENSION	ACUTE MYOCARDIAL INFARCTION, SUBENDOCARDIAL INFARCTION, INIT	CORONARY ATHEROSCLEROSIS OF NATIVE CORONARY VESSEL	MITRAL VALVE DISORDERS	CARDIOMEGALY						0	0	0	0	18	103
0	0	69.301	M	1	17.9931	1.46	1.47	52	0.0874379	0	0	2.5	105	105	95	137	Normal sodium	3.9	25	27	0.6	8.2	0	0	0	0	0	2	0	0	1	0	4	SECONDARY MALIGNANT NEOPLASM OF OTHER SPECIFIED SITES	OTHER MALIGNANT NEOPLASM OF UNSPECIFIED SITE	ACUTE MYOCARDIAL INFARCTION, SUBENDOCARDIAL INFARCTION, INIT	OTHER SPECIFIED CARDIAC DYSRHYTHMIAS	PNEUMONIA, ORGANISM UNSPECIFIED						0	0	0	0	18	54
0	0	55.844	M	1	18.0055	44.44	53.38	107	0.472457	1	1	8	129	130	95	139	Normal sodium	4.3	25	26	1.5	10.1	0	0	0	0	0	0	0	0	0	0	9	STREPTOCOCCAL SEPTICEMIA	CHRONIC HEPATITIS C WITHOUT MENTION OF HEPATIC COMA	HYPEROSMOLALITY AND/OR HYPERNATREMIA	OTHER FLUID OVERLOAD	HYPOPOTASSEMIA	ACUTE POSTHEMORRHAGIC ANEMIA	THROMBOCYTOPENIA, UNSPECIFIED	INTRASPINAL ABSCESS	UNSPECIFIED HEMIPLEGIA AND HEMIPARESIS AFFECTING UNSPECIFIED	ENCEPHALOPATHY, UNSPECIFIED	1	3	1	1	20	76
0	0	77.608	F	1	18.0129	2.13	7.08	78	0.244157	0	0	3.66667	116	27	100	140	Normal sodium	4.7	20	46	1.8	8.8	0	0	0	0	0	1	0	0	0	1	6	KLEBSIELLA PNEUMONIAE IN CONDITIONS CLASSIFIED ELSEWHERE AND	MYELODYSPLASTIC SYNDROME, UNSPECIFIED	UNSPECIFIED ESSENTIAL HYPERTENSION	ATRIOVENTRICULAR BLOCK, COMPLETE	OTHER SPECIFIED CARDIAC DYSRHYTHMIAS	PHLEBITIS AND THROMBOPHLEBITIS OF SUPERFICIAL VESSELS OF LOW	ACUTE VENOUS EMBOLISM AND THROMBOSIS OF OTHER SPECIFIED VEIN	ACUTE KIDNEY FAILURE WITH LESION OF TUBULAR NECROSIS	PYELONEPHRITIS, UNSPECIFIED	DEBILITY, UNSPECIFIED	0	0	0	0	10	92
0	0	76.718	F	1	18.0152	1.81	3	41	0.0302906	0	0	1	110	85	98	141	Normal sodium	3.9	19	26	0.8	9.9	0	0	0	0	0	1	0	0	0	1	1	MITRAL VALVE INSUFFICIENCY AND AORTIC VALVE INSUFFICIENCY	DISEASES OF TRICUSPID VALVE	OTHER PRIMARY CARDIOMYOPATHIES	ATRIAL FIBRILLATION	TAKOTSUBO SYNDROME						0	0	0	0	21	48
0	0	90.285	M	1	18.0306	2.12	2.97	79	0.266795	0	0	2.66667	161	99	93	134	Hyponatremia	5.3	22	48	2.1	12.8	0	0	0	0	0	1	0	0	0	1	4	ACUTE MYOCARDIAL INFARCTION, SUBENDOCARDIAL INFARCTION, INIT	CORONARY ATHEROSCLEROSIS OF UNSPECIFIED TYPE OF VESSEL, NATI	CORONARY ATHEROSCLEROSIS OF NATIVE CORONARY VESSEL	Gait Disorder Non Ortho	Debility						0	0	0	0	27	72
0	0	79.521	F	1	18.0349	0.78	9.87	56	0.125866	0	0	2	128	91	97	135	Normal sodium	4.6	20	32	1.3	10.6	0	1	0	0	0	4	0	0	1	1	2	MALIGNANT NEOPLASM OF UPPER LOBE, BRONCHUS OR LUNG	AORTIC VALVE DISORDERS	ATRIOVENTRICULAR BLOCK, UNSPECIFIED	FIRST DEGREE ATRIOVENTRICULAR BLOCK	ATRIAL FIBRILLATION	ATRIAL FLUTTER	Flutter Atrial NOS	SUPRAVENTRICULAR PREMATURE BEATS	CONGESTIVE HEART FAILURE, UNSPECIFIED	ACUTE ON CHRONIC SYSTOLIC HEART FAILURE	0	0	0	0	14	71
0	0	43.97	F	1	18.0427	19.09	30.04	42	0.0443604	0	0	3	118	86	97	138	Normal sodium	3.5	21	13	0.6	11.2	0	0	0	0	0	1	0	0	0	1	4	UNSPECIFIED SEPTICEMIA	NUTRITIONAL MARASMUS	MALNUTRITION OF MODERATE DEGREE	OTHER FLUID OVERLOAD	IRON DEFICIENCY ANEMIA, UNSPECIFIED	LEUKOCYTOSIS, UNSPECIFIED	PSYCHOPHYSICAL VISUAL DISTURBANCES	DISEASES OF TRICUSPID VALVE	OTHER CHRONIC PULMONARY HEART DISEASES	UNSPECIFIED DISEASE OF PERICARDIUM	0	0	0	0
0	0	91.521	F	1	18.0469	1.28	1.28	59	0.135432	0	0	0.5	154	96	96	128	Hyponatremia	4	24	37	1	9.9	0	0	1	0	0	2	0	0	0	0	1	UNSPECIFIED ESSENTIAL HYPERTENSION	OTHER PRIMARY CARDIOMYOPATHIES	OTHER NONSPECIFIC ABNORMAL SERUM ENZYME LEVELS								0	0	0	0	24	67
0	0	52.496	M	1	18.0613	1.76	6.73	52	0.0272999	0	0	3	209	68	99	137	Normal sodium	3.6	27	22	3.6	11.8	0	1	1	0	2	8	1	0	0	1	4	HYPERTENSIVE CHRONIC KIDNEY DISEASE, UNSPECIFIED, WITH CHRON	INTERMEDIATE CORONARY SYNDROME	CORONARY ATHEROSCLEROSIS OF UNSPECIFIED TYPE OF VESSEL, NATI	CORONARY ATHEROSCLEROSIS OF NATIVE CORONARY VESSEL	CHRONIC COMBINED SYSTOLIC AND DIASTOLIC HEART FAILURE	CARDIOMEGALY	GENERALIZED AND UNSPECIFIED ATHEROSCLEROSIS	HYPOTENSION, UNSPECIFIED	OTHER SPECIFIED CIRCULATORY SYSTEM DISORDERS	PULMONARY COLLAPSE	0	0	0	0	14	105
0	0	89.485	F	1	18.0645	1.04	2.93	89	0.340417	0	0	1	163	36	96	141	Normal sodium	4.5	22	81	1.7	10.2	0	0	1	0	0	1	0	0	0	0	2	UNSPECIFIED ESSENTIAL HYPERTENSION	MITRAL VALVE DISORDERS	ATRIOVENTRICULAR BLOCK, COMPLETE	Complete AV Heart Block	OTHER SECOND DEGREE ATRIOVENTRICULAR BLOCK	OTHER LEFT BUNDLE BRANCH BLOCK	Block Heart NOS	CONDUCTION DISORDER, UNSPECIFIED	Fibrillation Atrial (AF) NOS	CARDIOMEGALY	0	0	0	0	14	41
0	0	71.778	F	1	18.0716	2.31	3.16	62	0.0724306	0	0	0.666667	95	82	97	134	Hyponatremia	4.2	22	19	0.3	13.6	0	0	0	0	0	1	0	0	0	0	1	PERONEAL MUSCULAR ATROPHY	UNSPECIFIED ESSENTIAL HYPERTENSION	CORONARY ATHEROSCLEROSIS OF NATIVE CORONARY VESSEL	CHRONIC PEPTIC ULCER OF UNSPECIFIED SITE WITHOUT MENTION OF	OTHER CHEST PAIN	ABDOMINAL PAIN, EPIGASTRIC	NONSPECIFIC ABNORMAL ELECTROCARDIOGRAM (ECG) (EKG)	Debility			0	0	0	0	18	57
0	1	71.26	F	1	18.0834	0.35	7.54	70	0.283093	1	0	6	73	94	100	128	Hyponatremia	4.3	27	12	0.5	8.1	0	0	0	0	0	2	0	0	0	1	6	UNSPECIFIED SEPTICEMIA	UNSPECIFIED PROTEIN-CALORIE MALNUTRITION	OTHER SPECIFIED CARDIAC DYSRHYTHMIAS	PNEUMONIA DUE TO PSEUDOMONAS	OBSTRUCTIVE CHRONIC BRONCHITIS WITH (ACUTE) EXACERBATION	ACUTE AND CHRONIC RESPIRATORY FAILURE					1	1	1	0	17	42
0	0	72.033	F	1	18.0934	1.93	5.95	53	0.0377303	0	0	1	106	84	99	138	Normal sodium	3.9	26	20	0.7	9.9	0	0	0	0	0	0	0	0	0	0	1	CARDIAC TAMPONADE	UNSPECIFIED DISEASE OF PERICARDIUM	ATRIAL FIBRILLATION	ATRIAL FLUTTER	Flutter Atrial NOS	ACCIDENTAL PUNCTURE OR LACERATION DURING A PROCEDURE, NOT EL	LONG-TERM (CURRENT) USE OF ANTICOAGULANTS				0	0	0	0
0	0	84.038	F	1	18.0934	1.92	7.74	66	0.220019	0	0	6	96	102	97	135	Normal sodium	4.5	25	22	1.2	8.9	0	1	1	0	2	4	0	0	0	0	9	Pneumonia, unspecified organism	Sciatica, right side	Chronic kidney disease, stage 3 (moderate)	Encounter for other specified aftercare	Long term (current) use of anticoagulants	Personal history of other specified conditions	Dependence on supplemental oxygen	SEPSIS, UNSPECIFIED ORGANISM	OTHER POSTHERPETIC NERVOUS SYSTEM INVOLVEMENT	ATHSCL HEART DISEASE OF NATIVE CORONARY ARTERY W/O ANG PCTRS	1	1	1	0	13	62
1	1	61.773	M	0	18.0946	1.01	1.01	149	0.855735	1	0	15	119	88	98	141	Normal sodium	6.7	6	32	1.7	12	1	0	0	0	0	0	0	0	0	0	15	ACIDOSIS	ACUTE MYOCARDIAL INFARCTION, TRUE POSTERIOR WALL INFARCTION,	HYPOTENSION, UNSPECIFIED	ACUTE RESPIRATORY FAILURE	ACUTE KIDNEY FAILURE, UNSPECIFIED	SHOCK, UNSPECIFIED	SEPTIC SHOCK	ABDOMINAL PAIN, EPIGASTRIC	NONSPECIFIC ABNORMAL ELECTROCARDIOGRAM (ECG) (EKG)	Prolonged QT Interval	1	4	1	0	26	75
0	0	79.37	F	1	18.0987	2.87	11.92	79	0.439176	1	1	3.66667	202	110	99	124	Hyponatremia	4.5	28	13	1	12.1	0	0	0	0	0	1	0	0	0	1	4	OTHER SPECIFIED DISORDERS OF PANCREATIC INTERNAL SECRETION	OTHER PRIMARY CARDIOMYOPATHIES	CONGESTIVE HEART FAILURE, UNSPECIFIED	ACUTE VENOUS EMBOLISM AND THROMBOSIS OF UNSPECIFIED DEEP VES	CHRONIC AIRWAY OBSTRUCTION, NOT ELSEWHERE CLASSIFIED	PULMONARY EOSINOPHILIA	PULMONARY INSUFFICIENCY FOLLOWING TRAUMA AND SURGERY	OTHER PULMONARY INSUFFICIENCY, NOT ELSEWHERE CLASSIFIED	SHORTNESS OF BREATH	HYPOXEMIA	0	0	0	0	38	82
1	1	90.323	F	1	18.125	0.12	0.12	93	0.380279	0	0	5	110	123	86	143	Normal sodium	4.5	20	77	2.6		0	0	0	0	0	0	0	0	0	0	5											1	1	1	0	27	88
0	0	70.649	F	0	18.125	1.9	6.5	57	0.108491	0	0	2	85	83	95	135	Normal sodium	3.4	28	19	0.8	10.1	0	1	0	0	0	1	0	0	0	0	2	OTHER AND UNSPECIFIED HYPERLIPIDEMIA	DISEASES OF TRICUSPID VALVE	RHEUMATIC HEART DISEASE, UNSPECIFIED	CORONARY ATHEROSCLEROSIS OF UNSPECIFIED TYPE OF VESSEL, NATI	OTHER SPECIFIED FORMS OF CHRONIC ISCHEMIC HEART DISEASE	PAROXYSMAL VENTRICULAR TACHYCARDIA	ATRIAL FIBRILLATION	CONGESTIVE HEART FAILURE, UNSPECIFIED	UNSPECIFIED SYSTOLIC HEART FAILURE	OCCLUSION AND STENOSIS OF CAROTID ARTERY WITHOUT MENTION OF	1	2	1	1	19	59
0	0	93.015	F	1	18.1312	0.79	8.03	69	0.205738	0	0	1	134	74	100	143	Normal sodium	4.4	33	17	0.8	10.5	0	0	0	0	0	1	0	0	0	1	1	AORTIC VALVE DISORDERS	OTHER PRIMARY CARDIOMYOPATHIES	PAROXYSMAL SUPRAVENTRICULAR TACHYCARDIA	Tachycardia Atrial Paroxysmal (PAT)	Heart Failure NOS	ACUTE ON CHRONIC SYSTOLIC HEART FAILURE	CARDIOMEGALY	OBSTRUCTIVE CHRONIC BRONCHITIS WITH (ACUTE) EXACERBATION	POSTINFLAMMATORY PULMONARY FIBROSIS	OTHER MALAISE AND FATIGUE	0	0	0	0	38	83
1	1	66.809	M	1	18.1406	0.22	0.22	166	0.956765	1	0	17	100	81	87	132	Hyponatremia	4.4	14	33	2.2	8.1	0	1	0	0	2	8	0	0	1	1	17											1	2	1	0	14	44
0	0	90.107	M	0	18.1414	0.37	25.72	74	0.606766	0	0	3	103	102	100	138	Normal sodium	3.6	20	24	0.9	9.6	0	0	0	0	0	3	1	0	0	1	3	DIABETES MELLITUS WITHOUT MENTION OF COMPLICATION,TYPE II OR	DM Type2	Malnutrition	UNSPECIFIED PROTEIN-CALORIE MALNUTRITION	LEUKOCYTOSIS, UNSPECIFIED	Leukocytosis	PNEUMONIA, ORGANISM UNSPECIFIED	POSTINFLAMMATORY PULMONARY FIBROSIS	IDIOPATHIC FIBROSING ALVEOLITIS	Fibrosis Pulmonary Interstitial Chronic (CIPF)	0	0	0	0	26	44
0	0	55.542	M	0	18.1449	1.5	30.78	56	0.230645	1	0	3.5	83	67	100	128	Hyponatremia	6.3	15	24	1	9.8	0	1	0	0	0	2	0	0	0	1	6	UNSPECIFIED PROTEIN-CALORIE MALNUTRITION	LEUKOCYTOSIS, UNSPECIFIED	TOBACCO USE DISORDER	UNSPECIFIED VISUAL DISTURBANCE	DISEASES OF TRICUSPID VALVE	UNSPECIFIED ESSENTIAL HYPERTENSION	CORONARY ATHEROSCLEROSIS OF UNSPECIFIED TYPE OF VESSEL, NATI	OTHER SPECIFIED FORMS OF CHRONIC ISCHEMIC HEART DISEASE	ACUTE AND SUBACUTE BACTERIAL ENDOCARDITIS	OTHER PRIMARY CARDIOMYOPATHIES	1	1	1	0	18	57
0	0	78.763	F	1	18.1478	3.43	3.43	66	0.171852	0	0	1	147	115	100	136	Normal sodium	5	26	35	1.1	10.2	0	1	0	0	2	3	0	0	0	0	2	OLD MYOCARDIAL INFARCTION	CORONARY ATHEROSCLEROSIS OF NATIVE CORONARY VESSEL	OTHER SECOND DEGREE ATRIOVENTRICULAR BLOCK	IATROGENIC PNEUMOTHORAX	PAIN IN JOINT INVOLVING PELVIC REGION AND THIGH	HEMATOMA COMPLICATING A PROCEDURE					0	0	0	0	18	62
0	0	21.419	M	1	18.148	2.05	2.05	42	0.020349	0	0	2.5	102	70	89	136	Normal sodium	3.9	25	14	0.7	10.8	0	0	1	0	0	1	0	0	0	0	3	OTHER CHRONIC PULMONARY HEART DISEASES	ATRIAL FLUTTER	HEART DISEASE, UNSPECIFIED	OBSTRUCTIVE ANOMALIES OF HEART, CONGENITAL, NOT ELSEWHERE CL	FITTING AND ADJUSTMENT OF VASCULAR CATHETER						1	1	0	1	22	66
0	0	82.921	F	1	18.1792	2.21	9.61	87	0.399587	1	0	3.66667	91	82	90	144	Normal sodium	4.3	25	25	0.8	11.3	0	0	0	0	0	1	0	0	0	1	8	HYPEROSMOLALITY AND/OR HYPERNATREMIA	IRON DEFICIENCY ANEMIA, UNSPECIFIED	DISEASES OF TRICUSPID VALVE	OTHER CHRONIC PULMONARY HEART DISEASES	HEMOPERICARDIUM	CARDIAC TAMPONADE	UNSPECIFIED DISEASE OF PERICARDIUM	MITRAL VALVE DISORDERS	Mitral Insufficiency NOS	LEFT BUNDLE BRANCH HEMIBLOCK	0	0	0	0	24	40
0	0	48.238	M	1	18.2259	1.13	1.13	44	0.0562766	0	0	0.5	118	86	97	139	Normal sodium	3.7	24	12	0.9	12.2	0	0	0	0	0	0	0	0	0	0	1	UNSPECIFIED PARANOID STATE	OTHER PERSONALITY DISORDERS	ALCOHOL ABUSE, IN REMISSION	AMPHETAMINE OR RELATED ACTING SYMPATHOMIMETIC ABUSE, UNSPECI	ACUTE MYOCARDIAL INFARCTION, OF OTHER INFERIOR WALL, INITIAL	CORONARY ATHEROSCLEROSIS OF NATIVE CORONARY VESSEL					0	0	0	0	18	106
0	0	59.014	F	1	18.2259	1.97	8.99	37	0.0153706	0	0	1	127	80	100	139	Normal sodium	4.4	25	12	0.9	10.3	0	0	0	0	0	0	0	0	0	0	1	ACUTE PERICARDITIS, UNSPECIFIED	HEMOPERICARDIUM	CONSTRICTIVE PERICARDITIS	UNSPECIFIED DISEASE OF PERICARDIUM	PAROXYSMAL SUPRAVENTRICULAR TACHYCARDIA	ATRIAL FIBRILLATION	UNSPECIFIED PLEURAL EFFUSION	PULMONARY COLLAPSE	HEADACHE	COUGH	0	0	0	0	11	70
1	1	81.757	M	1	18.2271	4.76	4.76	73	0.365232	1	1	2.8	132	89	93	129	Hyponatremia	4.7	28	28	1	14	0	0	0	0	0	9	0	0	1	1	2	MALIGNANT NEOPLASM OF BLADDER, PART UNSPECIFIED	SECONDARY MALIGNANT NEOPLASM OF LUNG	ACUTE MYOCARDIAL INFARCTION, OF INFEROLATERAL WALL, INITIAL	CORONARY ATHEROSCLEROSIS OF UNSPECIFIED TYPE OF VESSEL, NATI	CORONARY ATHEROSCLEROSIS OF NATIVE CORONARY VESSEL	OTHER SPECIFIED FORMS OF CHRONIC ISCHEMIC HEART DISEASE	UNSPECIFIED DISEASE OF PERICARDIUM	MITRAL VALVE DISORDERS	OTHER LEFT BUNDLE BRANCH BLOCK	ATRIAL FIBRILLATION	1	2	1	1	23	64
0	0	80.86	M	1	18.2578	2.07	11.96	81	0.19043	0	0	5.33333	97	64	97	141	Normal sodium	3.7	21	30	1.8	10.4	0	0	1	0	2	3	0	0	0	0	11	OTHER SPECIFIED SEPTICEMIAS	KLEBSIELLA PNEUMONIAE IN CONDITIONS CLASSIFIED ELSEWHERE AND	ACUTE POSTHEMORRHAGIC ANEMIA	THROMBOCYTOPENIA, UNSPECIFIED	MITRAL VALVE INSUFFICIENCY AND AORTIC VALVE INSUFFICIENCY	CORONARY ATHEROSCLEROSIS OF UNSPECIFIED TYPE OF VESSEL, NATI	CORONARY ATHEROSCLEROSIS OF NATIVE CORONARY VESSEL	OTHER PRIMARY CARDIOMYOPATHIES	ATRIAL FIBRILLATION	HYPOTENSION, UNSPECIFIED	1	1	1	0	29	52
0	0	60.019	M	1	18.2726	0.9	1.81	69	0.0830559	0	0	4	112	68	93	143	Normal sodium	3.6	27	25	1.4	11.8	0	0	0	0	2	3	0	0	0	1	4	ALZHEIMER'S DISEASE	MITRAL VALVE INSUFFICIENCY AND AORTIC VALVE INSUFFICIENCY	DISEASES OF TRICUSPID VALVE	MITRAL VALVE DISORDERS	OTHER SECOND DEGREE ATRIOVENTRICULAR BLOCK	PNEUMONITIS DUE TO INHALATION OF FOOD OR VOMITUS	DOWN'S SYNDROME				0	0	0	0	19	45
0	0	80.8	M	1	18.2733	1.4	2.12	39	0.0554451	0	0	1.5	117	83	100	137	Normal sodium	4	22	11	0.7	15.2	0	0	0	0	0	0	0	0	0	0	1	LATE EFFECTS OF ACUTE POLIOMYELITIS	MONOPLEGIA OF UPPER LIMB AFFECTING UNSPECIFIED SIDE	UNSPECIFIED ESSENTIAL HYPERTENSION	OTHER SPECIFIED CARDIAC DYSRHYTHMIAS	HEMATURIA, UNSPECIFIED	Palpitations					0	0	0	0	20	73
0	0	92.184	F	1	18.2999	1.97	4.3	87	0.346367	1	0	4.5	118	79	97	140	Normal sodium	4.4	22	18	0.9	10.1	0	0	1	0	0	1	0	0	0	0	7	Weakness	Encounter for surgical aftercare following surgery on the circulatory system	OTHER RHEUMATIC MULTIPLE VALVE DISEASES	ESSENTIAL (PRIMARY) HYPERTENSION	ATHSCL HEART DISEASE OF NATIVE CORONARY ARTERY W/O ANG PCTRS	OTHER SECONDARY PULMONARY HYPERTENSION	LEFT BUNDLE-BRANCH BLOCK, UNSPECIFIED	CHRONIC COMBINED SYSTOLIC AND DIASTOLIC HRT FAIL	UNSPECIFIED ABDOMINAL PAIN	ABNORMAL ELECTROCARDIOGRAM ÝECG¨ ÝEKG¨	1	2	1	0	13	66
0	0	66.022	F	1	18.3143	3.85	41.75	117	0.815934	1	0	5	107	70	74	121	Hyponatremia	5	16	43	1.9	12.6	0	0	0	0	0	1	0	0	0	0	7	STAPHYLOCOCCUS AUREUS SEPTICEMIA	UNSPECIFIED SEPTICEMIA	DEFIBRINATION SYNDROME	SECONDARY THROMBOCYTOPENIA	DISEASES OF TRICUSPID VALVE	CORONARY ATHEROSCLEROSIS OF NATIVE CORONARY VESSEL	TRICUSPID VALVE DISORDERS, SPECIFIED AS NONRHEUMATIC	OTHER PRIMARY CARDIOMYOPATHIES	ATRIAL FIBRILLATION	CONGESTIVE HEART FAILURE, UNSPECIFIED	1	2	1	0	14	54
0	0	73.638	M	1	18.3199	5.77	8.64	132	0.819439	1	1	4	132	74	100	127	Hyponatremia	4	18	17	0.9	13.1	0	1	0	0	0	2	0	0	0	1	8	Malignant neoplasm of bronchus and lung, unspecified	Secondary and unspecified malignant neoplasm of lymph nodes, site unspecified	Other and unspecified hyperlipidemia	Bipolar disorder, unspecified	Alcohol abuse, unspecified drinking behavior	Coronary atherosclerosis of native coronary artery	Other specified forms of chronic ischemic heart disease	Unspecified systolic heart failure	LOCAL EXCISION & REMOVAL INT FIX DEVICES EXC HIP & FEMUR W CC	Pneumonitis due to inhalation of food or vomitus	0	0	0	0	18	77
0	0	86.353	F	1	18.328	3.73	7.62	109	0.394102	0	0	4.5	121	45	93	136	Normal sodium	4.7	24	32	1.3	12.5	0	0	1	0	0	3	0	0	1	0	5	UNSPECIFIED HYPOTHYROIDISM	DEMENTIA IN CONDITIONS CLASSIFIED ELSEWHERE WITHOUT BEHAVIOR	ALZHEIMER'S DISEASE	MITRAL VALVE INSUFFICIENCY AND AORTIC VALVE INSUFFICIENCY	UNSPECIFIED DISEASE OF PERICARDIUM	ATRIOVENTRICULAR BLOCK, COMPLETE	OTHER SPECIFIED CARDIAC DYSRHYTHMIAS	Gait Abnormal Orthopedic Hip Cause	OSTEOPOROSIS, UNSPECIFIED	OTHER DYSPNEA AND RESPIRATORY ABNORMALITY	1	1	1	0	17	32
0	0	77.969	F	1	18.3287	8.57	8.57	48	0.143984	0	0	1.42857	103	69	100	121	Hyponatremia	3	29	7	0.4	11.2	0	0	0	0	0	0	0	0	0	0	1	UNSPECIFIED ESSENTIAL HYPERTENSION	ATRIAL FIBRILLATION	OCCLUSION AND STENOSIS OF MULTIPLE AND BILATERAL PRECEREBRAL	DISSECTION OF AORTA, THORACOABDOMINAL	Prolonged QT Interval	Debility					0	0	0	0	15	73
0	0	51.803	F	1	18.3287	19.47	34.04	34	0.0360596	0	0	1	90	99	94	137	Normal sodium	4.2	30	20	1	9.7	0	0	1	1	0	4	0	0	1	0	1	METHICILLIN SUSCEPTIBLE STAPHYLOCOCCUS AUREOUS	HYPERPOTASSEMIA	OTHER AMYLOIDOSIS	SECONDARY THROMBOCYTOPENIA	DISEASES OF TRICUSPID VALVE	UNSPECIFIED DISEASE OF PERICARDIUM	ENDOCARDITIS, VALVE UNSPECIFIED, UNSPECIFIED CAUSE	NUTRITIONAL AND METABOLIC CARDIOMYOPATHY	CARDIAC DYSRHYTHMIA, UNSPECIFIED	CONGESTIVE HEART FAILURE, UNSPECIFIED	1	2	1	1	17	66
0	1	90.947	F	1	18.34	3.67	4.57	115	0.511073	0	1	9	97	109	100	138	Normal sodium	4.9	17	55	1.8	13	0	0	0	1	0	2	0	0	0	0	10	MITRAL VALVE INSUFFICIENCY AND AORTIC VALVE STENOSIS	ATRIAL FIBRILLATION	CONGESTIVE HEART FAILURE, UNSPECIFIED	ACUTE KIDNEY FAILURE, UNSPECIFIED							0	0	0	0	27	68
0	0	82.027	F	1	18.3464	1.29	7.87	53	0.0853063	0	0	1	79	109	96	139	Normal sodium	4.4	26	13	0.9	11.3	0	0	0	0	0	2	0	0	1	0	1	ACUTE AND SUBACUTE BACTERIAL ENDOCARDITIS	ATRIAL FIBRILLATION	Fibrillation Atrial (AF) NOS	CEREBRAL EMBOLISM WITH CEREBRAL INFARCTION	FEVER, UNSPECIFIED	Gait Disorder Non Ortho	Decline Functional Status				1	1	1	0	22	42
0	0	89.06	F	1	18.3518	0.74	10.88	42	0.0714571	0	0	1	143	83	97	141	Normal sodium	3.9	36	17	0.8	12.2	0	1	0	0	0	3	0	0	1	0	1	ACUTE MYOCARDIAL INFARCTION, SUBENDOCARDIAL INFARCTION, INIT	CORONARY ATHEROSCLEROSIS OF NATIVE CORONARY VESSEL	OTHER SPECIFIED FORMS OF CHRONIC ISCHEMIC HEART DISEASE	FIRST DEGREE ATRIOVENTRICULAR BLOCK	RIGHT BUNDLE BRANCH BLOCK	RIGHT BUNDLE BRANCH BLOCK AND LEFT POSTERIOR FASCICULAR BLOC	ATRIAL FIBRILLATION	ATRIAL FLUTTER	Flutter Atrial NOS	OTHER SPECIFIED CARDIAC DYSRHYTHMIAS	0	0	0	0	22	61
0	0	61.43	M	1	18.3655	0.71	34.66	65	0.282654	0	0	2	131	107	99	136	Normal sodium	4.1	27	11	0.8	8.7	0	0	0	0	0	7	1	1	1	0	2	DIABETES MELLITUS WITHOUT MENTION OF COMPLICATION,TYPE II OR	IRON DEFICIENCY ANEMIA SECONDARY TO BLOOD LOSS (CHRONIC)	ACUTE POSTHEMORRHAGIC ANEMIA	UNSPECIFIED EPISODIC MOOD DISORDER	OTHER AND UNSPECIFIED ALCOHOL DEPENDENCE, CONTINUOUS DRINKIN	TOBACCO USE DISORDER	DEPRESSIVE DISORDER, NOT ELSEWHERE CLASSIFIED	UNSPECIFIED ESSENTIAL HYPERTENSION	INTERMEDIATE CORONARY SYNDROME	PRINZMETAL ANGINA	0	0	0	0	24	103
0	0	87.301	F	1	18.3718	1.75	5.48	62	0.122326	0	0	1.5	144	87	98	130	Hyponatremia	4	27	29	0.9	11.3	0	0	0	0	0	3	0	0	1	0	1	OTHER AND UNSPECIFIED HYPERLIPIDEMIA	DISEASES OF TRICUSPID VALVE	UNSPECIFIED ESSENTIAL HYPERTENSION	ACUTE MYOCARDIAL INFARCTION, OF OTHER ANTERIOR WALL, INITIAL	CORONARY ATHEROSCLEROSIS OF NATIVE CORONARY VESSEL	MITRAL VALVE DISORDERS	HEMATEMESIS	Debility	PERCUTANEOUS TRANSLUMINAL CORONARY ANGIOPLASTY STATUS	Education Need NOS	0	0	0	0	16	67
0	0	72.92	F	1	18.4022	1.82	1.85	39	0.023981	0	0	1	111	71	100	140	Normal sodium	3.6	23	16	0.7	11.9	0	0	0	0	0	1	0	0	0	0	1	CORONARY ATHEROSCLEROSIS OF UNSPECIFIED TYPE OF VESSEL, NATI	CORONARY ATHEROSCLEROSIS OF NATIVE CORONARY VESSEL	SECONDARY CARDIOMYOPATHY, UNSPECIFIED	Heart Failure NOS	TAKOTSUBO SYNDROME	Takotsubo Syndrome	NONSPECIFIC ABNORMAL ELECTROCARDIOGRAM (ECG) (EKG)	Prolonged QT Interval			0	0	0	0	13	61
0	0	38.608	M	0	18.4083	0.28	0.28	18	0.0147932	0	0	1	112	79	97	136	Normal sodium	3.8	24	15	0.9	12.9	0	0	0	0	0	0	0	0	0	0	1											0	0	0	0	12	67
0	0	81.318	M	1	18.4157	1.86	4.64	126	0.826816	1	0	6.5	101	66	100	139	Normal sodium	5	24	22	1.1	11.1	0	1	0	0	0	2	1	0	0	0	10	Diabetes mellitus without mention of complication, type II or unspecified type, not stated as uncontrolled	Unspecified essential hypertension	Coronary atherosclerosis of unspecified type of vessel, native or graft	Chronic systolic heart failure	TYPE II OR UNSPECIFIED TYPE DIABETES MELLITUS WITHOUT MENTIO	ACUTE MYOCARDIAL INFARCTION, SUBENDOCARDIAL INFARCTION, INIT	CORONARY ATHEROSCLEROSIS OF UNSPECIFIED TYPE OF VESSEL, NATI	CORONARY ATHEROSCLEROSIS OF NATIVE CORONARY VESSEL	CHRONIC TOTAL OCCLUSION OF CORONARY ARTERY	OTHER SPECIFIED FORMS OF CHRONIC ISCHEMIC HEART DISEASE	1	1	1	0	14	59
0	0	40.581	M	1	18.424	5.03	5.94	52	0.07993	0	0	5.6	99	79	94	144	Normal sodium	3.8	25	78	2.2	8.8	0	0	1	0	0	1	0	0	0	0	8	UNSPECIFIED SEPTICEMIA	OTHER NON-AUTOIMMUNE HEMOLYTIC ANEMIAS	ANEMIA OF OTHER CHRONIC DISEASE	DEFIBRINATION SYNDROME	Low Platelet	THROMBOCYTOPENIA, UNSPECIFIED	DISEASES OF TRICUSPID VALVE	HYPERTROPHIC OBSTRUCTIVE CARDIOMYOPATHY	CONGESTIVE HEART FAILURE, UNSPECIFIED	UNSPECIFIED DIASTOLIC HEART FAILURE	1	2	1	1	15	52
0	0	72.23	F	0	18.4409	1.99	4.95	68	0.180652	0	0	2	96	101	94	142	Normal sodium	3.7	30	27	0.7	12.3	0	0	0	0	0	0	0	0	0	0	2	NUTRITIONAL MARASMUS	UNSPECIFIED ESSENTIAL HYPERTENSION	UNSPECIFIED HYPERTENSIVE HEART DISEASE WITH HEART FAILURE	OTHER PRIMARY CARDIOMYOPATHIES	ATRIAL FIBRILLATION	ATRIAL FLUTTER	CONGESTIVE HEART FAILURE, UNSPECIFIED	ACUTE SYSTOLIC HEART FAILURE	ACUTE ON CHRONIC SYSTOLIC HEART FAILURE	Debility	0	0	0	0	15	65
0	0	73.215	F	1	18.4423	3.8	14.85	49	0.0789354	0	0	1.75	84	78	99	142	Normal sodium	4.7	24	14	1	12	0	0	0	0	0	2	0	0	1	0	2	BENIGN NEOPLASM OF HEART	ACUTE MYOCARDIAL INFARCTION, SUBENDOCARDIAL INFARCTION, INIT	CORONARY ATHEROSCLEROSIS OF NATIVE CORONARY VESSEL	CORONARY ATHEROSCLEROSIS OF UNSPECIFIED TYPE OF BYPASS GRAFT	UNSPECIFIED DISEASE OF PERICARDIUM	LEFT BUNDLE BRANCH HEMIBLOCK	ACUTE SYSTOLIC HEART FAILURE	UNILATERAL PARTIAL PARALYSIS OF VOCAL CORDS	PNEUMONIA, ORGANISM UNSPECIFIED	UNSPECIFIED PLEURAL EFFUSION	0	0	0	0	17	55
0	0	58.088	F	1	18.4494	1.03	3.01	39	0.0383927	0	0	2	84	70	96	136	Normal sodium	4.2	22	15	0.6	12.9	0	0	0	0	0	0	0	0	0	0	2	CARDIAC TAMPONADE	UNSPECIFIED DISEASE OF PERICARDIUM	PAROXYSMAL SUPRAVENTRICULAR TACHYCARDIA	NONSPECIFIC ABNORMAL ELECTROCARDIOGRAM (ECG) (EKG)							0	0	0	0	16	55
0	0	64.549	M	1	18.4568	1.11	1.11	42	0.0516923	0	0	2	109	82	91	138	Normal sodium	4.1	22	17	0.8		0	0	0	0	0	2	0	0	1	0	4	MALIGNANT NEOPLASM OF ESOPHAGUS, UNSPECIFIED	ESOPHAGEAL REFLUX	CHRONIC VASCULAR INSUFFICIENCY OF INTESTINE	OTHER CHEST PAIN							0	0	0	0	13	62
0	1	75.945	M	0	18.4659	0.99	12.6	78	0.14254	0	0	6	87	99	94	141	Normal sodium	4.6	30	40	5.9	10.1	0	0	0	0	2	7	1	0	1	0	6	UNSPECIFIED SEPTICEMIA	TYPE II OR UNSPECIFIED TYPE DIABETES MELLITUS WITH RENAL MAN	TYPE II OR UNSPECIFIED TYPE DIABETES MELLITUS WITH NEUROLOGI	HYPOPOTASSEMIA	LEUKOCYTOSIS, UNSPECIFIED	UNSPECIFIED CAUSE OF ENCEPHALITIS, MYELITIS AND ENCEPHALOMYE	CEREBRAL DEGENERATION, UNSPECIFIED	OTHER ENCEPHALOPATHY	ACUTE MYOCARDIAL INFARCTION, UNSPECIFIED SITE, INITIAL EPISO	CORONARY ATHEROSCLEROSIS OF UNSPECIFIED TYPE OF VESSEL, NATI	0	0	0	0
0	0	18.236	F	1	18.4661	1.99	3.79	36	0.025413	0	0	1	101	146	97	136	Normal sodium	4.6	14	6	0.6	8.2	0	0	0	0	0	2	0	0	0	1	1	Effusion Pericardial Acute	CONSTRICTIVE PERICARDITIS	CARDIAC TAMPONADE	UNSPECIFIED DISEASE OF PERICARDIUM	REGIONAL ENTERITIS OF UNSPECIFIED SITE	Pressure Ulcer Sacral Unstageable					0	0	0	0	34	74
0	1	74.853	F	1	18.4666	0.23	6.51	127	0.778446	1	0	11	109	96	89	134	Hyponatremia	6.2	13	16	0.8	10.5	0	0	0	1	0	4	0	0	0	1	11	ACIDOSIS	HYPERPOTASSEMIA	IRON DEFICIENCY ANEMIA, UNSPECIFIED	ANEMIA, UNSPECIFIED	LEUKOCYTOSIS, UNSPECIFIED	DEMENTIA IN CONDITIONS CLASSIFIED ELSEWHERE WITHOUT BEHAVIOR	ALZHEIMER'S DISEASE	ACUTE MYOCARDIAL INFARCTION, UNSPECIFIED SITE, INITIAL EPISO	CORONARY ATHEROSCLEROSIS OF NATIVE CORONARY VESSEL	CHRONIC AIRWAY OBSTRUCTION, NOT ELSEWHERE CLASSIFIED	1	1	1	0	15	89
0	0	58.671	M	1	18.4737	1.8	2.98	54	0.181238	0	0	5	202	96	95	139	Normal sodium	5.2	26	50	7.6	13.8	0	1	1	0	2	14	1	0	1	1	6	PAIN IN OR AROUND EYE	UNSPECIFIED ESSENTIAL HYPERTENSION	HYPERTENSIVE CHRONIC KIDNEY DISEASE, UNSPECIFIED, WITH CHRON	CORONARY ATHEROSCLEROSIS OF UNSPECIFIED TYPE OF VESSEL, NATI	HYPERTENSIVE ENCEPHALOPATHY	PERIPHERAL VASCULAR DISEASE, UNSPECIFIED	ACUTE EDEMA OF LUNG, UNSPECIFIED	END STAGE RENAL DISEASE	SHORTNESS OF BREATH	POSTSURGICAL RENAL DIALYSIS STATUS	0	0	0	0	28	116
0	0	59.587	F	1	18.4773	3.21	3.22	70	0.166808	0	0	3.5	101	63	95	140	Normal sodium	4.4	25	63	2.3	10.2	0	1	1	0	2	5	0	0	0	0	4	CORONARY ATHEROSCLEROSIS OF NATIVE CORONARY VESSEL	MITRAL VALVE DISORDERS	ACUTE ON CHRONIC SYSTOLIC HEART FAILURE	AWAITING ORGAN TRANSPLANT STATUS							1	1	0	1	16	72
0	0	82.461	M	1	18.4775	3.04	3.04	66	0.191483	0	0	3	115	52	100	139	Normal sodium	4.9	27	37	1.2	11.7	0	1	0	0	0	1	0	0	0	0	3	ACUTE MYOCARDIAL INFARCTION, SUBENDOCARDIAL INFARCTION, INIT	ACUTE MYOCARDIAL INFARCTION, UNSPECIFIED SITE, EPISODE OF CA	CORONARY ATHEROSCLEROSIS OF NATIVE CORONARY VESSEL	CORONARY ATHEROSCLEROSIS OF AUTOLOGOUS VEIN BYPASS GRAFT	CHRONIC TOTAL OCCLUSION OF CORONARY ARTERY	ATRIAL FLUTTER	OTHER CHEST PAIN				0	0	0	0	13	59
0	0	92.085	F	1	18.4807	1.57	2.74	64	0.0999856	0	0	2	145	59	95	141	Normal sodium	3.9	27	23	1	10.2	0	0	0	0	0	0	0	0	0	0	2	UNSPECIFIED ESSENTIAL HYPERTENSION	INTERMEDIATE CORONARY SYNDROME	CORONARY ATHEROSCLEROSIS OF UNSPECIFIED TYPE OF VESSEL, NATI	CORONARY ATHEROSCLEROSIS OF NATIVE CORONARY VESSEL	OTHER CHRONIC PULMONARY HEART DISEASES	AORTIC VALVE DISORDERS	ATRIAL FIBRILLATION	SINOATRIAL NODE DYSFUNCTION	CARDIOMEGALY	SHORTNESS OF BREATH	0	0	0	0	20	57
0	0	50.751	M	1	18.4835	2.99	5.34	56	0.140528	1	0	3.66667	120	110	99	136	Normal sodium	5.8	22	14	1	14.7	0	0	0	0	0	1	0	0	0	1	6	Congestive Heart Failure, Unspecified	ACUTE MYOCARDIAL INFARCTION, SUBENDOCARDIAL INFARCTION, INIT	CORONARY ATHEROSCLEROSIS OF NATIVE CORONARY VESSEL	CHRONIC PULMONARY HEART DISEASE, UNSPECIFIED	Congestive Heart Failure (CHF) Ejection Fraction (EF) < 40%	TAKOTSUBO SYNDROME	OTHER IATROGENIC HYPOTENSION	CHRONIC OBSTRUCTIVE ASTHMA WITH (ACUTE) EXACERBATION	ACUTE RESPIRATORY FAILURE	CARDIOGENIC SHOCK	1	1	1	0	22	69
1	1	74.983	F	1	18.5121	0.37	0.37	136	0.863318	1	0	13	106	82	100	126	Hyponatremia	4.4	34	19	0.6	11.8	0	0	0	0	0	1	0	0	0	0	13											0	0	0	0	20	58
0	0	83.975	F	1	18.5121	6.89	8.74	122	0.684498	0	1	3.85714	68	40	95	135	Normal sodium	6.3	21	39	1.4	13.7	0	0	0	0	0	0	0	0	0	0	8	ALKALOSIS	ANXIETY STATE, UNSPECIFIED	HYPERTENSIVE HEART AND CHRONIC KIDNEY DISEASE, UNSPECIFIED,	MITRAL VALVE DISORDERS	Cardiomyopathy Dilated	OTHER PRIMARY CARDIOMYOPATHIES	ATRIAL FIBRILLATION	OTHER SPECIFIED CARDIAC DYSRHYTHMIAS	CONGESTIVE HEART FAILURE, UNSPECIFIED	UNSPECIFIED SYSTOLIC HEART FAILURE	1	2	1	1	35	27
0	0	57.921	M	0	18.5135	0.78	12.16	65	0.0958423	0	0	2	111	75	99	138	Normal sodium	3.9	28	24	1.1	9.2	0	0	1	0	0	5	0	1	1	1	2	UNSPECIFIED DISORDER OF THYROID	MITRAL STENOSIS	DISEASES OF TRICUSPID VALVE	CORONARY ATHEROSCLEROSIS OF NATIVE CORONARY VESSEL	OTHER CHRONIC PULMONARY HEART DISEASES	MITRAL VALVE DISORDERS	TRICUSPID VALVE DISORDERS, SPECIFIED AS NONRHEUMATIC	ATRIAL FIBRILLATION	CONGESTIVE HEART FAILURE, UNSPECIFIED	CHRONIC SYSTOLIC HEART FAILURE	1	3	1	1	18	75
0	0	95.324	F	1	18.5224	4.11	11.03	77	0.17962	0	0	3.4	225	122	99	133	Hyponatremia	4.8	19	29	1.3	11.9	0	1	0	0	2	4	0	0	0	0	3	ACUTE MYOCARDIAL INFARCTION, OF OTHER ANTERIOR WALL, INITIAL	STEMI ST Elevation MI	ATRIAL FIBRILLATION	HEART FAILURE, UNSPECIFIED	CEREBRAL EMBOLISM WITH CEREBRAL INFARCTION	Stroke (CVA)	Cognitive Deficits From Cerebrovascular Accident CVA	Dysarthria Disorder From Stroke (CVA)	ACUTE KIDNEY FAILURE WITH LESION OF TUBULAR NECROSIS	SHORTNESS OF BREATH	0	0	0	0	17	58
0	0	81.104	F	1	18.5224	2.26	10.89	59	0.220368	0	0	2.66667	79	73	97	132	Hyponatremia	5.6	23	38	6.6	8.8	0	0	0	0	2	3	0	0	0	1	4	DISORDERS OF PHOSPHORUS METABOLISM	HYPOSMOLALITY AND/OR HYPONATREMIA	ANEMIA IN CHRONIC KIDNEY DISEASE	UNSPECIFIED ESSENTIAL HYPERTENSION	HYPERTENSIVE CHRONIC KIDNEY DISEASE, UNSPECIFIED, WITH CHRON	INTERMEDIATE CORONARY SYNDROME	CORONARY ATHEROSCLEROSIS OF NATIVE CORONARY VESSEL	UNSPECIFIED DISEASE OF PERICARDIUM	CONGESTIVE HEART FAILURE, UNSPECIFIED	HYPOTENSION, UNSPECIFIED	0	0	0	0	19	58
0	0	88.227	F	1	18.5467	2.83	2.83	64	0.0924983	0	0	1.33333	156	47	89	141	Normal sodium	3.5	26	39	1	12.2	0	0	1	0	0	2	0	0	0	0	1	POSTMYOCARDIAL INFARCTION SYNDROME	MOBITZ (TYPE) II ATRIOVENTRICULAR BLOCK	CARDIAC DYSRHYTHMIA, UNSPECIFIED	CONGESTIVE HEART FAILURE, UNSPECIFIED	UNSPECIFIED SYSTOLIC HEART FAILURE	NONSPECIFIC ABNORMAL ELECTROCARDIOGRAM (ECG) (EKG)					0	0	0	0	17	73
0	0	52.564	M	1	18.5467	1	1	43	0.0603074	0	0	4	140	54	99	144	Normal sodium	4.1	25	8	0.5	13.7	0	0	0	0	0	3	0	0	1	0	4	CHRONIC PAIN SYNDROME	Bradycardia Sinus	OTHER SPECIFIED CARDIAC DYSRHYTHMIAS	PRESSURE ULCER, BUTTOCK	PRESSURE ULCER STAGE III						0	0	0	0	16	63
0	0	82.873	M	1	18.5467	1.08	2.18	48	0.0323891	0	0	1	107	93	100	133	Hyponatremia	4	23	15	0.9	14.1	0	1	0	1	0	6	1	0	1	1	1	ABNORMAL LOSS OF WEIGHT	SHORTNESS OF BREATH	OTHER CHEST PAIN	Debility							0	0	0	0	20	56
0	0	59.324	F	1	18.5469	2.26	2.26	56	0.0431533	0	0	1.66667	97	47	100	141	Normal sodium	3.6	23	23	1.1	8.1	0	0	0	0	0	9	0	0	1	1	3	CARCINOID SYNDROME	TRICUSPID VALVE DISORDERS, SPECIFIED AS NONRHEUMATIC	PULMONARY VALVE DISORDERS	RIGHT BUNDLE BRANCH BLOCK	OTHER SPECIFIED CARDIAC DYSRHYTHMIAS	OSTIUM SECUNDUM TYPE ATRIAL SEPTAL DEFECT	SHORTNESS OF BREATH	HYPOXEMIA	OTHER COMPLICATIONS DUE TO HEART VALVE PROSTHESIS	HEART VALVE REPLACED BY TRANSPLANT	0	0	0	0	7	45
0	0	70.258	F	1	18.5737	0.84	5	61	0.115913	0	0	2	96	115	100	140	Normal sodium	4	25	10	0.7	13	0	0	0	0	0	0	0	0	0	0	2	UNSPECIFIED DISEASE OF PERICARDIUM										0	0	0	0	23	74
0	0	91.595	F	1	18.5776	1.09	1.98	54	0.0683556	0	0	0.5	122	71	97	140	Normal sodium	4.2	26	11	0.7	10.9	0	1	0	0	2	6	0	0	1	0	1	LEUKOCYTOSIS, UNSPECIFIED	INTERMEDIATE CORONARY SYNDROME	CORONARY ATHEROSCLEROSIS OF NATIVE CORONARY VESSEL	UNSPECIFIED SYSTOLIC HEART FAILURE	UNSPECIFIED PLEURAL EFFUSION	OSTEOARTHROSIS, UNSPECIFIED WHETHER GENERALIZED OR LOCALIZED	UNSPECIFIED CHEST PAIN	ABDOMINAL PAIN, RIGHT UPPER QUADRANT			0	0	0	0	17	60
0	0	68.946	F	1	18.5778	2.86	2.86	58	0.156886	0	0	1	119	69	94	142	Normal sodium	4.5	22	14	0.9	8.5	0	0	0	1	0	3	0	0	0	1	1	OTHER AND UNSPECIFIED HYPERLIPIDEMIA	ACUTE MYOCARDIAL INFARCTION, OF OTHER ANTERIOR WALL, INITIAL	ACUTE MYOCARDIAL INFARCTION, UNSPECIFIED SITE, EPISODE OF CA	INTERMEDIATE CORONARY SYNDROME	CORONARY ATHEROSCLEROSIS OF NATIVE CORONARY VESSEL	OTHER SPECIFIED CARDIAC DYSRHYTHMIAS	RHEUMATOID ARTHRITIS	NONSPECIFIC ABNORMAL ELECTROCARDIOGRAM (ECG) (EKG)	Prolonged QT Interval		0	0	0	0	13	64
0	0	79.14	F	1	18.5809	1.21	3.1	74	0.227673	0	0	3.5	125	65	99	143	Normal sodium	4.3	22	43	1.6	12	0	0	1	0	2	5	0	0	0	1	3	OTHER AND UNSPECIFIED HYPERLIPIDEMIA	UNSPECIFIED ESSENTIAL HYPERTENSION	HYPERTENSIVE CHRONIC KIDNEY DISEASE, UNSPECIFIED, WITH CHRON	ACUTE MYOCARDIAL INFARCTION, OF ANTEROLATERAL WALL, INITIAL	CORONARY ATHEROSCLEROSIS OF UNSPECIFIED TYPE OF VESSEL, NATI	CORONARY ATHEROSCLEROSIS OF NATIVE CORONARY VESSEL	Heart Failure NOS	UNSPECIFIED SYSTOLIC HEART FAILURE	CHRONIC AIRWAY OBSTRUCTION, NOT ELSEWHERE CLASSIFIED	CHRONIC KIDNEY DISEASE, UNSPECIFIED	0	0	0	0	21	67
0	0	57.394	F	1	18.5813	0.57	1.38	50	0.1346	0	0	3	97	118	97	130	Hyponatremia	3.6	27	18	0.8	13	0	0	1	0	0	12	0	1	1	1	3	SECONDARY MALIGNANT NEOPLASM OF PLEURA	UNSPECIFIED DISEASE OF PERICARDIUM	CONGESTIVE HEART FAILURE, UNSPECIFIED	OTHER PULMONARY INSUFFICIENCY, NOT ELSEWHERE CLASSIFIED							0	0	0	0	22	79
0	0	63.314	M	1	18.585	1.05	13.7	79	0.0843937	0	0	3	127	71	100	137	Normal sodium	4.1	30	36	1.3	9.6	0	1	0	0	2	6	0	1	0	1	2	BACTERIAL INFECTION DUE TO OTHER STAPHYLOCOCCUS	SQUAMOUS CELL CARCINOMA OF SKIN OF OTHER AND UNSPECIFIED PAR	ANEMIA, UNSPECIFIED	ACUTE AND SUBACUTE BACTERIAL ENDOCARDITIS	UNSPECIFIED DISEASE OF PERICARDIUM	PAROXYSMAL VENTRICULAR TACHYCARDIA	OTHER PREMATURE BEATS	HEART FAILURE, UNSPECIFIED	HYPOTENSION, UNSPECIFIED	UNSPECIFIED PLEURAL EFFUSION	0	0	0	0	13	84
0	0	20.393	F	1	18.609	1.65	4.21	37	0.039651	0	0	2.5	120	79	100	141	Normal sodium	4.2	25	9	0.7	11.5	0	0	0	0	0	0	0	0	0	0	1	BENIGN NEOPLASM OF SKIN OF TRUNK, EXCEPT SCROTUM	EPILEPSY, UNSPECIFIED, WITHOUT MENTION OF INTRACTABLE EPILEP	OTHER HEART BLOCK	CARDIAC DYSRHYTHMIA, UNSPECIFIED	SYNCOPE AND COLLAPSE	OTHER CONVULSIONS	DISTURBANCE OF SKIN SENSATION	NONSPECIFIC ABNORMAL ELECTROCARDIOGRAM (ECG) (EKG)	CARDIAC PACEMAKER IN SITU		0	0	0	0	16	68
0	0	36.096	F	0	18.6115	5.28	53.14	61	0.168697	0	0	2.16667	146	93	100	135	Normal sodium	4.6	22	8	0.3	8.9	0	0	0	0	2	3	0	0	0	0	1	INTESTINAL INFECTION DUE TO CLOSTRIDIUM DIFFICILE	PANCYTOPENIA	ANEMIA, UNSPECIFIED	CONGENITAL FACTOR XI DEFICIENCY	THROMBOCYTOPENIA, UNSPECIFIED	LEUKOCYTOPENIA, UNSPECIFIED	HEPARIN-INDUCED THROMBOCYTOPENIA (HIT)	UNSPECIFIED DRUG DEPENDENCE, UNSPECIFIED USE	Migraine Equivalent	MIGRAINE, UNSPECIFIED, WITHOUT MENTION OF INTRACTABLE MIGRAI	0	0	0	0	13	88
0	0	64.224	F	1	18.6144	0.76	6.59	67	0.161726	0	0	6	104	150	95	138	Normal sodium	4.4	18	85	2.7	12.2	0	0	0	1	0	4	0	0	0	0	6	THROMBOCYTOPENIA, UNSPECIFIED	VASCULAR DEMENTIA, UNCOMPLICATED	BIPOLAR I DISORDER, MOST RECENT EPISODE (OR CURRENT) UNSPECI	BIPOLAR DISORDER, UNSPECIFIED	DISEASES OF TRICUSPID VALVE	ACUTE MYOCARDIAL INFARCTION, SUBENDOCARDIAL INFARCTION, INIT	ACUTE MYOCARDIAL INFARCTION, UNSPECIFIED SITE, INITIAL EPISO	OTHER LEFT BUNDLE BRANCH BLOCK	ATRIAL FIBRILLATION	Fibrillation Atrial (AF) NOS	0	0	0	0	27	51
0	0	77.922	F	1	18.6226	2.15	3.22	70	0.191856	0	0	3	137	57	98	139	Normal sodium	5.5	26	25	1.1	11.6	0	0	0	0	0	0	0	0	0	0	5	UNSPECIFIED ESSENTIAL HYPERTENSION	OTHER CHRONIC PULMONARY HEART DISEASES	SINOATRIAL NODE DYSFUNCTION	CHRONIC AIRWAY OBSTRUCTION, NOT ELSEWHERE CLASSIFIED	ABNORMALITY OF GAIT	Unsteadiness Gait Disorder Non Ortho	OTHER SYMPTOMS INVOLVING CARDIOVASCULAR SYSTEM	Debility	CARDIAC PACEMAKER IN SITU	AFTERCARE FOLLOWING SURGERY OF THE CIRCULATORY SYSTEM, NOT E	1	1	1	0	15	58
0	0	69.659	F	1	18.6249	0.19	1.13	44	0.0611359	0	0	1	145	75		142	Normal sodium	3.8	27	14	0.7	13.7	0	0	0	0	0	0	0	0	0	0	1	OTHER SPECIFIED CARDIAC DYSRHYTHMIAS	IRRITABLE BOWEL SYNDROME	SYNCOPE AND COLLAPSE								0	0	0	0	29	65
0	0	20.962	F	1	18.6335	0.77	1.79	32	0.0123517	0	0	2	77	95	98	142	Normal sodium	4.1	19	5	0.6	8.9	0	0	0	0	0	0	0	0	0	0	2	DISORDERS OF MAGNESIUM METABOLISM	DEHYDRATION	OTHER FLUID OVERLOAD	HYPOPOTASSEMIA	ANEMIA, UNSPECIFIED	OTHER ACUTE POSTOPERATIVE PAIN	PRINZMETAL ANGINA	UNSPECIFIED DISEASE OF PERICARDIUM	PAROXYSMAL SUPRAVENTRICULAR TACHYCARDIA	ATRIAL FIBRILLATION	0	0	0	0	16	61
0	0	19.042	M	0	18.642	0.58	0.58	38	0.028568	0	0	1	122	80	100	140	Normal sodium	4.2	24	13	0.7	13.2	0	0	0	0	0	0	0	0	0	0	1	OTHER CHEST PAIN										0	0	0	0	14	67
0	0	69.145	M	1	18.6449	2.6	6.62	43	0.057073	0	0	3	92	114	93	143	Normal sodium	3.4	21	36	0.6	9.1	0	0	0	0	0	2	0	0	1	0	3	BENIGN CARCINOID TUMORS OF THE ILEUM	UNSPECIFIED PROTEIN-CALORIE MALNUTRITION	DEHYDRATION	THROMBOCYTOPENIA, UNSPECIFIED	MYELOFIBROSIS	ACUTE MYOCARDIAL INFARCTION, SUBENDOCARDIAL INFARCTION, INIT	ATRIAL FIBRILLATION	UNSPECIFIED SYSTOLIC HEART FAILURE	PNEUMONIA, ORGANISM UNSPECIFIED	Pressure Ulcer Buttock Unstageable NOS	0	0	0	0	15	59
0	0	89.014	F	1	18.6453	1.01	11.13	76	0.418203	0	0	4	100	142	97	142	Normal sodium	3.5	25	61	1.7	10.6	0	0	0	1	0	4	1	0	0	0	4	ACUTE MYOCARDIAL INFARCTION, SUBENDOCARDIAL INFARCTION, INIT	OTHER LEFT BUNDLE BRANCH BLOCK	ATRIAL FIBRILLATION	ACUTE SYSTOLIC HEART FAILURE	ATHEROSCLEROSIS OF AORTA	PULMONARY CONGESTION AND HYPOSTASIS	ACUTE RESPIRATORY FAILURE	CHRONIC KIDNEY DISEASE, STAGE IV (SEVERE)	BACKACHE, UNSPECIFIED	Tachypnea	0	0	0	0	20	124
0	0	52.356	F	1	18.6505	1.71	1.71	37	0.0428904	0	0	2	136	86	98	140	Normal sodium	4	23	10	0.4	13.9	0	0	0	0	0	0	0	0	0	0	1	HEMANGIOMA OF INTRACRANIAL STRUCTURES	TOBACCO USE DISORDER	DISEASES OF TRICUSPID VALVE	MITRAL VALVE DISORDERS	OTHER SPECIFIED CARDIAC DYSRHYTHMIAS	SYNCOPE AND COLLAPSE					0	0	0	0	20	71
0	1	30.032	M	1	18.6735	1.34	66.14	90	0.515211	0	0	4	91	149	88	147	Hypernatremia	2.6	22	33	0.7	8.6	0	0	0	0	0	4	0	1	0	0	5	UNSPECIFIED SEPTICEMIA	BACTERIAL INFECTION DUE TO STREPTOCOCCUS, GROUP D (ENTEROCOC	BENIGN NEOPLASM OF STOMACH	NONTOXIC UNINODULAR GOITER	UNSPECIFIED PROTEIN-CALORIE MALNUTRITION	VOLUME DEPLETION, UNSPECIFIED	HYPOPOTASSEMIA	HYPOGAMMAGLOBULINEMIA, UNSPECIFIED	IRON DEFICIENCY ANEMIA SECONDARY TO BLOOD LOSS (CHRONIC)	ANEMIA, UNSPECIFIED	0	0	0	0	30	51
0	1	63.079	M	1	18.6833	13.9	52.72	105	0.451383	1	0	11.5714	89	91	100	138	Normal sodium	5.1	30	42	6.5	12.5	0	0	0	0	2	2	0	0	0	0	11	PULMONARY DISEASES DUE TO OTHER MYCOBACTERIA	OTHER STAPHYLOCOCCAL SEPTICEMIA	ANEMIA IN CHRONIC KIDNEY DISEASE	CORONARY ATHEROSCLEROSIS OF NATIVE CORONARY VESSEL	ACUTE AND SUBACUTE BACTERIAL ENDOCARDITIS	AORTIC VALVE DISORDERS	OTHER PRIMARY CARDIOMYOPATHIES	FIRST DEGREE ATRIOVENTRICULAR BLOCK	PAROXYSMAL VENTRICULAR TACHYCARDIA	ATRIAL FIBRILLATION	1	6	1	1	16	76
0	0	72.452	F	1	18.6845	3.06	3.09	37	0.0213527	0	0	2.33333	118	76	100	141	Normal sodium	5.1	28	12	0.7	14.8	0	0	0	0	0	2	0	0	1	0	1	ACUTE MYOCARDIAL INFARCTION, OF ANTEROLATERAL WALL, INITIAL	CORONARY ATHEROSCLEROSIS OF UNSPECIFIED TYPE OF VESSEL, NATI	Prolonged QT Interval	SCREENING FOR OTHER AND UNSPECIFIED CARDIOVASCULAR CONDITION							0	0	0	0	16	67
0	0	73.419	F	1	18.6889	0.71	1.15	60	0.0738567	0	0	1	151	73	98	142	Normal sodium	4	25	20	0.9	13.4	0	0	0	0	0	2	0	0	1	0	1	MALIGNANT NEOPLASM OF UPPER-INNER QUADRANT OF FEMALE BREAST	CARDIAC PACEMAKER IN SITU	ESTROGEN RECEPTOR POSITIVE STATUS (ER+)								0	0	0	0	16	60
0	0	38.762	F	0	18.7026	1.17	1.17	27	0.0204031	0	0	2	133	95	91	137	Normal sodium	3.9	21	6	0.7	18.5	0	0	0	0	0	1	0	0	0	0	2											0	0	0	0	16	93
0	0	77.088	M	0	18.7066	1.11	7.16	55	0.0568851	0	0	1	141	71	83	139	Normal sodium	4.1	28	43	1	10	0	0	0	0	0	1	0	0	0	1	2	ATRIOVENTRICULAR BLOCK, COMPLETE	ATRIOVENTRICULAR BLOCK, UNSPECIFIED	LONG QT SYNDROME	ATRIAL FIBRILLATION	ATRIAL FLUTTER	Flutter Atrial NOS	CHRONIC SYSTOLIC HEART FAILURE	UNSPECIFIED PLEURAL EFFUSION	OSTIUM SECUNDUM TYPE ATRIAL SEPTAL DEFECT	Prolonged QT Interval	0	0	0	0	14	83
0	0	65.97	M	0	18.7108	4.19	5.13	86	0.370878	0	0	6.75	79	70	97	135	Normal sodium	4.6	13	60	2.8	9.1	0	0	1	0	2	4	1	0	0	0	9	DIABETES MELLITUS WITHOUT MENTION OF COMPLICATION,TYPE II OR	DISEASES OF TRICUSPID VALVE	HYPERTENSIVE HEART AND CHRONIC KIDNEY DISEASE, UNSPECIFIED,	OTHER CHRONIC PULMONARY HEART DISEASES	MITRAL VALVE DISORDERS	OTHER PRIMARY CARDIOMYOPATHIES	ATRIAL FIBRILLATION	CARDIAC ARREST	OTHER SPECIFIED CARDIAC DYSRHYTHMIAS	CONGESTIVE HEART FAILURE, UNSPECIFIED	1	1	1	0
0	0	86.862	F	1	18.7109	2.37	8.35	74	0.158165	0	0	2.66667	146	74	99	135	Normal sodium	5.7	27	74	2	9.4	0	0	1	0	2	3	0	0	0	0	5	CONGESTIVE HEART FAILURE, UNSPECIFIED										0	0	0	0	28	99
1	1	65.425	F	1	18.7263	1.39	1.39	80	0.213509	1	0	7.5	169	63	100	137	Normal sodium	3.4	23	21	0.6	11.8	0	0	0	0	0	0	0	0	0	0	8	MIXED ACID-BASE BALANCE DISORDER	MYOCLONUS	GRAND MAL STATUS, EPILEPTIC	ANOXIC BRAIN DAMAGE	VENTRICULAR FIBRILLATION	CARDIAC ARREST					0	0	0	0
0	0	64.631	F	1	18.7448	1.86	6.96	42	0.0609259	0	0	1	125	85	98	136	Normal sodium	3.3	18	11	0.5	12.7	0	0	0	0	0	0	0	0	0	0	1	HYPOPOTASSEMIA	MITRAL AND AORTIC VALVE DISEASES, UNSPECIFIED	DISEASES OF TRICUSPID VALVE	OTHER PULMONARY EMBOLISM AND INFARCTION	ACUTE VENOUS EMBOLISM AND THROMBOSIS OF DEEP VESSELS OF PROX	ACUTE VENOUS EMBOLISM AND THROMBOSIS OF DEEP VESSELS OF DIST	STRICTURE AND STENOSIS OF ESOPHAGUS	OTHER DYSPHAGIA	BARIATRIC SURGERY STATUS		0	0	0	0	17	70
0	0	56.019	M	1	18.7476	0.22	10.29	53	0.145606	1	0	4	145	108	100	117	Hyponatremia	3	25	6	0.5	9.3	0	0	0	0	0	0	0	0	0	0	4	HYPOSMOLALITY AND/OR HYPONATREMIA	FLUID OVERLOAD	HYPOPOTASSEMIA	ANEMIA, UNSPECIFIED	PARANOID TYPE SCHIZOPHRENIA, UNSPECIFIED STATE	UNSPECIFIED INTELLECTUAL DISABILITIES	STAPHYLOCOCCAL MENINGITIS	MENINGITIS DUE TO UNSPECIFIED BACTERIUM	BLINDNESS OF BOTH EYES, IMPAIRMENT LEVEL NOT FURTHER SPECIFI	UNSPECIFIED HEARING LOSS	0	0	0	0	14.5	89
1	1	58.3	F	1	18.75	0.7	0.7	130	0.765828	1	0	13	106	88	100	133	Hyponatremia	3.9	21	43	1.5	11.5	0	0	0	0	2	6	1	0	1	1	13											1	3	1	1	16	56
0	0	91.617	F	1	18.7837	1.25	10.86	60	0.131581	0	0	2	116	93	89	136	Normal sodium	3.5	21	20	0.7	12.6	0	0	0	0	0	1	0	0	0	0	3	Debility, Unspecified	HYPOSMOLALITY AND/OR HYPONATREMIA	HYPOPOTASSEMIA	ACUTE MYOCARDIAL INFARCTION, SUBENDOCARDIAL INFARCTION, INIT	CORONARY ATHEROSCLEROSIS OF NATIVE CORONARY VESSEL	PERIPHERAL VASCULAR DISEASE, UNSPECIFIED	ACUTE EDEMA OF LUNG, UNSPECIFIED	DIVERTICULITIS OF COLON (WITHOUT MENTION OF HEMORRHAGE)	PERITONEAL ABSCESS	SHORTNESS OF BREATH	0	0	0	0	20	72
0	0	51.01	F	1	18.7837	56.91	72.37	57	0.0985237	0	0	1.71429	75	93	98	134	Hyponatremia	3.3	29	21	1	10.5	0	0	0	0	0	2	0	0	1	0	2	Clostridium Difficile Infection	INTESTINAL INFECTION DUE TO CLOSTRIDIUM DIFFICILE	UNSPECIFIED HYPOTHYROIDISM	IRON DEFICIENCY ANEMIA, UNSPECIFIED	ANEMIA, UNSPECIFIED	ANXIETY STATE, UNSPECIFIED	GENERALIZED ANXIETY DISORDER	Embolus Pulmonary (PE) NOS	OTHER PULMONARY EMBOLISM AND INFARCTION	OTHER CHRONIC PULMONARY HEART DISEASES	1	2	1	1	20	65
0	1	80.137	F	1	18.7852	0.38	10.61	64	0.105085	0	0	4	154	103	100	143	Normal sodium	2.6	21	35	0.6		0	1	0	1	0	3	1	0	0	0	4	TYPE II OR UNSPECIFIED TYPE DIABETES MELLITUS WITH KETOACIDO	HYPEROSMOLALITY AND/OR HYPERNATREMIA	ATRIAL FIBRILLATION	ATRIAL FLUTTER	URINARY TRACT INFECTION, SITE NOT SPECIFIED						0	0	0	0	19	73
0	0	20.627	M	1	18.7874	2.62	4.65	51	0.0714269	1	0	4	136	106	100	142	Normal sodium	4.9	21	19	1.2	14.3	0	0	0	0	0	0	0	0	0	0	7	DRUG WITHDRAWAL	OPIOID TYPE DEPENDENCE, CONTINUOUS USE	SEDATIVE, HYPNOTIC OR ANXIOLYTIC DEPENDENCE, CONTINUOUS USE	AMPHETAMINE OR RELATED ACTING SYMPATHOMIMETIC ABUSE, CONTINU	UNSPECIFIED DISTURBANCE OF CONDUCT	CARDIAC DYSRHYTHMIA, UNSPECIFIED	OTHER DISEASES OF LUNG, NOT ELSEWHERE CLASSIFIED	ACUTE AND SUBACUTE NECROSIS OF LIVER	RHABDOMYOLYSIS	OTHER ABNORMAL BLOOD CHEMISTRY	0	0	0	0	24	47
0	0	95.211	F	1	18.8189	1.11	2.01	75	0.167618	0	0	2.5	102	83	90	142	Normal sodium	4.3	23	25	1	13.4	0	1	0	0	0	1	0	0	0	0	5	UNSPECIFIED ESSENTIAL HYPERTENSION	ATRIAL FIBRILLATION	CONGESTIVE HEART FAILURE, UNSPECIFIED	Heart Failure NOS	ACUTE ON CHRONIC SYSTOLIC HEART FAILURE	TAKOTSUBO SYNDROME	SHORTNESS OF BREATH	NONSPECIFIC ABNORMAL ELECTROCARDIOGRAM (ECG) (EKG)	HYPOXEMIA		0	0	0	0	21	78
0	0	67.732	M	1	18.8196	1.14	16.35	36	0.0198394	0	0	1	115	66	97	142	Normal sodium	4.8	30	10	0.9	13.4	0	1	0	0	0	1	0	0	0	0	1	ACUTE MYOCARDIAL INFARCTION, SUBENDOCARDIAL INFARCTION, INIT	CORONARY ATHEROSCLEROSIS OF NATIVE CORONARY VESSEL	OTHER SPECIFIED FORMS OF PLEURAL EFFUSION, EXCEPT TUBERCULOU	Debility							0	0	0	0	19	88
0	0	74.279	M	1	18.8408	7.1	14.92	78	0.232319	1	0	8.71429	129	73	99	142	Normal sodium	3.7	23	28	4.3	9.6	1	0	0	0	2	2	0	0	0	0	5	CORONARY ATHEROSCLEROSIS OF UNSPECIFIED TYPE OF VESSEL, NATI	CORONARY ATHEROSCLEROSIS OF NATIVE CORONARY VESSEL	OTHER PRIMARY CARDIOMYOPATHIES	ATRIAL FIBRILLATION	CONGESTIVE HEART FAILURE, UNSPECIFIED	END STAGE RENAL DISEASE	Gait Disorder Non Ortho	CARDIOGENIC SHOCK	Debility		1	1	1	0	22	79
0	0	48.76	M	1	18.8581	1.5	5.6	51	0.0387702	0	1	3	137	59	99	130	Hyponatremia	5.5	24	53	2.7	8.7	0	1	0	0	2	7	1	0	0	0	3	DIABETES MELLITUS WITHOUT MENTION OF COMPLICATION, TYPE I [J	CORONARY ATHEROSCLEROSIS OF UNSPECIFIED TYPE OF VESSEL, NATI	OTHER CHRONIC PULMONARY HEART DISEASES	ATRIAL FIBRILLATION	Fibrillation Atrial (AF) NOS	CONGESTIVE HEART FAILURE, UNSPECIFIED	ACUTE ON CHRONIC SYSTOLIC HEART FAILURE	BRONCHIECTASIS WITHOUT ACUTE EXACERBATION	ACUTE KIDNEY FAILURE, UNSPECIFIED	CHRONIC KIDNEY DISEASE, STAGE III (MODERATE)	0	0	0	0	22	64
0	0	86.003	M	1	18.8581	1.05	25.5	85	0.374116	0	0	1	85	90	90	140	Normal sodium	4.1	28	38	2.1	11.6	0	0	1	0	0	2	0	0	0	1	2	OTHER AND UNSPECIFIED HYPERLIPIDEMIA	HYPEROSMOLALITY AND/OR HYPERNATREMIA	OBSTRUCTIVE SLEEP APNEA (ADULT) (PEDIATRIC)	ACUTE MYOCARDIAL INFARCTION, SUBENDOCARDIAL INFARCTION, INIT	CORONARY ATHEROSCLEROSIS OF UNSPECIFIED TYPE OF VESSEL, NATI	CORONARY ATHEROSCLEROSIS OF NATIVE CORONARY VESSEL	OTHER SPECIFIED FORMS OF CHRONIC ISCHEMIC HEART DISEASE	OTHER CHRONIC PULMONARY HEART DISEASES	RIGHT BUNDLE BRANCH BLOCK	RIGHT BUNDLE BRANCH BLOCK AND LEFT ANTERIOR FASCICULAR BLOCK	0	0	0	0	20	50
0	0	86.447	F	1	18.8615	2.89	4.98	70	0.159663	0	0	1	162	93	100	133	Hyponatremia	5.2	23	14	0.6	14.5	0	0	0	0	0	1	0	0	0	1	1	ESSENTIAL THROMBOCYTHEMIA	HYPERPOTASSEMIA	IRON DEFICIENCY ANEMIA, UNSPECIFIED	UNSPECIFIED ESSENTIAL HYPERTENSION	ACUTE MYOCARDIAL INFARCTION, OF ANTEROLATERAL WALL, INITIAL	ACUTE MYOCARDIAL INFARCTION, UNSPECIFIED SITE, EPISODE OF CA	ACUTE MYOCARDIAL INFARCTION, UNSPECIFIED SITE, INITIAL EPISO	CORONARY ATHEROSCLEROSIS OF NATIVE CORONARY VESSEL	PAROXYSMAL TACHYCARDIA, UNSPECIFIED	OTHER PREMATURE BEATS	0	0	0	0	16	63
0	0	89.779	M	1	18.8643	1.94	6.79	66	0.184234	0	1	3.5	145	105	98	139	Normal sodium	4.4	24	33	1.4	16.2	0	1	1	1	0	4	1	0	0	0	5	CORONARY ATHEROSCLEROSIS OF UNSPECIFIED TYPE OF VESSEL, NATI	OTHER PRIMARY CARDIOMYOPATHIES	FIRST DEGREE ATRIOVENTRICULAR BLOCK	OTHER PREMATURE BEATS	CONGESTIVE HEART FAILURE, UNSPECIFIED	ACUTE ON CHRONIC SYSTOLIC HEART FAILURE	CEREBRAL EMBOLISM WITH CEREBRAL INFARCTION	UNSPECIFIED CEREBRAL ARTERY OCCLUSION WITH CEREBRAL INFARCTI	ACUTE, BUT ILL-DEFINED, CEREBROVASCULAR DISEASE	Hemiplegia Nondominant Side From CVA	0	0	0	0	30	70
1	1	87.334	F	1	18.8739	8.84	8.84	93	0.32757	1	1	3.57143	114	71	100	141	Normal sodium	5	19	52	1.4	9.1	0	0	0	1	2	7	1	0	0	0	9	UNSPECIFIED ESSENTIAL HYPERTENSION	ATRIOVENTRICULAR BLOCK, COMPLETE	CARDIAC ARREST	OTHER PREMATURE BEATS	OTHER SPECIFIED CARDIAC DYSRHYTHMIAS	UNSPECIFIED PLEURAL EFFUSION	INTERSTITIAL EMPHYSEMA	ACUTE RESPIRATORY FAILURE	CHRONIC KIDNEY DISEASE, STAGE III (MODERATE)	RHEUMATOID ARTHRITIS	1	1	1	0	16	66
1	1	83.68	M	1	18.8776	1.25	8.91	87	0.759648	0	0	4.5	74	129	99	136	Normal sodium	5.1	20	29	1.1	9.4	0	1	1	0	0	7	0	0	1	0	4	CHRONIC LYMPHOID LEUKEMIA WITHOUT MENTION OF HAVING ACHIEVED	ACUTE MYOCARDIAL INFARCTION, SUBENDOCARDIAL INFARCTION, INIT	CORONARY ATHEROSCLEROSIS OF UNSPECIFIED TYPE OF VESSEL, NATI	OTHER SPECIFIED FORMS OF CHRONIC ISCHEMIC HEART DISEASE	PAROXYSMAL VENTRICULAR TACHYCARDIA	ATRIAL FLUTTER	ASO Extremity w Rest Pain	ATHEROSCLEROSIS OF NATIVE ARTERIES OF EXTREMITIES WITH REST	ATHEROSCLEROSIS OF NATIVE ARTERIES OF EXTREMITIES WITH ULCER	UNSPECIFIED PLEURAL EFFUSION	0	0	0	0	24	42
0	0	48.551	F	0	18.8953	2.05	12.03	58	0.0942657	0	0	1	91	92	94	136	Normal sodium	4.2	28	21	0.9	12.7	0	0	0	0	0	1	0	0	0	1	1	DISEASES OF TRICUSPID VALVE	OTHER CHRONIC PULMONARY HEART DISEASES	OTHER PRIMARY CARDIOMYOPATHIES	RIGHT BUNDLE BRANCH BLOCK	OTHER SPECIFIED CARDIAC DYSRHYTHMIAS	CONGESTIVE HEART FAILURE, UNSPECIFIED	UNSPECIFIED SYSTOLIC HEART FAILURE	UNSPECIFIED COMBINED SYSTOLIC AND DIASTOLIC HEART FAILURE	ACUTE ON CHRONIC COMBINED SYSTOLIC AND DIASTOLIC HEART FAILU	CARDIOMEGALY	1	1	0	1	12	79
0	0	50.115	F	1	18.8963	4.56	12.7	33	0.033468	0	0	3	141	88	97	136	Normal sodium	4	24	7	0.5	10.8	0	0	0	0	0	0	0	0	0	0	3	BENIGN NEOPLASM OF HEART	Anemia	ACUTE MYOCARDIAL INFARCTION, SUBENDOCARDIAL INFARCTION, INIT	OTHER PULMONARY EMBOLISM AND INFARCTION	UNSPECIFIED CEREBRAL ARTERY OCCLUSION WITH CEREBRAL INFARCTI	UNSPECIFIED TRANSIENT CEREBRAL ISCHEMIA	ACUTE, BUT ILL-DEFINED, CEREBROVASCULAR DISEASE	EMBOLISM AND THROMBOSIS OF THORACIC AORTA	VENOUS EMBOLISM AND THROMBOSIS OF SUPERFICIAL VESSELS OF LOW	OTHER SPECIFIED CIRCULATORY SYSTEM DISORDERS	0	0	0	0	23	80
0	0	84.036	F	1	18.907	1.24	4.34	51	0.112316	0	0	3.5	147	62	88	144	Normal sodium	4.3	23	29	1.9	8.5	0	0	0	1	2	5	0	0	0	1	3	Anemia Iron Deficiency Blood Loss Chronic	MITRAL VALVE STENOSIS AND AORTIC VALVE STENOSIS	MITRAL AND AORTIC VALVE DISEASES, UNSPECIFIED	UNSPECIFIED ESSENTIAL HYPERTENSION	OTHER CHRONIC PULMONARY HEART DISEASES	Stenosis Aortic (AS) Valve Acquired	OTHER LEFT BUNDLE BRANCH BLOCK	CHRONIC AIRWAY OBSTRUCTION, NOT ELSEWHERE CLASSIFIED	ACUTE EDEMA OF LUNG, UNSPECIFIED	OTHER PULMONARY INSUFFICIENCY, NOT ELSEWHERE CLASSIFIED	0	0	0	0	18	99
0	0	79.838	M	1	18.9273	2.94	22.08	83	0.234683	0	1	5.33333	80	84	86	139	Normal sodium	4.1	20	41	1.3	9.2	0	0	0	0	0	10	0	0	1	1	10	UNSPECIFIED SEPTICEMIA	MALIGNANT NEOPLASM OF PROSTATE	OTHER MALIGNANT NEOPLASM OF UNSPECIFIED SITE	ACUTE POSTHEMORRHAGIC ANEMIA	ANEMIA, UNSPECIFIED	UNSPECIFIED DISEASE OF PERICARDIUM	ATRIAL FIBRILLATION	CONGESTIVE HEART FAILURE, UNSPECIFIED	ATHEROSCLEROSIS OF NATIVE ARTERIES OF EXTREMITIES, UNSPECIFI	ATHEROSCLEROSIS OF NATIVE ARTERIES OF EXTREMITIES WITH INTER	1	1	1	0	9	59
0	0	42.815	F	1	18.9388	8.91	41.27	72	0.204671	0	0	2.57143	91	108	98	140	Normal sodium	4.7	22	30	1.1	13	0	0	1	0	0	1	0	0	0	0	2	BACTERIAL INFECTION DUE TO UNSPECIFIED STAPHYLOCOCCUS	HYPERPOTASSEMIA	TPMT Normal Activity (Extensive Metabolizer)	ACUTE POSTHEMORRHAGIC ANEMIA	ANEMIA, UNSPECIFIED	LEUKOCYTOSIS, UNSPECIFIED	MIGRAINE, UNSPECIFIED, WITHOUT MENTION OF INTRACTABLE MIGRAI	OTHER CHRONIC PULMONARY HEART DISEASES	TRICUSPID VALVE DISORDERS, SPECIFIED AS NONRHEUMATIC	OTHER PRIMARY CARDIOMYOPATHIES	1	4	1	1	22	67
0	0	87.397	F	1	18.947	2.83	37.1	83	0.320348	0	1	5.66667	148	95	95	148	Hypernatremia	4.4	24	46	1	11.3	0	0	0	0	0	3	1	0	1	0	8	MALIGNANT NEOPLASM OF STOMACH, UNSPECIFIED	DIABETES MELLITUS WITHOUT MENTION OF COMPLICATION,TYPE II OR	HYPEROSMOLALITY AND/OR HYPERNATREMIA	DISORDERS OF BILIRUBIN EXCRETION	ANEMIA, UNSPECIFIED	DEPRESSIVE DISORDER, NOT ELSEWHERE CLASSIFIED	UNSPECIFIED ESSENTIAL HYPERTENSION	CORONARY ATHEROSCLEROSIS OF UNSPECIFIED TYPE OF VESSEL, NATI	CORONARY ATHEROSCLEROSIS OF NATIVE CORONARY VESSEL	SECONDARY CARDIOMYOPATHY, UNSPECIFIED	0	0	0	0	15	65
0	0	27.227	F	1	18.9714	1.81	8.93	33	0.0232148	0	0	2	112	101	96	138	Normal sodium	3.7	29	11	0.6	11.6	0	0	0	0	0	1	0	0	0	0	3	RHEUMATIC AORTIC STENOSIS	DISEASES OF TRICUSPID VALVE	Tricuspid Insufficiency NOS	PULMONARY VALVE DISORDERS	CONGESTIVE HEART FAILURE, UNSPECIFIED	Heart Failure NOS	CORRECTED TRANSPOSITION OF GREAT VESSELS	Transposition Great Artery Congenital Corrected (TGA L LTGA)	MECHANICAL COMPLICATION DUE TO HEART VALVE PROSTHESIS	OTHER COMPLICATIONS DUE TO HEART VALVE PROSTHESIS	0	0	0	0	31	60
0	0	68.912	F	0	18.9739	1.46	44.78	59	0.1451	0	0	4	142	64	99	136	Normal sodium	3.4	21	9	0.4	12.6	0	0	0	0	0	0	0	0	0	0	2	VOLUME DEPLETION, UNSPECIFIED	UNSPECIFIED DISEASE OF PERICARDIUM	MITRAL VALVE DISORDERS	PAROXYSMAL VENTRICULAR TACHYCARDIA	CONGESTIVE HEART FAILURE, UNSPECIFIED	UNSPECIFIED CEREBRAL ARTERY OCCLUSION WITH CEREBRAL INFARCTI	ACUTE VENOUS EMBOLISM AND THROMBOSIS OF OTHER SPECIFIED VEIN	HYPOTENSION, UNSPECIFIED	UNSPECIFIED PLEURAL EFFUSION	ACUTE RESPIRATORY FAILURE	0	0	0	0	16	71
0	0	86.914	F	1	18.9745	1.01	3.86	66	0.139886	0	0	1	167	70	100	140	Normal sodium	5.2	18	22	1	10.6	0	0	0	0	0	2	0	0	0	0	1	UNSPECIFIED ESSENTIAL HYPERTENSION	ACUTE MYOCARDIAL INFARCTION, OF OTHER ANTERIOR WALL, INITIAL	OLD MYOCARDIAL INFARCTION	CORONARY ATHEROSCLEROSIS OF UNSPECIFIED TYPE OF VESSEL, NATI	OTHER MALAISE AND FATIGUE						0	0	0	0	16	57
0	1	92.422	F	1	18.9758	2.83	5.16	92	0.41074	0	1	7.66667	189	54	91	140	Normal sodium	3.7	21	48	1.7	9.6	0	0	0	0	0	0	0	0	0	0	7	ACUTE MYOCARDIAL INFARCTION, SUBENDOCARDIAL INFARCTION, INIT	ACUTE ON CHRONIC DIASTOLIC HEART FAILURE	UNSPECIFIED PLEURAL EFFUSION	PULMONARY CONGESTION AND HYPOSTASIS	ACUTE RESPIRATORY FAILURE	ACUTE KIDNEY FAILURE, UNSPECIFIED	CHRONIC KIDNEY DISEASE, STAGE III (MODERATE)	OSTIUM SECUNDUM TYPE ATRIAL SEPTAL DEFECT	SHORTNESS OF BREATH	OTHER DYSPNEA AND RESPIRATORY ABNORMALITY	0	0	0	0	24	45
0	0	83.967	M	1	18.9772	2.91	4.13	55	0.071308	0	0	1	161	57	96	142	Normal sodium	4.2	28	16	1.1	12.5	0	0	1	1	2	6	0	0	1	0	1	DRUG-INDUCED DELIRIUM	MITRAL VALVE INSUFFICIENCY AND AORTIC VALVE INSUFFICIENCY	DISEASES OF TRICUSPID VALVE	OTHER PRIMARY CARDIOMYOPATHIES	FIRST DEGREE ATRIOVENTRICULAR BLOCK	PAROXYSMAL VENTRICULAR TACHYCARDIA	ATRIAL FIBRILLATION				0	0	0	0	14	57
0	0	88.433	M	1	18.9815	2.3	2.3	63	0.217657	0	0	1.66667	107	44	99	144	Normal sodium	3.9	24	36	0.8	12.7	0	0	0	1	0	2	1	0	0	0	2	DIABETES MELLITUS WITHOUT MENTION OF COMPLICATION,TYPE II OR	PARALYSIS AGITANS	OTHER ACUTE AND SUBACUTE FORMS OF ISCHEMIC HEART DISEASE	OTHER SPECIFIED FORMS OF CHRONIC ISCHEMIC HEART DISEASE	OTHER SPECIFIED CARDIAC DYSRHYTHMIAS	HYPOTENSION, UNSPECIFIED	PRESSURE ULCER, BUTTOCK				0	0	0	0	18	51
0	0	82.649	M	1	19.0001	1.29	2.33	71	0.079811	0	0	3	91	161	100	133	Hyponatremia	3.6	27	40	2	13.6	0	1	1	1	2	6	1	0	0	0	3	OTHER SPECIFIED FORMS OF CHRONIC ISCHEMIC HEART DISEASE	PAROXYSMAL VENTRICULAR TACHYCARDIA	ATRIAL FIBRILLATION	OTHER SPECIFIED CARDIAC DYSRHYTHMIAS	AUTOMATIC IMPLANTABLE CARDIAC DEFIBRILLATOR IN SITU						0	0	0	0	21	68
0	0	65.584	M	1	19.0107	9.05	21.71	77	0.117721	0	0	4	106	118	97	136	Normal sodium	4.8	19	34	1.7	11.6	0	0	0	0	0	0	0	0	0	0	3	BENIGN NEOPLASM OF HEART	DRUG-INDUCED DELIRIUM	ANXIETY STATE, UNSPECIFIED	OTHER ENCEPHALOPATHY	CORONARY ATHEROSCLEROSIS OF NATIVE CORONARY VESSEL	OTHER PRIMARY CARDIOMYOPATHIES	PAROXYSMAL VENTRICULAR TACHYCARDIA	CARDIAC ARREST	CONGESTIVE HEART FAILURE, UNSPECIFIED	OTHER ILL-DEFINED HEART DISEASES	0	0	0	0	20	80
0	0	35.545	M	0	19.0109	0.92	0.92	40	0.0179246	0	0	1	134	51	96	133	Hyponatremia	3.6	25	13	0.8	14.7	0	0	0	0	0	0	0	0	0	0	1	SWELLING OR MASS OF EYE	ACUTE IDIOPATHIC PERICARDITIS	IDIOPATHIC MYOCARDITIS	UNSPECIFIED GASTRITIS AND GASTRODUODENITIS, WITH HEMORRHAGE	UNSPECIFIED CHEST PAIN	OTHER CHEST PAIN					0	0	0	0
0	0	90.813	F	1	19.0219	0.64	5.61	58	0.124088	0	1	2	117	107	88	131	Hyponatremia	5.3	22	25	1.3	12	0	0	0	1	2	6	0	0	1	0	2	UNSPECIFIED HYPOTHYROIDISM	HYPERTENSIVE CHRONIC KIDNEY DISEASE, UNSPECIFIED, WITH CHRON	ACUTE MYOCARDIAL INFARCTION, SUBENDOCARDIAL INFARCTION, INIT	MI Acute Subendocardial	CORONARY ATHEROSCLEROSIS OF NATIVE CORONARY VESSEL	CHRONIC ISCHEMIC HEART DISEASE, UNSPECIFIED	ATRIAL FIBRILLATION	Fibrillation Atrial (AF) NOS	SUPRAVENTRICULAR PREMATURE BEATS	OTHER PREMATURE BEATS	0	0	0	0	21	79
0	0	38.211	F	0	19.0443	3.95	10.83	96	0.280183	1	0	7.75	106	118	95	144	Normal sodium	4.1	19	41	2.2	9.9	0	0	0	0	0	0	0	0	0	0	13	MALNUTRITION OF MODERATE DEGREE	UNSPECIFIED PROTEIN-CALORIE MALNUTRITION	HYPEROSMOLALITY AND/OR HYPERNATREMIA	OTHER PANCYTOPENIA	ANEMIA, UNSPECIFIED	OTHER SECONDARY THROMBOCYTOPENIA	HEMOPHAGOCYTIC SYNDROMES	Lymphohistiocytosis Familial Hemophagocytic	OTHER PRIMARY CARDIOMYOPATHIES	SECONDARY CARDIOMYOPATHY, UNSPECIFIED	1	1	1	0	20	69
0	0	73.515	M	1	19.0556	3.01	6.11	88	0.338639	0	0	2.33333	95	59	100	142	Normal sodium	4.3	25	35	1.2	14	0	0	1	0	0	1	0	0	0	0	3	MALIGNANT MELANOMA OF SKIN OF TRUNK, EXCEPT SCROTUM	OTHER SEVERE PROTEIN-CALORIE MALNUTRITION	ACIDOSIS	OTHER CHRONIC PULMONARY HEART DISEASES	ATRIAL FIBRILLATION	Failure Heart (CHF) Biventricular	ACUTE ON CHRONIC COMBINED SYSTOLIC AND DIASTOLIC HEART FAILU	UNSPECIFIED PLEURAL EFFUSION	ACUTE AND SUBACUTE NECROSIS OF LIVER	EDEMA OF PENIS	0	0	0	0	14	64
0	0	97.471	F	1	19.0625	0.79	4.91	70	0.230848	0	0	1	108	133	99	141	Normal sodium	4.5	22	29	1	9	0	0	0	1	2	7	0	0	1	1	1	UNSPECIFIED PROTEIN-CALORIE MALNUTRITION	ATRIAL FIBRILLATION	ATRIAL FLUTTER	ACUTE UPPER RESPIRATORY INFECTIONS OF UNSPECIFIED SITE	PNEUMONIA, ORGANISM UNSPECIFIED	Pneumonia NOS	ASTHMA, UNSPECIFIED	OTHER SPECIFIED DISORDERS OF LIVER	Impaired Swallowing	OTHER NONSPECIFIC ABNORMAL FINDING OF LUNG FIELD	0	0	0	0	21	69
0	0	66.507	F	1	19.0635	6.94	16.06	36	0.00377772	0	1	1	126	96	100	124	Hyponatremia	4.7	23	14	0.4	12.7	0	0	0	0	0	0	0	0	0	0	1	TOBACCO USE DISORDER	UNSPECIFIED ESSENTIAL HYPERTENSION	ACUTE MYOCARDIAL INFARCTION, SUBENDOCARDIAL INFARCTION, INIT	INTERMEDIATE CORONARY SYNDROME	CORONARY ATHEROSCLEROSIS OF UNSPECIFIED TYPE OF VESSEL, NATI	Coronary Artery Disease (CAD) With Ischemic Cardiomyopathy	CORONARY ATHEROSCLEROSIS OF NATIVE CORONARY VESSEL	CORONARY ATHEROSCLEROSIS OF UNSPECIFIED TYPE OF BYPASS GRAFT	OTHER SPECIFIED FORMS OF CHRONIC ISCHEMIC HEART DISEASE	UNSPECIFIED DISEASE OF PERICARDIUM	0	0	0	0	30	88
0	0	74.956	M	1	19.0657	0.56	3.2	74	0.157236	0	0	4	108	137	99	142	Normal sodium	4.4	22	72	3.9	7.6	0	0	0	1	2	4	0	0	0	0	4	HYPERPOTASSEMIA	Hyperkalemia	Anemia Iron Deficiency NOS	IRON DEFICIENCY ANEMIA, UNSPECIFIED	Anemia Macrocytic NOS	Hypertension (HTN) Chronic	HYPERTENSIVE CHRONIC KIDNEY DISEASE, UNSPECIFIED, WITH CHRON	OTHER SPECIFIED CARDIAC DYSRHYTHMIAS	Tachycardia Supraventricular (SVT) NOS	ACUTE KIDNEY FAILURE, UNSPECIFIED	0	0	0	0	19	55
0	0	50.822	F	0	19.0824	4.01	8.04	48	0.0398204	0	0	2	94	79	100	138	Normal sodium	3.4	25	8	0.6	5.5	0	0	0	0	0	0	0	0	0	0	2	LEIOMYOMA OF UTERUS, UNSPECIFIED	OTHER THALASSEMIA	ACQUIRED HEMOLYTIC ANEMIA, UNSPECIFIED	LEUKOCYTOSIS, UNSPECIFIED	DISEASES OF TRICUSPID VALVE	MITRAL VALVE DISORDERS	AORTIC VALVE DISORDERS	CARDIOMEGALY	PULMONARY COLLAPSE	OTHER CHRONIC NONALCOHOLIC LIVER DISEASE	1	1	1	0	18	37
0	1	55.68	F	1	19.1001	2.41	86.63	79	0.61505	1	0	3.66667	139	107	95	133	Hyponatremia	5.2	34	25	0.9	9.8	0	0	1	0	0	4	0	0	1	1	6	LYMPHOSARCOMA, UNSPECIFIED SITE, EXTRANODAL AND SOLID ORGAN	UNSPECIFIED PROTEIN-CALORIE MALNUTRITION	HYPEROSMOLALITY AND/OR HYPERNATREMIA	ACIDOSIS	ACUTE POSTHEMORRHAGIC ANEMIA	EOSINOPHILIA	LEUKOCYTOSIS, UNSPECIFIED	DEPRESSIVE DISORDER, NOT ELSEWHERE CLASSIFIED	ENCEPHALOPATHY, UNSPECIFIED	TOXIC ENCEPHALOPATHY	0	0	0	0	20	47
0	0	65.048	F	1	19.1016	1.09	2.91	63	0.105858	0	0	3	131	122	100	138	Normal sodium	3.9	32	12	0.4	11.2	0	0	0	0	0	1	0	0	0	1	3	GENERALIZED ANXIETY DISORDER	ACUTE MYOCARDIAL INFARCTION, OF OTHER ANTERIOR WALL, INITIAL	CORONARY ATHEROSCLEROSIS OF NATIVE CORONARY VESSEL	LEFT BUNDLE BRANCH HEMIBLOCK	TAKOTSUBO SYNDROME	CHRONIC AIRWAY OBSTRUCTION, NOT ELSEWHERE CLASSIFIED	Debility				0	0	0	0	15	50
0	0	71.405	F	1	19.1192	1.95	7.99	66	0.146034	0	0	2	98	82	91	130	Hyponatremia	4.5	24	35	1.7	8.8	0	1	0	0	0	1	0	0	0	0	2	BACTERIAL INFECTION DUE TO OTHER SPECIFIED BACTERIA	IRON DEFICIENCY ANEMIA, UNSPECIFIED	DISEASES OF TRICUSPID VALVE	CORONARY ATHEROSCLEROSIS OF NATIVE CORONARY VESSEL	OTHER SPECIFIED FORMS OF CHRONIC ISCHEMIC HEART DISEASE	PRIMARY PULMONARY HYPERTENSION	OTHER CHRONIC PULMONARY HEART DISEASES	MITRAL VALVE DISORDERS	CONGESTIVE HEART FAILURE, UNSPECIFIED	ATHEROSCLEROSIS OF RENAL ARTERY	0	0	0	0	24	56
0	0	89.474	M	1	19.1306	0.7	1.68	67	0.127899	0	0	1	168	110	77	134	Hyponatremia	4.3	21	25	0.9		0	0	0	1	0	3	0	0	1	0	1	DEMENTIA, UNSPECIFIED, WITHOUT BEHAVIORAL DISTURBANCE	MITRAL VALVE INSUFFICIENCY AND AORTIC VALVE STENOSIS	UNSPECIFIED ESSENTIAL HYPERTENSION	OTHER PRIMARY CARDIOMYOPATHIES	CONGESTIVE HEART FAILURE, UNSPECIFIED	ACUTE ON CHRONIC SYSTOLIC HEART FAILURE	OTHER SPECIFIED ERYTHEMATOUS CONDITIONS	SWELLING OF LIMB	UNDIAGNOSED CARDIAC MURMURS	OTHER NONSPECIFIC ABNORMAL SERUM ENZYME LEVELS	0	0	0	0	24	137
0	0	66.403	M	1	19.1358	0.55	17.89	95	0.398004	1	1	9	175	126	100	140	Normal sodium	3.8	21	47	2	11.8	0	0	0	0	0	0	0	0	0	0	9	DISEASES OF TRICUSPID VALVE	ACUTE AND SUBACUTE BACTERIAL ENDOCARDITIS	UNSPECIFIED DISEASE OF PERICARDIUM	MITRAL VALVE DISORDERS	AORTIC VALVE DISORDERS	TRICUSPID VALVE DISORDERS, SPECIFIED AS NONRHEUMATIC	OTHER PRIMARY CARDIOMYOPATHIES	ATRIOVENTRICULAR BLOCK, COMPLETE	CONGESTIVE HEART FAILURE, UNSPECIFIED	ACUTE EDEMA OF LUNG, UNSPECIFIED	1	2	1	0	20	61
0	0	70.437	F	1	19.1467	0.1	0.96	32	0.00853336	0	0	0	157	99	100	135	Normal sodium	4.5	26	10	0.5	9.2	0	0	0	0	0	1	0	0	0	0	0	UNSPECIFIED ESSENTIAL HYPERTENSION	OTHER SECOND DEGREE ATRIOVENTRICULAR BLOCK	STENOSIS OF LARYNX	DISPLACEMENT OF CERVICAL INTERVERTEBRAL DISC WITHOUT MYELOPA	DISPLACEMENT OF LUMBAR INTERVERTEBRAL DISC WITHOUT MYELOPATH	OTHER DYSPNEA AND RESPIRATORY ABNORMALITY	UNSPECIFIED CHEST PAIN	OTHER CHEST PAIN			0	0	0	0	23	85
0	0	80.192	M	1	19.1516	0.61	7.71	62	0.0132947	0	0	2	125	84	97	141	Normal sodium	4.4	26	19	1	12.4	0	0	0	0	0	0	0	0	0	0	2	BENIGN NEOPLASM OF HEART	Smoking NOS	TOBACCO USE DISORDER	ACUTE MYOCARDIAL INFARCTION, SUBENDOCARDIAL INFARCTION, INIT	CORONARY ATHEROSCLEROSIS OF UNSPECIFIED TYPE OF VESSEL, NATI	CORONARY ATHEROSCLEROSIS OF NATIVE CORONARY VESSEL	OTHER SPECIFIED FORMS OF CHRONIC ISCHEMIC HEART DISEASE	ENDOCARDIAL FIBROELASTOSIS	OTHER PREMATURE BEATS	OCCLUSION AND STENOSIS OF MULTIPLE AND BILATERAL PRECEREBRAL	1	2	1	1	14	60
0	0	73.961	M	1	19.1736	1.09	2.06	73	0.194281	0	0	1	161	40	100	140	Normal sodium	5	22	23	1.3	10.3	0	0	0	0	2	5	1	0	1	0	2	MALIGNANT NEOPLASM OF RECTUM	TYPE I [JUVENILE TYPE], DIABETES MELLITUS WITHOUT MENTION OF	ATRIOVENTRICULAR BLOCK, COMPLETE	OTHER SECOND DEGREE ATRIOVENTRICULAR BLOCK	OCCLUSION AND STENOSIS OF MULTIPLE AND BILATERAL PRECEREBRAL	Pacemaker Cardiac S/P					0	0	0	0	12	50
0	0	82.756	F	1	19.1807	2.35	9.35	79	0.499785	1	0	3	179	98	96	132	Hyponatremia	3.4	24	26	0.8	12.3	0	0	0	0	0	0	0	0	0	0	7	DISEASES OF TRICUSPID VALVE	CORONARY ATHEROSCLEROSIS OF NATIVE CORONARY VESSEL	OTHER CHRONIC PULMONARY HEART DISEASES	MITRAL VALVE DISORDERS	SUPRAVENTRICULAR PREMATURE BEATS	CONGESTIVE HEART FAILURE, UNSPECIFIED	RUPTURE OF CHORDAE TENDINEAE	ACUTE RESPIRATORY FAILURE	HEADACHE	OTHER ABNORMAL GLUCOSE	1	1	1	0	16	98
0	0	87.214	F	1	19.1832	3.22	9.05	94	0.386262	0	0	4.75	157	40	100	137	Normal sodium	4.7	28	21	2.8	10.4	0	1	1	0	2	6	1	0	0	0	6	DIABETES MELLITUS WITHOUT MENTION OF COMPLICATION,TYPE II OR	ANEMIA IN CHRONIC KIDNEY DISEASE	HYPERTENSIVE CHRONIC KIDNEY DISEASE, UNSPECIFIED, WITH CHRON	ACUTE MYOCARDIAL INFARCTION, SUBENDOCARDIAL INFARCTION, INIT	CORONARY ATHEROSCLEROSIS OF NATIVE CORONARY VESSEL	CORONARY ATHEROSCLEROSIS OF UNSPECIFIED TYPE OF BYPASS GRAFT	CHRONIC TOTAL OCCLUSION OF CORONARY ARTERY	ATRIOVENTRICULAR BLOCK, COMPLETE	FIRST DEGREE ATRIOVENTRICULAR BLOCK	OTHER LEFT BUNDLE BRANCH BLOCK	0	0	0	0	16	105
0	0	68.603	F	1	19.1883	1.61	3.97	45	0.0606676	0	0	0.5	103	82	93	130	Hyponatremia	3.9	22	9	0.5	9.9	0	0	0	0	0	3	1	0	0	1	1	UNSPECIFIED ESSENTIAL HYPERTENSION	Effusion Pericardial Acute	CONSTRICTIVE PERICARDITIS	UNSPECIFIED DISEASE OF PERICARDIUM	SUPRAVENTRICULAR PREMATURE BEATS						0	0	0	0	17	70
0	0	88.321	F	1	19.1883	1.84	3.91	61	0.200402	0	0	4.5	141	71	99	129	Hyponatremia	3.8	26	29	1.4	11.6	0	0	0	0	2	4	0	0	1	0	4	HYPERTENSIVE CHRONIC KIDNEY DISEASE, UNSPECIFIED, WITH CHRON	ACUTE MYOCARDIAL INFARCTION, OF OTHER ANTERIOR WALL, INITIAL	TAKOTSUBO SYNDROME	CHRONIC KIDNEY DISEASE, UNSPECIFIED	Gait Abnormal Orthopedic Hip Cause	OSTEOPOROSIS, UNSPECIFIED	OTHER TRANSCERVICAL FRACTURE OF FEMUR, CLOSED				0	0	0	0	14	61
0	0	60.838	M	0	19.1965	13.78	39.8	73	0.231817	1	1	4.85714	112	81	96	145	Hypernatremia	2.9	30	45	1.6	8.4	0	0	0	0	0	2	1	0	0	0	8	PSEUDOMONAS INFECTION IN CONDITIONS CLASSIFIED ELSEWHERE AND	BACTERIAL INFECTION DUE TO OTHER GRAM-NEGATIVE ORGANISMS	DIABETES MELLITUS WITHOUT MENTION OF COMPLICATION,TYPE II OR	ALKALOSIS	FLUID OVERLOAD	ANEMIA, UNSPECIFIED	OTHER CHRONIC PAIN	Hemiparesis	DISEASES OF TRICUSPID VALVE	UNSPECIFIED ESSENTIAL HYPERTENSION	1	1	1	0	15	63
0	0	83.89	F	1	19.2035	0.86	3.73	57	0.060114	0	1	5	180	78	100	141	Normal sodium	5	28	22	1.7	11.2	0	1	0	1	2	9	1	0	1	0	5	Clostridium Difficile Infection	MULTIPLE MYELOMA WITHOUT MENTION OF HAVING ACHIEVED REMISSIO	CONGESTIVE HEART FAILURE, UNSPECIFIED	ACUTE ON CHRONIC SYSTOLIC HEART FAILURE	UNSPECIFIED PLEURAL EFFUSION	ACUTE RESPIRATORY FAILURE	CHRONIC KIDNEY DISEASE, STAGE IV (SEVERE)	SHORTNESS OF BREATH	ENCOUNTER FOR PALLIATIVE CARE		0	0	0	0	32	99
0	0	27.636	M	1	19.2103	2.9	7.84	51	0.0676426	0	0	4	85	101	91	140	Normal sodium	4.7	17	27	1.3	15.2	0	1	0	0	0	1	0	0	0	0	4	STAPHYLOCOCCUS AUREUS SEPTICEMIA	THROMBOCYTOPENIA, UNSPECIFIED	FIRST DEGREE ATRIOVENTRICULAR BLOCK	OTHER BILATERAL BUNDLE BRANCH BLOCK	PNEUMONIA, ORGANISM UNSPECIFIED	BRONCHIECTASIS WITHOUT ACUTE EXACERBATION	ACUTE KIDNEY FAILURE, UNSPECIFIED	COMPLETE TRANSPOSITION OF GREAT VESSELS	ATRESIA OF PULMONARY VALVE, CONGENITAL	OTHER SPECIFIED CONGENITAL ANOMALIES OF HEART	1	1	1	0	40	58
0	1	76.907	M	1	19.2114	5.86	58.12	99	0.739207	1	0	7.5	163	92	98	143	Normal sodium	3.6	22	46	1.1	10.5	0	0	0	1	0	3	0	0	1	0	10	CANDIDIASIS OF LUNG	NUTRITIONAL MARASMUS	VOLUME DEPLETION, UNSPECIFIED	FLUID OVERLOAD	ACUTE POSTHEMORRHAGIC ANEMIA	THROMBOCYTOPENIA, UNSPECIFIED	OTHER ACUTE POSTOPERATIVE PAIN	DISEASES OF TRICUSPID VALVE	CORONARY ATHEROSCLEROSIS OF NATIVE CORONARY VESSEL	PRIMARY PULMONARY HYPERTENSION	1	2	1	1	28	71
0	0	68.351	M	1	19.2219	2.25	5.17	70	0.461951	1	0	5.33333	165	81	100	136	Normal sodium	3.7	17	17	0.7	14.1	0	0	0	0	0	4	0	1	0	0	6	Smoking NOS	INTERMEDIATE CORONARY SYNDROME	OLD MYOCARDIAL INFARCTION	CORONARY ATHEROSCLEROSIS OF NATIVE CORONARY VESSEL	CHRONIC TOTAL OCCLUSION OF CORONARY ARTERY	CHRONIC ISCHEMIC HEART DISEASE, UNSPECIFIED	ATRIAL FIBRILLATION	Fibrillation Atrial (AF) NOS	VENTRICULAR FIBRILLATION	CONGESTIVE HEART FAILURE, UNSPECIFIED	1	3	1	1	20	86
0	0	85.392	M	1	19.2308	3.11	6.22	80	0.107197	0	0	2.25	132	75	100	143	Normal sodium	3.7	26	14	0.9	10.2	0	0	0	1	0	4	0	0	1	0	2	ACUTE MYOCARDIAL INFARCTION, OF OTHER ANTERIOR WALL, INITIAL	ACUTE MYOCARDIAL INFARCTION, UNSPECIFIED SITE, EPISODE OF CA	CORONARY ATHEROSCLEROSIS OF UNSPECIFIED TYPE OF VESSEL, NATI	CORONARY ATHEROSCLEROSIS OF NATIVE CORONARY VESSEL	Prolonged QT Interval	Decline Functional Status					0	0	0	0	10	37
0	0	61.395	F	1	19.2336	0.81	3.66	46	0.0685944	0	0	2	105	91	92	133	Hyponatremia	4.8	18	28	1.3	9.2	0	0	0	0	0	2	0	0	0	1	2	UNSPECIFIED DEFICIENCY ANEMIA	ACUTE MYOCARDIAL INFARCTION, SUBENDOCARDIAL INFARCTION, INIT	CORONARY ATHEROSCLEROSIS OF UNSPECIFIED TYPE OF VESSEL, NATI	CORONARY ATHEROSCLEROSIS OF NATIVE CORONARY VESSEL	OTHER SPECIFIED FORMS OF CHRONIC ISCHEMIC HEART DISEASE	OBSTRUCTIVE CHRONIC BRONCHITIS WITH (ACUTE) EXACERBATION	CHRONIC AIRWAY OBSTRUCTION, NOT ELSEWHERE CLASSIFIED	OTHER DISEASES OF LUNG, NOT ELSEWHERE CLASSIFIED	RHEUMATOID ARTHRITIS	HEMATOMA COMPLICATING A PROCEDURE	0	0	0	0	20	55
0	0	31.877	F	1	19.2395	3.81	6.98	21	0.0148951	0	0	1.25	102	86	97	138	Normal sodium	4	20	5	0.5	8.8	0	0	0	0	0	0	0	0	0	0	2	ANEMIA, UNSPECIFIED	DISSECTION OF AORTA, THORACIC	UNSPECIFIED PLEURAL EFFUSION	BACKACHE, UNSPECIFIED	MARFAN'S SYNDROME	PERSONAL HISTORY OF SURGERY TO HEART AND GREAT VESSELS, PRES					0	0	0	0	22	34
0	0	86.895	F	1	19.2716	0.55	1.56	47	0.0538894	0	1	1	152	62	100	131	Hyponatremia	4.1	29	15	0.7		0	1	0	1	0	5	1	0	0	0	1	ACUTE EDEMA OF LUNG, UNSPECIFIED	DYSPHAGIA									0	0	0	0	24	56
0	0	78.258	F	1	19.273	0.93	2.54	50	0.0518249	0	0	1	189	73	100	140	Normal sodium	3.5	25	20	0.8	11.8	0	0	0	0	0	1	0	0	0	1	1	UNSPECIFIED ESSENTIAL HYPERTENSION	ACUTE PERICARDITIS, UNSPECIFIED	UNSPECIFIED DISEASE OF PERICARDIUM	ATRIAL FIBRILLATION	CARDIOMEGALY	LONG-TERM (CURRENT) USE OF ANTICOAGULANTS					0	0	0	0	11	75
0	0	66.944	M	0	19.2734	1.86	6.7	119	0.525252	0	0	8	71	118	55	137	Normal sodium	3.9	16	90	3.2	8.5	0	0	0	0	0	9	0	0	1	1	9	SEPTICEMIA DUE TO ESCHERICHIA COLI (E. COLI)	MALIGNANT NEOPLASM OF LOWER THIRD OF ESOPHAGUS	NUTRITIONAL MARASMUS	ANTINEOPLASTIC CHEMOTHERAPY INDUCED PANCYTOPENIA	ACUTE PERICARDITIS, UNSPECIFIED	Tamponade Heart	UNSPECIFIED DISEASE OF PERICARDIUM	ATRIAL FIBRILLATION	Fibrillation Atrial (AF) NOS	ATRIAL FLUTTER	0	0	0	0	25	59
0	0	84.592	F	1	19.2969	1.17	6.13	62	0.171615	0	0	3	172	94	99	136	Normal sodium	4.9	30	36	1	11.4	0	0	1	1	0	3	1	0	0	0	2	OTHER PRIMARY CARDIOMYOPATHIES	UNSPECIFIED DIASTOLIC HEART FAILURE	UNSPECIFIED PLEURAL EFFUSION	ACUTE KIDNEY FAILURE, UNSPECIFIED	PRESSURE ULCER, ANKLE	Debility					0	0	0	0	18	84
0	1	93.962	F	1	19.304	0.89	7.64	73	0.207668	0	0	4	103	100	88	139	Normal sodium	3.4	25	46	1.3	9.9	0	1	0	0	2	3	0	0	0	0	4	HYPERPOTASSEMIA	LEUKOCYTOSIS, UNSPECIFIED	MULTIPLE INVOLVEMENT OF MITRAL AND AORTIC VALVES	ACUTE MYOCARDIAL INFARCTION, SUBENDOCARDIAL INFARCTION, INIT	CORONARY ATHEROSCLEROSIS OF NATIVE CORONARY VESSEL	ATRIAL FIBRILLATION	CARDIOMEGALY	PNEUMONITIS DUE TO INHALATION OF FOOD OR VOMITUS	PULMONARY EOSINOPHILIA	ACUTE RESPIRATORY FAILURE	0	0	0	0	25	45
0	0	52.255	F	1	19.3071	1.13	3.12	33	0.0106053	0	0	4	83	69	100	143	Normal sodium	2.7	25	6	0.6	10.5	0	0	0	0	0	1	0	0	0	1	4	HYPOPOTASSEMIA	POSTTRAUMATIC STRESS DISORDER NOS	PAROXYSMAL VENTRICULAR TACHYCARDIA	OTHER SPECIFIED CARDIAC DYSRHYTHMIAS	ASTHMA, UNSPECIFIED	FITTING AND ADJUSTMENT OF AUTOMATIC IMPLANTABLE CARDIAC DEFI					0	0	0	0	17	65
0	0	43.225	F	1	19.3124	0.51	3.44	40	0.0579933	0	0	3	79	119	88	131	Hyponatremia	3.4	23	9	0.7	7.7	0	0	0	0	0	4	0	0	1	0	3	CORONARY ATHEROSCLEROSIS OF UNSPECIFIED TYPE OF VESSEL, NATI	HYPOTENSION, UNSPECIFIED	FEVER, UNSPECIFIED	SYSTEMIC INFLAMMATORY RESPONSE SYNDROME,UNSPECIFIED							1	1	1	0	18	59
0	0	46.143	M	1	19.3134	1.22	1.22	27	0.0122948	0	0	0.5	117	84	99	137	Normal sodium	3.9	24	9	0.7	15	0	0	0	0	0	0	0	0	0	0	1	ACUTE IDIOPATHIC PERICARDITIS										0	0	0	0	12	78
0	0	85.011	F	1	19.3205	2.14	9.05	77	0.278902	0	0	2.33333	83	83	97	142	Normal sodium	3.4	16	42	0.8	13.3	0	1	0	0	0	3	0	0	1	0	4	DEHYDRATION	RESTLESS LEGS SYNDROME (RLS)	UNSPECIFIED ESSENTIAL HYPERTENSION	ACUTE MYOCARDIAL INFARCTION, OF OTHER ANTERIOR WALL, INITIAL	ACUTE MYOCARDIAL INFARCTION, SUBENDOCARDIAL INFARCTION, INIT	CORONARY ATHEROSCLEROSIS OF UNSPECIFIED TYPE OF VESSEL, NATI	CORONARY ATHEROSCLEROSIS OF NATIVE CORONARY VESSEL	LONG QT SYNDROME	CARDIOMEGALY	TAKOTSUBO SYNDROME	0	0	0	0	26	65
0	0	82.107	F	1	19.328	0.69	4.13	75	0.317709	0	0	2	137	71	96	138	Normal sodium	4	30	60	1.6	13.3	0	0	1	0	2	6	0	0	1	1	2	POLYCYTHEMIA VERA	HYPERTENSIVE CHRONIC KIDNEY DISEASE, UNSPECIFIED, WITH CHRON	ACUTE MYOCARDIAL INFARCTION, SUBENDOCARDIAL INFARCTION, INIT	INTERMEDIATE CORONARY SYNDROME	CORONARY ATHEROSCLEROSIS OF NATIVE CORONARY VESSEL	ATRIAL FIBRILLATION	CONGESTIVE HEART FAILURE, UNSPECIFIED	FUNCTIONAL DISTURBANCES FOLLOWING CARDIAC SURGERY	CHRONIC KIDNEY DISEASE, UNSPECIFIED	SYNCOPE AND COLLAPSE	0	0	0	0	17	59
0	0	66.422	F	1	19.3333	2.52	4.55	63	0.0742204	0	0	3	90	82	100	141	Normal sodium	4	20	21	1	11.3	0	1	0	0	0	4	1	0	0	1	5	DIABETES MELLITUS WITHOUT MENTION OF COMPLICATION,TYPE II OR	OTHER AND UNSPECIFIED HYPERLIPIDEMIA	FLUID OVERLOAD	TOBACCO USE DISORDER	ACUTE MYOCARDIAL INFARCTION, OF INFEROPOSTERIOR WALL, INITIA	ACUTE MYOCARDIAL INFARCTION, OF OTHER INFERIOR WALL, INITIAL	CORONARY ATHEROSCLEROSIS OF NATIVE CORONARY VESSEL	HEART FAILURE, UNSPECIFIED	CARDIOMEGALY	GIANT CELL ARTERITIS	1	1	1	0	8	54
0	0	40.923	F	1	19.3426	2.49	2.49	25	0.0196881	0	0	0.333333	114	59	99	136	Normal sodium	4.2	18	8	0.6	12.6	0	0	0	0	0	0	0	0	0	0	1	UNSPECIFIED HYPOTHYROIDISM	Smoking NOS	TOBACCO USE DISORDER	Myocardial Infarction (MI) Acute ST Elevation Inferior	ACUTE MYOCARDIAL INFARCTION, OF OTHER INFERIOR WALL, INITIAL	ATRIAL FIBRILLATION					0	0	0	0	16	80
0	0	64.104	F	0	19.3479	9.25	12.17	80	0.382563	0	1	3.85714	143	84	98	138	Normal sodium	5.5	21	32	1	10.3	0	0	0	0	0	1	0	1	0	0	6	SARCOIDOSIS	UNSPECIFIED DISEASE OF PERICARDIUM	CARDIOMEGALY	UNSPECIFIED PLEURAL EFFUSION	UNSPECIFIED CHEST PAIN	HEMORRHAGE COMPLICATING A PROCEDURE					0	0	0	0	15	80
0	0	23.668	M	1	19.3525	5.95	10.05	26	0.00939895	0	0	3	129	82	100	144	Normal sodium	3.8	27	10	0.9	12.7	0	0	0	0	0	0	0	0	0	0	3	BACTERIAL INFECTION DUE TO UNSPECIFIED STAPHYLOCOCCUS	ACUTE POSTHEMORRHAGIC ANEMIA	IMMUNE THROMBOCYTOPENIC PURPURA	ANXIETY STATE, UNSPECIFIED	HEMOPERICARDIUM	UNSPECIFIED DISEASE OF PERICARDIUM	PAROXYSMAL VENTRICULAR TACHYCARDIA	OTHER VENOUS EMBOLISM AND THROMBOSIS OF INFERIOR VENA CAVA	VENOUS EMBOLISM AND THROMBOSIS OF SUPERFICIAL VESSELS OF LOW	UNSPECIFIED PLEURAL EFFUSION	0	0	0	0
0	0	77.825	F	1	19.3548	1.04	4.94	80	0.310695	0	1	6	137	109	97	131	Hyponatremia	4.5	18	25	0.8	12.4	0	0	0	0	0	2	0	0	1	0	6	LEUKOCYTOSIS, UNSPECIFIED	Smoking NOS	TOBACCO USE DISORDER	UNSPECIFIED ESSENTIAL HYPERTENSION	OLD MYOCARDIAL INFARCTION	CORONARY ATHEROSCLEROSIS OF NATIVE CORONARY VESSEL	MITRAL VALVE DISORDERS	Mitral Insufficiency NOS	OBSTRUCTIVE CHRONIC BRONCHITIS WITH (ACUTE) EXACERBATION	CHRONIC AIRWAY OBSTRUCTION, NOT ELSEWHERE CLASSIFIED	0	0	0	0	14	68
0	0	85.915	M	1	19.3553	1.77	3.55	98	0.266122	0	1	4.5	112	89	96	136	Normal sodium	4.1	23	32	1.4	10.7	0	1	0	0	0	2	0	0	0	1	4	ACUTE MYOCARDIAL INFARCTION, SUBENDOCARDIAL INFARCTION, INIT	OTHER SPECIFIED FORMS OF CHRONIC ISCHEMIC HEART DISEASE	ARTERIAL EMBOLISM AND THROMBOSIS OF LOWER EXTREMITY	PNEUMONIA, ORGANISM UNSPECIFIED	ACUTE KIDNEY FAILURE, UNSPECIFIED	FEVER, UNSPECIFIED	Debility	OTHER COMPLICATIONS DUE TO OTHER CARDIAC DEVICE, IMPLANT, AN	HEMORRHAGE COMPLICATING A PROCEDURE		0	0	0	0	14	89
0	0	92.922	F	1	19.3709	3.87	7.77	64	0.166779	0	0	0.75	150	99	99	131	Hyponatremia	3.8	22	16	0.9	11.7	0	0	0	0	0	2	1	0	0	0	0	ACUTE MYOCARDIAL INFARCTION, SUBENDOCARDIAL INFARCTION, INIT	MI Acute Subendocardial	CORONARY ATHEROSCLEROSIS OF NATIVE CORONARY VESSEL	OTHER SPECIFIED FORMS OF CHRONIC ISCHEMIC HEART DISEASE	OTHER SPECIFIED CARDIAC DYSRHYTHMIAS	CONGESTIVE HEART FAILURE, UNSPECIFIED	UNSPECIFIED PLEURAL EFFUSION	Impaired Swallowing	Decline Functional Status		0	0	0	0	21	92
0	0	79.436	M	1	19.3718	1.85	2.68	75	0.0830846	0	0	2	118	69	95	145	Hypernatremia	4.1	23	37	2.2	13.9	0	0	0	1	0	2	0	0	0	0	3	DEHYDRATION	HYPERTENSIVE CHRONIC KIDNEY DISEASE, UNSPECIFIED, WITH CHRON	INTERMEDIATE CORONARY SYNDROME	PRINZMETAL ANGINA	CORONARY ATHEROSCLEROSIS OF UNSPECIFIED TYPE OF VESSEL, NATI	OTHER CHRONIC PULMONARY HEART DISEASES	SUPRAVENTRICULAR PREMATURE BEATS	OTHER AND UNSPECIFIED NONINFECTIOUS GASTROENTERITIS AND COLI	ACUTE KIDNEY FAILURE, UNSPECIFIED	CHRONIC KIDNEY DISEASE, STAGE II (MILD)	0	0	0	0	20	65
0	0	63.975	F	1	19.375	17.71	17.71	105	0.547342	1	0	4.71429	133	86	96	138	Normal sodium	3.2	17	14	0.7	14.5	0	1	0	0	0	4	0	0	1	1	11	MALNUTRITION OF MODERATE DEGREE	ACIDOSIS	ANOXIC BRAIN DAMAGE	Anoxic Hypoxic Brain Damage Injury	ACUTE MYOCARDIAL INFARCTION, OF ANTEROLATERAL WALL, INITIAL	Myocardial Infarction (MI) Acute ST Elevation Anterior	CORONARY ATHEROSCLEROSIS OF NATIVE CORONARY VESSEL	VENTRICULAR FIBRILLATION	CARDIAC ARREST	OTHER SPECIFIED CARDIAC DYSRHYTHMIAS	1	1	1	0	16	99
0	0	62.97	M	0	19.3772	0.73	11.76	84	0.386353	1	0	9	107	94	97	133	Hyponatremia	4.9	20	63	2.1	8.4	0	0	0	0	0	1	1	0	0	0	9	ACIDOSIS	ACUTE POSTHEMORRHAGIC ANEMIA	LYMPHADENITIS, UNSPECIFIED, EXCEPT MESENTERIC	Smoking NOS	DISEASES OF TRICUSPID VALVE	CORONARY ATHEROSCLEROSIS OF NATIVE CORONARY VESSEL	ACUTE AND SUBACUTE BACTERIAL ENDOCARDITIS	Endocarditis Subacute Bacterial (SBE)	MITRAL VALVE DISORDERS	Mitral Valve Leaflet Perforation	1	4	1	1	31	69
0	0	67.679	M	1	19.3787	2.78	12.01	54	0.0934325	0	0	0.666667	157	85	99	126	Hyponatremia	4.2	28	19	1.1	10.4	0	1	0	0	0	4	1	0	0	1	1	DIABETES MELLITUS WITHOUT MENTION OF COMPLICATION,TYPE II OR	OTHER AND UNSPECIFIED HYPERLIPIDEMIA	TOBACCO USE DISORDER	UNSPECIFIED ESSENTIAL HYPERTENSION	ACUTE MYOCARDIAL INFARCTION, SUBENDOCARDIAL INFARCTION, INIT	INTERMEDIATE CORONARY SYNDROME	PRINZMETAL ANGINA	CORONARY ATHEROSCLEROSIS OF UNSPECIFIED TYPE OF VESSEL, NATI	CORONARY ATHEROSCLEROSIS OF NATIVE CORONARY VESSEL	Coronary Artery Disease (CAD) Native Vessel	0	0	0	0	20	78
0	0	88.288	M	1	19.3789	1.86	2.84	69	0.18066	0	0	2	131	71	99	141	Normal sodium	4.2	24	26	1.6	12.6	0	0	0	0	0	1	0	0	0	0	2	HYPERTENSIVE CHRONIC KIDNEY DISEASE, UNSPECIFIED, WITH CHRON	CORONARY ATHEROSCLEROSIS OF UNSPECIFIED TYPE OF VESSEL, NATI	ATRIOVENTRICULAR BLOCK, COMPLETE	CHRONIC KIDNEY DISEASE, UNSPECIFIED	SYNCOPE AND COLLAPSE	HEART VALVE REPLACED BY TRANSPLANT					0	0	0	0	13	51
0	0	92.479	M	1	19.3827	1.42	4.25	85	0.322962	0	0	2.5	123	94	99	139	Normal sodium	5.1	24	46	1.9	11.8	0	1	0	0	0	4	0	0	1	1	4	OTHER AND UNSPECIFIED HYPERLIPIDEMIA	HYPERTENSIVE CHRONIC KIDNEY DISEASE, UNSPECIFIED, WITH CHRON	ACUTE MYOCARDIAL INFARCTION, OF ANTEROLATERAL WALL, INITIAL	CHRONIC OBSTRUCTIVE ASTHMA, UNSPECIFIED	CHRONIC KIDNEY DISEASE, STAGE III (MODERATE)	Loss Of Balance	OTHER DYSPNEA AND RESPIRATORY ABNORMALITY				0	0	0	0	22	83
0	0	89.863	F	1	19.3949	1.8	4.72	86	0.492067	0	0	1	73	194	95	139	Normal sodium	3.7	21	11	0.5	10.8	0	0	0	0	0	10	0	0	1	0	1	OTHER PULMONARY EMBOLISM AND INFARCTION	PNEUMONIA, ORGANISM UNSPECIFIED	Debility								0	0	0	0	33	41
0	0	24.4	F	1	19.415	0.88	4.4	19	0.00356927	0	0	1	145	99	100	143	Normal sodium	3.7	24	9	0.6	13.3	0	0	0	0	0	0	0	0	0	0	1	UNSPECIFIED DISEASE OF PERICARDIUM	PAROXYSMAL VENTRICULAR TACHYCARDIA	ATRIAL FIBRILLATION	CARDIAC COMPLICATIONS	HEMATOMA COMPLICATING A PROCEDURE						0	0	0	0	17	116
0	0	75.601	M	0	19.4172	1.81	1.81	70	0.189312	0	1	2.5	126	98	95	138	Normal sodium	4.6	26	32	1.5	13.8	0	0	1	0	0	3	1	0	0	1	3	DEHYDRATION	CORONARY ATHEROSCLEROSIS OF UNSPECIFIED TYPE OF VESSEL, NATI	OTHER SPECIFIED FORMS OF CHRONIC ISCHEMIC HEART DISEASE	RIGHT BUNDLE BRANCH BLOCK AND LEFT ANTERIOR FASCICULAR BLOCK	ASTHMA, UNSPECIFIED WITH (ACUTE) EXACERBATION	PULMONARY COLLAPSE	CHRONIC KIDNEY DISEASE, UNSPECIFIED	SHORTNESS OF BREATH	OTHER DYSPNEA AND RESPIRATORY ABNORMALITY	POSTSURGICAL AORTOCORONARY BYPASS STATUS	0	0	0	0	23	74
0	0	65.696	M	1	19.4211	1.02	8.89	52	0.0594203	0	0	2	155	74	94	144	Normal sodium	3.9	29	8	1.2	9.9	0	0	0	0	2	4	0	0	1	0	2	HYPERPOTASSEMIA	ACUTE POSTHEMORRHAGIC ANEMIA	CHRONIC PAIN SYNDROME	HYPERTENSIVE CHRONIC KIDNEY DISEASE, UNSPECIFIED, WITH CHRON	ACUTE MYOCARDIAL INFARCTION, SUBENDOCARDIAL INFARCTION, INIT	Coronary Artery Disease (CAD) NOS	CORONARY ATHEROSCLEROSIS OF NATIVE CORONARY VESSEL	OTHER SPECIFIED FORMS OF CHRONIC ISCHEMIC HEART DISEASE	MITRAL VALVE DISORDERS	OTHER BILATERAL BUNDLE BRANCH BLOCK	0	0	0	0	14	69
0	0	91.68	F	1	19.4253	0.33	2.72	41	0.0449166	0	0	1	179	86	95	140	Normal sodium	4.2	24	26	0.9	11.3	0	0	0	0	0	0	0	0	0	0	1	Hyperchylomicronemia	Anemia, unspecified	Hypertensive chronic kidney disease, unspecified, with chronic kidney disease stage I through stage IV, or unspecified	Acute myocardial infarction, subendocardial infarction, subsequent episode of care	Coronary atherosclerosis of unspecified type of vessel, native or graft	Allergic rhinitis due to other allergen	Chronic kidney disease, unspecified	OTHER AND UNSPECIFIED HYPERLIPIDEMIA	UNSPECIFIED ESSENTIAL HYPERTENSION	ACUTE MYOCARDIAL INFARCTION, SUBENDOCARDIAL INFARCTION, INIT	0	0	0	0	21	70
0	0	77.015	M	1	19.4342	0.37	0.37	50	0.0517526	0	0	0	138	63	100	136	Normal sodium	4.4	28	14	0.8	13.6	0	0	0	0	0	11	1	0	1	0	0											0	0	0	0	10	58
0	0	92.189	F	1	19.4348	0.75	4.91	61	0.0890595	0	0	0	222	68	98	141	Normal sodium	3.8	24	16	0.8	12.1	0	0	0	1	0	4	0	0	1	0	0	OTHER AND UNSPECIFIED HYPERLIPIDEMIA	UNSPECIFIED ESSENTIAL HYPERTENSION	ACUTE MYOCARDIAL INFARCTION, SUBENDOCARDIAL INFARCTION, INIT	ATRIOVENTRICULAR BLOCK, COMPLETE	Complete AV Heart Block	MOBITZ (TYPE) II ATRIOVENTRICULAR BLOCK	LEFT BUNDLE BRANCH HEMIBLOCK	OTHER LEFT BUNDLE BRANCH BLOCK	RIGHT BUNDLE BRANCH BLOCK	CONDUCTION DISORDER, UNSPECIFIED	0	0	0	0	17	67
0	0	62.071	F	1	19.4381	2.2	3.48	38	0.0488729	0	0	1.66667	123	87	98	135	Normal sodium	3.3	26	11	0.6	10.9	0	0	0	0	0	0	0	0	0	0	2	HYPOPOTASSEMIA	ANEMIA, UNSPECIFIED	UNSPECIFIED DISEASE OF PERICARDIUM	OTHER BILATERAL BUNDLE BRANCH BLOCK	PAROXYSMAL SUPRAVENTRICULAR TACHYCARDIA	PAROXYSMAL VENTRICULAR TACHYCARDIA	OTHER PREMATURE BEATS	UNSPECIFIED CHEST PAIN	ACCIDENTAL PUNCTURE OR LACERATION DURING A PROCEDURE, NOT EL	FITTING AND ADJUSTMENT OF VASCULAR CATHETER	0	0	0	0	17	75
0	0	80.973	F	1	19.4438	7.07	11.31	70	0.190811	0	0	2.14286	97	90	100	142	Normal sodium	3.5	20	14	0.9	12.8	0	0	0	0	0	0	0	0	0	0	3	MITRAL VALVE INSUFFICIENCY AND AORTIC VALVE INSUFFICIENCY	ACUTE MYOCARDIAL INFARCTION, SUBENDOCARDIAL INFARCTION, INIT	OLD MYOCARDIAL INFARCTION	CORONARY ATHEROSCLEROSIS OF UNSPECIFIED TYPE OF VESSEL, NATI	CORONARY ATHEROSCLEROSIS OF NATIVE CORONARY VESSEL	ATRIAL FIBRILLATION	CARDIAC DYSRHYTHMIA, UNSPECIFIED	FUNCTIONAL DISTURBANCES FOLLOWING CARDIAC SURGERY	Antalgic Gait Non Ortho	Gait Disorder Non Ortho	0	0	0	0	34	27
0	0	72.419	F	1	19.4612	4.3	26.19	69	0.0587355	0	0	4.4	96	97	96	141	Normal sodium	5	21	23	1.1	13.8	0	0	0	0	0	0	0	0	0	0	3	OTHER AND UNSPECIFIED HYPERLIPIDEMIA	Cognitive Deficit Brain Injury	PERSONALITY CHANGE DUE TO CONDITIONS CLASSIFIED ELSEWHERE	ENCEPHALOPATHY, UNSPECIFIED	TOXIC ENCEPHALOPATHY	UNSPECIFIED ESSENTIAL HYPERTENSION	ACUTE MYOCARDIAL INFARCTION, OF OTHER ANTERIOR WALL, INITIAL	ACUTE MYOCARDIAL INFARCTION, SUBENDOCARDIAL INFARCTION, SUBS	CORONARY ATHEROSCLEROSIS OF UNSPECIFIED TYPE OF VESSEL, NATI	Coronary Artery Disease (CAD) NOS	0	0	0	0	21	76
0	0	72.501	F	1	19.4669	3.28	3.28	52	0.0512812	0	0	1.5	147	54	100	137	Normal sodium	4.3	23	10	0.7	11.6	0	0	0	0	0	1	0	0	0	1	2	Hyperlipidemia On Treatment	OTHER AND UNSPECIFIED HYPERLIPIDEMIA	Low Platelet	Hypertension (HTN)	UNSPECIFIED ESSENTIAL HYPERTENSION	HYPERTROPHIC OBSTRUCTIVE CARDIOMYOPATHY	FIRST DEGREE ATRIOVENTRICULAR BLOCK	RIGHT BUNDLE BRANCH BLOCK	ASTHMA, UNSPECIFIED	Reactive Airway Disease	0	0	0	0	15	77
0	0	77.666	M	1	19.4671	0.93	5.1	65	0.163786	0	0	4	109	66	100	135	Normal sodium	3.9	29	20	0.7	12.8	0	0	1	0	0	1	0	0	0	0	4	CORONARY ATHEROSCLEROSIS OF NATIVE CORONARY VESSEL	OTHER CHRONIC PULMONARY HEART DISEASES	OTHER PRIMARY CARDIOMYOPATHIES	RIGHT BUNDLE BRANCH BLOCK	CONGESTIVE HEART FAILURE, UNSPECIFIED	ACUTE ON CHRONIC SYSTOLIC HEART FAILURE	CARDIOMEGALY	Gait Abnormal Orthopedic Hip Cause	PAIN IN LIMB	OSTEOPOROSIS, UNSPECIFIED	1	1	1	0
0	0	92.208	M	1	19.4721	3.03	3.03	87	0.338874	0	0	3.33333	190	83	100	142	Normal sodium	4.6	24	35	1.9	13.1	0	0	0	0	2	5	0	0	1	0	5	OTHER AND UNSPECIFIED HYPERLIPIDEMIA	UNSPECIFIED ESSENTIAL HYPERTENSION	ATRIAL FIBRILLATION	SINOATRIAL NODE DYSFUNCTION	UNSPECIFIED PLEURAL EFFUSION	CHRONIC KIDNEY DISEASE, UNSPECIFIED	CARDIAC PACEMAKER IN SITU				0	0	0	0	12	74
1	1	30.893	M	0	19.4753	1.9	1.9	127	0.534592	1	1	15.5	122	143	97	137	Normal sodium	2.9	19	11	0.7	8.2	0	0	0	0	0	3	1	0	1	0	15	UNSPECIFIED SEPTICEMIA	MYCOSIS FUNGOIDES INVOLVING LYMPH NODES OF MULTIPLE SITES	OTHER LYMPHOMAS, UNSPECIFIED SITE, EXTRANODAL AND SOLID ORGA	ANEMIA, UNSPECIFIED	THROMBOCYTOPENIA, UNSPECIFIED	NEUTROPENIA, UNSPECIFIED	UNSPECIFIED ESSENTIAL HYPERTENSION	OTHER PRIMARY CARDIOMYOPATHIES	OTHER LEFT BUNDLE BRANCH BLOCK	OTHER SPECIFIED CARDIAC DYSRHYTHMIAS	1	3	1	0	26	76
0	0	65.077	F	1	19.487	11.98	124.19	85	0.376445	1	1	6.28571	114	105	100	130	Hyponatremia	4.8	37	21	0.8	10.6	0	0	0	0	0	2	0	0	1	0	4	OTHER SEPTICEMIA DUE TO GRAM-NEGATIVE ORGANISMS	UNSPECIFIED SEPTICEMIA	CANDIDIASIS OF MOUTH	CANDIDIASIS OF UNSPECIFIED SITE	PNEUMOCYSTOSIS	UNSPECIFIED HYPOTHYROIDISM	DISORDERS OF IRON METABOLISM	MIXED ACID-BASE BALANCE DISORDER	FLUID OVERLOAD	ANEMIA, UNSPECIFIED	1	4	1	1	27	44
0	0	88.375	F	1	19.4922	4.22	5.35	56	0.0712319	0	0	1	126	85	100	131	Hyponatremia	3.4	22	13	0.7	11.7	0	0	0	0	0	0	0	0	0	0	3	ACUTE MYOCARDIAL INFARCTION, OF INFEROLATERAL WALL, INITIAL	CORONARY ATHEROSCLEROSIS OF NATIVE CORONARY VESSEL	CARDIOMEGALY	UNSPECIFIED PLEURAL EFFUSION	PULMONARY COLLAPSE	OTHER DYSPNEA AND RESPIRATORY ABNORMALITY					0	0	0	0	18	77
0	0	83.546	F	0	19.5006	1.03	3.54	60	0.191734	0	0	2	146	59	100	139	Normal sodium	4.1	19	34	1.6	11.5	0	0	0	0	2	6	1	0	1	0	2	ACUTE MYOCARDIAL INFARCTION, SUBENDOCARDIAL INFARCTION, INIT	BACTEREMIA									0	0	0	0	22	61
0	0	86.765	M	1	19.5008	4.44	11.17	74	0.155561	0	0	3	100	110	97	135	Normal sodium	4.3	14	55	1.7	7.8	0	1	1	0	2	5	1	0	0	0	4	STAPHYLOCOCCUS AUREUS SEPTICEMIA	UNSPECIFIED SEPTICEMIA	DIABETES MELLITUS WITHOUT MENTION OF COMPLICATION,TYPE II OR	IRON DEFICIENCY ANEMIA, UNSPECIFIED	ANEMIA, UNSPECIFIED	ACUTE MYOCARDIAL INFARCTION, UNSPECIFIED SITE, INITIAL EPISO	OTHER SPECIFIED FORMS OF CHRONIC ISCHEMIC HEART DISEASE	ATHEROSCLEROSIS OF NATIVE ARTERIES OF EXTREMITIES WITH GANGR	FEVER, UNSPECIFIED	SEPTIC SHOCK	0	0	0	0	24	42
0	0	85.49	F	1	19.5059	2.68	10.01	69	0.135057	0	1	5.33333	162	91	90	146	Hypernatremia	3.9	20	108	2.7	10.5	0	1	1	0	2	5	0	0	0	1	6	UNSPECIFIED ESSENTIAL HYPERTENSION	ACUTE MYOCARDIAL INFARCTION, OF OTHER ANTERIOR WALL, INITIAL	ACUTE MYOCARDIAL INFARCTION, SUBENDOCARDIAL INFARCTION, INIT	CORONARY ATHEROSCLEROSIS OF NATIVE CORONARY VESSEL	LONG QT SYNDROME	CONGESTIVE HEART FAILURE, UNSPECIFIED	ACUTE ON CHRONIC SYSTOLIC HEART FAILURE	ATHEROSCLEROSIS OF RENAL ARTERY	PNEUMONIA, ORGANISM UNSPECIFIED	CHRONIC AIRWAY OBSTRUCTION, NOT ELSEWHERE CLASSIFIED	0	0	0	0	26	54
0	0	88.03	F	1	19.5111	0.99	5.82	71	0.224874	0	0	1	120	103	95	141	Normal sodium	4.1	25	15	0.7	10.3	0	0	1	1	0	5	0	0	1	1	1	DISEASES OF TRICUSPID VALVE	ACUTE MYOCARDIAL INFARCTION, SUBENDOCARDIAL INFARCTION, INIT	AORTIC VALVE DISORDERS	OTHER LEFT BUNDLE BRANCH BLOCK	ATRIAL FIBRILLATION	CONGESTIVE HEART FAILURE, UNSPECIFIED	Heart Failure NOS	ACUTE ON CHRONIC COMBINED SYSTOLIC AND DIASTOLIC HEART FAILU	UNSPECIFIED PLEURAL EFFUSION	SHORTNESS OF BREATH	0	0	0	0	25	53
0	0	80.255	M	1	19.5224	3.29	11.06	56	0.044883	0	0	3	137	61	100	140	Normal sodium	3.7	30	16	0.8	12	0	0	0	0	0	0	0	0	0	0	5	UNSPECIFIED SEPTICEMIA	PSEUDOMONAS INFECTION IN CONDITIONS CLASSIFIED ELSEWHERE AND	FIRST DEGREE ATRIOVENTRICULAR BLOCK	CARDIAC ARREST	SINOATRIAL NODE DYSFUNCTION	ACUTE CHOLECYSTITIS	CHOLECYSTITIS UNSPECIFIED	ACUTE AND CHRONIC CHOLECYSTITIS	OTHER SPECIFIED DISORDERS OF BILIARY TRACT	ACUTE KIDNEY FAILURE, UNSPECIFIED	0	0	0	0	13	118
0	0	73.395	F	1	19.5322	4.91	4.91	36	0.0391516	0	0	1	189	67	100	142	Normal sodium	3.7	28	16	0.9	13.8	0	0	0	1	0	1	0	0	0	0	1	LYMPHADENITIS, UNSPECIFIED, EXCEPT MESENTERIC	ANXIETY STATE, UNSPECIFIED	DEPRESSIVE DISORDER, NOT ELSEWHERE CLASSIFIED	UNSPECIFIED ESSENTIAL HYPERTENSION	OTHER PREMATURE BEATS	SINOATRIAL NODE DYSFUNCTION	Sick Sinus Syndrome (SSS)	Bradycardia NOS	OTHER SPECIFIED CARDIAC DYSRHYTHMIAS	CARDIOMEGALY	0	0	0	0	15	68
0	0	97.877	F	1	19.5481	3.05	3.05	72	0.263009	0	0	4	171	79	96	143	Normal sodium	4.4	25	35	1.3	10.7	0	1	0	0	2	4	0	0	0	0	6	OTHER AND UNSPECIFIED HYPERLIPIDEMIA	OTHER FLUID OVERLOAD	UNSPECIFIED ESSENTIAL HYPERTENSION	HYPERTENSIVE CHRONIC KIDNEY DISEASE, UNSPECIFIED, WITH CHRON	ACUTE MYOCARDIAL INFARCTION, SUBENDOCARDIAL INFARCTION, INIT	INTERMEDIATE CORONARY SYNDROME	RIGHT BUNDLE BRANCH BLOCK	CONGESTIVE HEART FAILURE, UNSPECIFIED	CHRONIC SYSTOLIC HEART FAILURE	CHRONIC KIDNEY DISEASE, STAGE IV (SEVERE)	0	0	0	0	17	74
0	0	61.639	F	0	19.5641	2.27	2.27	40	0.0257444	0	0	1	114	72	99	135	Normal sodium	3.7	28	21	1	10.4	0	0	1	0	0	4	0	0	1	1	1	OTHER AMYLOIDOSIS	NUTRITIONAL AND METABOLIC CARDIOMYOPATHY	CONGESTIVE HEART FAILURE, UNSPECIFIED								1	1	0	1	11	78
0	0	82.885	F	1	19.5649	1.44	3.62	53	0.110329	0	0	1	95	100	97	138	Normal sodium	4	26	19	0.7	11.8	0	0	0	0	0	1	0	0	0	0	1	Coronary Atherosclerosis of Unspecified Type of Vessel, Native or Graft	UNSPECIFIED SEPTICEMIA	ACUTE MYOCARDIAL INFARCTION, SUBENDOCARDIAL INFARCTION, INIT	PNEUMONIA, ORGANISM UNSPECIFIED	Debility						0	0	0	0	22	42
0	0	74.55	F	1	19.5649	0.61	6.6	60	0.105914	0	1	4	123	62	95	144	Normal sodium	4.4	41	20	0.5	10.5	0	1	1	0	0	4	0	0	0	1	4	ACUTE MYOCARDIAL INFARCTION, SUBENDOCARDIAL INFARCTION, SUBS	CORONARY ATHEROSCLEROSIS OF NATIVE CORONARY VESSEL	AORTIC VALVE DISORDERS	HEART FAILURE, UNSPECIFIED	CHRONIC AIRWAY OBSTRUCTION, NOT ELSEWHERE CLASSIFIED	ACUTE RESPIRATORY FAILURE					0	0	0	0	21	40
0	0	50.585	F	1	19.5703	0.85	5.76	56	0.0725187	0	0	5	148	65	100	138	Normal sodium	3.8	22	34	6.8	8.3	0	0	0	0	2	5	1	0	0	0	5	TYPE I [JUVENILE TYPE], DIABETES MELLITUS WITH RENAL MANIFES	TYPE I [JUVENILE TYPE], DIABETES MELLITUS WITH OPHTHALMIC MA	TYPE I DIABETES MELLITUS WITH NEUROLOGICAL MANIFESTATIONS, N	OTHER NON-AUTOIMMUNE HEMOLYTIC ANEMIAS	ANEMIA IN CHRONIC KIDNEY DISEASE	AORTIC VALVE DISORDERS	GASTROPARESIS	END STAGE RENAL DISEASE	DYSPHAGIA, UNSPECIFIED	MECHANICAL COMPLICATION DUE TO HEART VALVE PROSTHESIS	0	0	0	0	11	40
0	0	71.586	F	1	19.5859	0.97	2.14	37	0.0216021	0	0	0	159	74	100	141	Normal sodium	4.3	24	13	0.6	12.7	0	0	0	0	0	1	0	0	0	1	0	OTHER AND UNSPECIFIED HYPERLIPIDEMIA	TOBACCO USE DISORDER	SECONDARY CARDIOMYOPATHY, UNSPECIFIED	TAKOTSUBO SYNDROME	Takotsubo Syndrome	SOLITARY PULMONARY NODULE					0	0	0	0	19	85
0	0	21.682	M	1	19.592	11.68	11.68	57	0.0816778	1	0	2	91	100	100	138	Normal sodium	4.3	31	47	1.6	9.8	0	0	0	0	0	0	0	0	0	0	2	OTHER SPECIFIED ENDOCRINE DISORDERS	OTHER DISORDER OF CALCIUM METABOLISM	FLUID OVERLOAD	DISEASES OF TRICUSPID VALVE	MITRAL VALVE DISORDERS	OTHER PRIMARY CARDIOMYOPATHIES	FIRST DEGREE ATRIOVENTRICULAR BLOCK	SUPRAVENTRICULAR PREMATURE BEATS	CONGESTIVE HEART FAILURE, UNSPECIFIED	CARDIOVASCULAR DISEASE, UNSPECIFIED	0	0	0	0	24	47
0	0	69.137	F	1	19.6	1.83	1.83	52	0.0367853	0	0	2.5	104	83	95	138	Normal sodium	4.8	25	6	0.8	12.2	0	0	0	0	0	1	0	0	0	1	5	Effusion Pericardial Acute	UNSPECIFIED DISEASE OF PERICARDIUM	OTHER PRIMARY CARDIOMYOPATHIES								0	0	0	0	13	61
0	0	77.725	F	1	19.6052	1.93	4	42	0.0583154	0	0	1	104	121	98	140	Normal sodium	4.3	23	16	0.7	11.2	0	0	0	0	0	2	0	0	1	0	1	ANEMIA, UNSPECIFIED	UNSPECIFIED DISEASE OF PERICARDIUM	ATRIAL FIBRILLATION	SINOATRIAL NODE DYSFUNCTION	UNSPECIFIED PLEURAL EFFUSION	DISORDER OF BONE AND CARTILAGE, UNSPECIFIED	ENCOUNTERS FOR UNSPECIFIED ADMINISTRATIVE PURPOSE	EXAMINATION OF PARTICIPANT IN CLINICAL TRIAL			0	0	0	0	18	60
0	0	51.773	M	1	19.6052	0.78	3.63	33	0.0288459	0	0	0	152	54	100	140	Normal sodium	4.3	23	16	0.8	15.1	0	1	0	0	0	1	0	0	0	0	0	OTHER AND UNSPECIFIED HYPERLIPIDEMIA	TOBACCO USE DISORDER	ACUTE MYOCARDIAL INFARCTION, OF OTHER INFERIOR WALL, INITIAL	CORONARY ATHEROSCLEROSIS OF UNSPECIFIED TYPE OF VESSEL, NATI	CORONARY ATHEROSCLEROSIS OF NATIVE CORONARY VESSEL	CHRONIC TOTAL OCCLUSION OF CORONARY ARTERY	OTHER SPECIFIED CARDIAC DYSRHYTHMIAS	HEART DISEASE, UNSPECIFIED	Deconditioned	OTHER COMPLICATIONS DUE TO OTHER CARDIAC DEVICE, IMPLANT, AN	0	0	0	0	11	105
0	0	73.562	F	1	19.6283	0.64	2.75	48	0.0144684	0	0	1	171	87	94	139	Normal sodium	4	34	12	0.9	9.7	0	1	0	0	0	3	0	0	0	1	1	TOBACCO USE DISORDER	DISEASES OF TRICUSPID VALVE	UNSPECIFIED ESSENTIAL HYPERTENSION	ACUTE MYOCARDIAL INFARCTION, OF OTHER ANTERIOR WALL, INITIAL	CORONARY ATHEROSCLEROSIS OF NATIVE CORONARY VESSEL	MITRAL VALVE DISORDERS	CHRONIC AIRWAY OBSTRUCTION, NOT ELSEWHERE CLASSIFIED	OSTEOPOROSIS, UNSPECIFIED	PATHOLOGIC FRACTURE OF VERTEBRAE	OTHER CHEST PAIN	0	0	0	0	17	72
0	0	77.885	F	1	19.6566	1.88	3.16	50	0.0411492	0	1	4.5	110	108	100	140	Normal sodium	4.4	28	19	1.2	11.4	0	0	0	0	0	2	0	0	0	1	5	MITRAL VALVE INSUFFICIENCY AND AORTIC VALVE STENOSIS	ACUTE ON CHRONIC SYSTOLIC HEART FAILURE	CHRONIC AIRWAY OBSTRUCTION, NOT ELSEWHERE CLASSIFIED	UNSPECIFIED PLEURAL EFFUSION	PULMONARY CONGESTION AND HYPOSTASIS						0	0	0	0	29	48
0	0	24.997	F	0	19.6677	0.94	8.17	39	0.055251	0	0	3	115	71	100	137	Normal sodium	4.8	26	25	0.5	12.7	0	0	1	0	0	1	0	0	0	0	3	ANEMIA, UNSPECIFIED	PRIMARY PULMONARY HYPERTENSION	OTHER CHRONIC PULMONARY HEART DISEASES	CONGESTIVE HEART FAILURE, UNSPECIFIED	OTHER IATROGENIC HYPOTENSION	POLYARTICULAR JUVENILE RHEUMATOID ARTHRITIS, CHRONIC OR UNSP	WHEEZING	SPLENOMEGALY			0	0	0	0	20	87
0	0	72.088	F	1	19.6768	1.85	1.86	62	0.0624879	0	0	1	115	98	99	135	Normal sodium	5.1	23	27	0.9	13.6	0	0	0	0	0	3	1	0	1	0	1	POLYCYTHEMIA VERA	OTHER CHRONIC PULMONARY HEART DISEASES	ACUTE RESPIRATORY FAILURE	PRE-OPERATIVE EXAMINATION, UNSPECIFIED							0	0	0	0	20	51
0	0	66.216	M	1	19.6869	1.98	19.97	67	0.128051	0	0	2	96	119	97	140	Normal sodium	4.6	23	36	2.1	14.3	0	1	1	0	2	5	0	0	0	1	2	Other specified acquired hypothyroidism	Unspecified hypothyroidism	Diabetes mellitus without mention of complication, type II or unspecified type, not stated as uncontrolled	Polyglandular dysfunction, unspecified	Other severe protein-calorie malnutrition	Other B-complex deficiencies	Other disorders of plasma protein metabolism	Old myocardial infarction	Coronary atherosclerosis of native coronary artery	Congestive heart failure, unspecified	0	0	0	0	22	67
0	0	80.304	F	0	19.6878	1.58	9.51	58	0.159362	0	0	4	106	89	97	133	Hyponatremia	4.2	29	12	0.6	10.3	0	0	1	0	2	3	0	0	0	0	4	MITRAL STENOSIS	MITRAL VALVE STENOSIS AND AORTIC VALVE STENOSIS	MITRAL AND AORTIC VALVE DISEASES, UNSPECIFIED	DISEASES OF TRICUSPID VALVE	RHEUMATIC HEART FAILURE (CONGESTIVE)	OTHER CHRONIC PULMONARY HEART DISEASES	AORTIC VALVE DISORDERS	ATRIAL FIBRILLATION	UNSPECIFIED PLEURAL EFFUSION	OTHER SPECIFIED DISEASES OF NAIL	1	1	0	1	12	59
0	0	86.501	F	1	19.6878	0.68	7.66	83	0.299882	0	0	4	107	147	100	138	Normal sodium	4.5	28	32	1	8.6	0	0	1	0	2	7	1	0	0	1	4	UNSPECIFIED SEPTICEMIA	MYELODYSPLASTIC SYNDROME, UNSPECIFIED	DIABETES MELLITUS WITHOUT MENTION OF COMPLICATION,TYPE II OR	DELIRIUM DUE TO CONDITIONS CLASSIFIED ELSEWHERE	UNSPECIFIED PERSISTENT MENTAL DISORDER DUE TO CONDITIONS CLA	UNSPECIFIED ESSENTIAL HYPERTENSION	MITRAL VALVE DISORDERS	TRICUSPID VALVE DISORDERS, SPECIFIED AS NONRHEUMATIC	OTHER PRIMARY CARDIOMYOPATHIES	SECONDARY CARDIOMYOPATHY, UNSPECIFIED	0	0	0	0	35	63
0	0	74.822	F	1	19.6933	0.9	10.45	75	0.202926	0	0	2	169	83	95	136	Normal sodium	4.2	18	25	0.9	10.1	0	0	0	0	2	6	1	0	1	1	2	MALIGNANT NEOPLASM OF RETROMOLAR AREA	DIABETES MELLITUS WITHOUT MENTION OF COMPLICATION,TYPE II OR	ACUTE POSTHEMORRHAGIC ANEMIA	DELIRIUM DUE TO CONDITIONS CLASSIFIED ELSEWHERE	UNSPECIFIED ESSENTIAL HYPERTENSION	ACUTE MYOCARDIAL INFARCTION, SUBENDOCARDIAL INFARCTION, INIT	INTERMEDIATE CORONARY SYNDROME	CORONARY ATHEROSCLEROSIS OF UNSPECIFIED TYPE OF VESSEL, NATI	CORONARY ATHEROSCLEROSIS OF NATIVE CORONARY VESSEL	OTHER SPECIFIED FORMS OF CHRONIC ISCHEMIC HEART DISEASE	0	0	0	0	13	69
0	0	86.756	F	1	19.6936	0.51	12.74	70	0.226729	0	0	3	134	87	91	138	Normal sodium	3.9	26	63	1.7	9.9	0	1	1	1	0	3	0	0	0	0	3	Cognitive Decline Age Related	MITRAL VALVE DISORDERS	ATRIOVENTRICULAR BLOCK, COMPLETE	MOBITZ (TYPE) II ATRIOVENTRICULAR BLOCK	RIGHT BUNDLE BRANCH BLOCK	OTHER SPECIFIED CONDUCTION DISORDERS	CONDUCTION DISORDER, UNSPECIFIED	ATRIAL FIBRILLATION	OTHER SPECIFIED CARDIAC DYSRHYTHMIAS	CONGESTIVE HEART FAILURE, UNSPECIFIED	0	0	0	0	21	53
0	0	67.489	M	1	19.7072	5.8	9.18	77	0.226054	1	1	4.33333	164	92	97	139	Normal sodium	3.8	30	44	1.3	11.5	0	0	1	0	0	2	0	0	0	1	6	DIABETES MELLITUS WITHOUT MENTION OF COMPLICATION,TYPE II OR	ANEMIA, UNSPECIFIED	DISEASES OF TRICUSPID VALVE	OTHER CHRONIC PULMONARY HEART DISEASES	MITRAL VALVE DISORDERS	AORTIC VALVE DISORDERS	FIRST DEGREE ATRIOVENTRICULAR BLOCK	OTHER LEFT BUNDLE BRANCH BLOCK	CONGESTIVE HEART FAILURE, UNSPECIFIED	CARDIOMEGALY	0	0	0	0	21	66
0	0	81.674	F	1	19.721	1.7	6.56	53	0.0667462	0	0	3	141	92	99	132	Hyponatremia	4.5	21	49	1.4	9.7	0	1	1	1	0	5	0	0	0	1	2	OTHER PERSISTANT MENTAL DISORDER DUE TO CONDITIONS CLASSIFIE	ACUTE MYOCARDIAL INFARCTION, UNSPECIFIED SITE, INITIAL EPISO	CORONARY ATHEROSCLEROSIS OF UNSPECIFIED TYPE OF VESSEL, NATI	ATRIAL FIBRILLATION	CONGESTIVE HEART FAILURE, UNSPECIFIED	CHRONIC AIRWAY OBSTRUCTION, NOT ELSEWHERE CLASSIFIED	ACUTE GLOMERULONEPHRITIS WITH OTHER SPECIFIED PATHOLOGICAL L	ACUTE KIDNEY FAILURE, UNSPECIFIED	CHRONIC KIDNEY DISEASE, UNSPECIFIED	URINARY TRACT INFECTION, SITE NOT SPECIFIED	0	0	0	0	20	50
0	0	60.685	M	1	19.7232	2.07	18.36	66	0.0743375	0	0	3	117	60	99	142	Normal sodium	3.8	25	26	1.2	13.2	0	0	1	0	0	2	1	0	0	0	3	DIABETES MELLITUS WITHOUT MENTION OF COMPLICATION,TYPE II OR	ALKALOSIS	OTHER FLUID OVERLOAD	ACUTE POSTHEMORRHAGIC ANEMIA	OTHER AND UNSPECIFIED COAGULATION DEFECTS	Central Sleep Apnea (CSA) Syndrome	DISEASES OF TRICUSPID VALVE	CORONARY ATHEROSCLEROSIS OF NATIVE CORONARY VESSEL	OTHER SPECIFIED FORMS OF CHRONIC ISCHEMIC HEART DISEASE	OTHER CHRONIC PULMONARY HEART DISEASES	1	1	0	1	23	67
0	0	65.367	F	1	19.7294	2.83	4.74	83	0.280014	0	1	3	102	112	94	138	Normal sodium	4.8	25	21	1	14	0	0	1	0	0	3	0	0	1	0	4	CARDIAC TAMPONADE	UNSPECIFIED DISEASE OF PERICARDIUM	OTHER LEFT BUNDLE BRANCH BLOCK	ATRIAL FIBRILLATION	Fibrillation Atrial (AF) NOS	OTHER SPECIFIED CARDIAC DYSRHYTHMIAS	CHRONIC AND OTHER PULMONARY MANIFESTATIONS DUE TO RADIATION	OTHER SPECIFIED FORMS OF EFFUSION, EXCEPT TUBERCULOUS	RESPIRATORY BRONCHIOLITIS INTERSTITIAL LUNG DISEASE	PULMONARY COLLAPSE	0	0	0	0	24	50
0	0	48.219	M	1	19.7314	2.56	2.73	51	0.0396817	0	0	1.33333	83	35	100	141	Normal sodium	3.8	24	16	1.1	15.7	0	0	0	0	0	0	0	0	0	0	2	MITRAL VALVE INSUFFICIENCY AND AORTIC VALVE INSUFFICIENCY	ATRIOVENTRICULAR BLOCK, COMPLETE	Complete AV Heart Block	RIGHT BUNDLE BRANCH BLOCK	TRIFASCICULAR BLOCK	PAROXYSMAL VENTRICULAR TACHYCARDIA	CARDIAC ARREST	CONGENITAL INSUFFICIENCY OF AORTIC VALVE	COARCTATION OF AORTA (PREDUCTAL) (POSTDUCTAL)	MARFAN'S SYNDROME	0	0	0	0	21	62
0	0	54.325	M	1	19.7314	0.21	190.21	78	0.269933	1	0	10	111	62	100	148	Hypernatremia	3.3	15	25	1.2	9.7	0	0	1	0	0	1	0	0	0	0	10	DEPRESSIVE DISORDER, NOT ELSEWHERE CLASSIFIED	LOCALIZATION-RELATED (FOCAL) (PARTIAL) EPILEPSY AND EPILEPTI	ANOXIC BRAIN DAMAGE	Anoxic Hypoxic Brain Damage Injury	ENCEPHALOPATHY, UNSPECIFIED	MITRAL AND AORTIC VALVE DISEASES, UNSPECIFIED	DISEASES OF TRICUSPID VALVE	CORONARY ATHEROSCLEROSIS OF UNSPECIFIED TYPE OF VESSEL, NATI	CORONARY ATHEROSCLEROSIS OF NATIVE CORONARY VESSEL	CORONARY ATHEROSCLEROSIS OF UNSPECIFIED TYPE OF BYPASS GRAFT	1	5	1	1	13	55
0	0	37.433	F	0	19.736	1.96	4.08	63	0.0602147	0	1	4	158	120	100	146	Hypernatremia	5.8	25	47	13.1	13.5	0	0	0	0	2	3	0	0	0	0	4	HYPERTENSIVE CHRONIC KIDNEY DISEASE, UNSPECIFIED, WITH CHRON	MITRAL VALVE DISORDERS	OTHER PRIMARY CARDIOMYOPATHIES	SECONDARY CARDIOMYOPATHY, UNSPECIFIED	ACUTE ON CHRONIC DIASTOLIC HEART FAILURE	HEART FAILURE, UNSPECIFIED	CARDIOMEGALY	ACUTE RESPIRATORY FAILURE	CHRONIC GLOMERULONEPHRITIS IN DISEASES CLASSIFIED ELSEWHERE	END STAGE RENAL DISEASE	0	0	0	0	39	120
0	0	74.099	F	1	19.7373	0.84	2.78	55	0.10682	0	0	1	120	40	99	129	Hyponatremia	5.8	23	21	1.1	13	0	0	0	0	0	1	0	0	0	0	1	HYPOSMOLALITY AND/OR HYPONATREMIA	DELIRIUM DUE TO CONDITIONS CLASSIFIED ELSEWHERE	FIRST DEGREE ATRIOVENTRICULAR BLOCK	ATRIAL FIBRILLATION	ATRIAL FLUTTER	OTHER SPECIFIED CARDIAC DYSRHYTHMIAS	OTHER DYSPNEA AND RESPIRATORY ABNORMALITY	Decline Functional Status			0	0	0	0	11	59
0	0	46.938	F	1	19.7467	0.83	4.85	65	0.119253	0	0	1	156	133	100	136	Normal sodium	4.1	23	8	0.8	11.5	0	0	0	0	0	3	0	0	1	1	1	ANXIETY STATE, UNSPECIFIED	POSTTRAUMATIC STRESS DISORDER NOS	CORONARY ATHEROSCLEROSIS OF NATIVE CORONARY VESSEL	SECONDARY CARDIOMYOPATHY, UNSPECIFIED	OTHER SPECIFIED CARDIAC DYSRHYTHMIAS	TAKOTSUBO SYNDROME	Prolonged QT Interval	Decline Functional Status			0	0	0	0	17	117
0	1	56.216	M	1	19.7531	0.31	4	122	0.773769	1	0	10	105	96	100	124	Hyponatremia	5.2	10	16	1	14.7	0	0	0	0	0	1	0	0	0	1	10	ACIDOSIS	OTHER AND UNSPECIFIED COAGULATION DEFECTS	ACUTE MYOCARDIAL INFARCTION, OF OTHER INFERIOR WALL, INITIAL	VENTRICULAR FIBRILLATION	ACUTE VENOUS EMBOLISM AND THROMBOSIS OF OTHER THORACIC VEINS	HYPOTENSION, UNSPECIFIED	ACUTE RESPIRATORY FAILURE	ACUTE KIDNEY FAILURE WITH LESION OF TUBULAR NECROSIS	OTHER SHOCK WITHOUT MENTION OF TRAUMA	NONSPECIFIC ABNORMAL ELECTROCARDIOGRAM (ECG) (EKG)	1	2	1	0	26	64
0	0	77.608	F	1	19.7597	0.52	2.6	51	0.0310813	0	0	1	123	91	97	138	Normal sodium	4.3	20	14	0.6	12.9	0	0	0	0	0	0	0	0	0	0	1	OTHER AND UNSPECIFIED HYPERLIPIDEMIA	DISEASES OF TRICUSPID VALVE	ACUTE MYOCARDIAL INFARCTION, SUBENDOCARDIAL INFARCTION, INIT	CORONARY ATHEROSCLEROSIS OF NATIVE CORONARY VESSEL	UNSPECIFIED CHEST PAIN	HEMATOMA COMPLICATING A PROCEDURE					0	0	0	0	19	76
0	0	57.433	M	1	19.7718	1.91	4.2	38	0.0267889	0	0	1.5	96	142	89	141	Normal sodium	4.1	20	13	0.8	17.7	0	0	0	0	0	0	0	0	0	0	1	TOBACCO USE DISORDER	ANEURYSM OF HEART (WALL)	OTHER IATROGENIC HYPOTENSION	UNSPECIFIED PLEURAL EFFUSION	OTHER DISEASES OF LUNG, NOT ELSEWHERE CLASSIFIED	TACHYCARDIA, UNSPECIFIED	CARDIAC COMPLICATIONS				0	0	0	0	24	56
0	0	72.345	M	1	19.7718	0.79	18.65	61	0.151278	0	0	7	87	81	94	135	Normal sodium	3.3	29	22	1.4	12.6	0	1	1	0	2	4	0	0	0	0	7	BACTERIAL INFECTION DUE TO OTHER GRAM-NEGATIVE ORGANISMS	OTHER AND UNSPECIFIED HYPERLIPIDEMIA	ANEMIA, UNSPECIFIED	UNSPECIFIED PERSISTENT MENTAL DISORDER DUE TO CONDITIONS CLA	DEPRESSIVE DISORDER, NOT ELSEWHERE CLASSIFIED	ENCEPHALOPATHY, UNSPECIFIED	MITRAL VALVE INSUFFICIENCY AND AORTIC VALVE INSUFFICIENCY	DISEASES OF TRICUSPID VALVE	CORONARY ATHEROSCLEROSIS OF UNSPECIFIED TYPE OF VESSEL, NATI	CORONARY ATHEROSCLEROSIS OF NATIVE CORONARY VESSEL	1	2	1	1	24	67
0	0	73.151	F	1	19.7778	3.67	3.67	57	0.111241	0	0	1	123	65	98	143	Normal sodium	3.3	20	22	1.1	11.1	0	0	0	1	0	1	0	0	0	0	1	DISEASES OF TRICUSPID VALVE	UNSPECIFIED ESSENTIAL HYPERTENSION	ACUTE MYOCARDIAL INFARCTION, OF OTHER INFERIOR WALL, INITIAL	CORONARY ATHEROSCLEROSIS OF NATIVE CORONARY VESSEL	MITRAL VALVE DISORDERS	UNSPECIFIED CHEST PAIN					0	0	0	0	12	65
0	0	88.926	F	1	19.7801	0.66	2.52	82	0.173666	0	0	2	106	48	73	143	Normal sodium	4.8	26	41	1.4	11.4	0	0	0	0	0	0	0	0	0	0	2	UNSPECIFIED HYPOTHYROIDISM	UNSPECIFIED ESSENTIAL HYPERTENSION	ATRIOVENTRICULAR BLOCK, COMPLETE	ATRIAL FIBRILLATION	OTHER PREMATURE BEATS	OTHER SPECIFIED CARDIAC DYSRHYTHMIAS	THORACIC ANEURYSM WITHOUT MENTION OF RUPTURE	SCOLIOSIS (AND KYPHOSCOLIOSIS), IDIOPATHIC	SYNCOPE AND COLLAPSE	UNDIAGNOSED CARDIAC MURMURS	0	0	0	0		42
0	0	84.779	M	1	19.784	1.12	1.12	76	0.490351	0	0	4				141	Normal sodium	4.4	23	28	1.3	9.3	0	0	0	1	0	1	0	0	0	0	4	MITRAL VALVE DISORDERS	CONGESTIVE HEART FAILURE, UNSPECIFIED									0	0	0	0
0	0	23.062	M	1	19.7945	0.58	1.96	14	0.00149361	0	0	1	121	80	100	141	Normal sodium	3.6	30	12	1	14.5	0	0	0	0	0	0	0	0	0	0	1	TOBACCO USE DISORDER	CORONARY ATHEROSCLEROSIS OF NATIVE CORONARY VESSEL	UNSPECIFIED DISEASE OF PERICARDIUM	UNSPECIFIED CHEST PAIN	NONSPECIFIC ABNORMAL ELECTROCARDIOGRAM (ECG) (EKG)						0	0	0	0	17	93
0	0	66.419	F	1	19.8047	0.92	22.9	79	0.212351	0	0	6	96	75	81	124	Hyponatremia	4	22	17	0.9	9.1	0										6	PSEUDOMONAS INFECTION IN CONDITIONS CLASSIFIED ELSEWHERE AND	OTHER AND UNSPECIFIED HYPERLIPIDEMIA	ELECTROLYTE AND FLUID DISORDERS NOT ELSEWHERE CLASSIFIED	ACUTE POSTHEMORRHAGIC ANEMIA	IDIOPATHIC SLEEP RELATED NONOBSTRUCTIVE ALVEOLAR HYPOVENTILA	CICATRICIAL ENTROPION	TEAR FILM INSUFFICIENCY, UNSPECIFIED	ORBITAL EDEMA OR CONGESTION	DISEASES OF TRICUSPID VALVE	Tricuspid Insufficiency NOS	1	1	1	0	20	71
0	0	85.699	M	1	19.8136	5.98	12.76	124	0.724487	1	1	9.66667	95	84	91	142	Normal sodium	4.9	29	40	2.4	11.6	0	0	0	1	2	4	1	0	0	0	13	UNSPECIFIED SEPTICEMIA	Myelodysplastic Syndrome (MDS) NOS	MALNUTRITION OF MODERATE DEGREE	UNSPECIFIED PROTEIN-CALORIE MALNUTRITION	HYPEROSMOLALITY AND/OR HYPERNATREMIA	ANEMIA, UNSPECIFIED	THROMBOCYTOPENIA, UNSPECIFIED	UNSPECIFIED HEMORRHAGIC CONDITIONS	ACUTE MYOCARDIAL INFARCTION, SUBENDOCARDIAL INFARCTION, INIT	CORONARY ATHEROSCLEROSIS OF NATIVE CORONARY VESSEL	1	2	1	0	15	56
0	0	53.551	F	1	19.8141	0.48	2.19	53	0.049778	0	0	1	89	95	93	139	Normal sodium	3.9	27	9	0.5	11.2	0	0	0	0	0	1	0	0	0	1	1	UNSPECIFIED ESSENTIAL HYPERTENSION	CORONARY ATHEROSCLEROSIS OF NATIVE CORONARY VESSEL	PNEUMONIA, ORGANISM UNSPECIFIED	OBSTRUCTIVE CHRONIC BRONCHITIS WITH (ACUTE) EXACERBATION	OTHER CHEST PAIN	NONSPECIFIC ABNORMAL ELECTROCARDIOGRAM (ECG) (EKG)					0	0	0	0	22	54
0	0	61.219	M	0	19.8141	4.28	4.3	34	0.0250256	0	0	2.2	106	97	100	140	Normal sodium	4.6	23	15	0.9	14.2	0	0	0	0	0	0	0	0	0	0	0	OTHER AND UNSPECIFIED HYPERLIPIDEMIA	DELIRIUM DUE TO CONDITIONS CLASSIFIED ELSEWHERE	ACUTE MYOCARDIAL INFARCTION, OF OTHER ANTERIOR WALL, INITIAL	CORONARY ATHEROSCLEROSIS OF NATIVE CORONARY VESSEL	CHRONIC TOTAL OCCLUSION OF CORONARY ARTERY	FIRST DEGREE ATRIOVENTRICULAR BLOCK	Debility				0	0	0	0	17	73
0	0	86.49	M	1	19.8148	0.09	2.92	58	0.116457	0	0	2	183	72	100	138	Normal sodium	4.4	19	28	1.6		0	1	0	0	2	5	0	0	0	1	2	IRON DEFICIENCY ANEMIA SECONDARY TO BLOOD LOSS (CHRONIC)	UNSPECIFIED ESSENTIAL HYPERTENSION	ACUTE MYOCARDIAL INFARCTION, SUBENDOCARDIAL INFARCTION, INIT	MI Acute Subendocardial	CORONARY ATHEROSCLEROSIS OF UNSPECIFIED TYPE OF VESSEL, NATI	CORONARY ATHEROSCLEROSIS OF NATIVE CORONARY VESSEL	CONGESTIVE HEART FAILURE, UNSPECIFIED	GASTRIC ULCER, UNSPECIFIED AS ACUTE OR CHRONIC, WITHOUT MENT	DUODENAL ULCER, UNSPECIFIED AS ACUTE OR CHRONIC, WITHOUT HEM	DIAPHRAGMATIC HERNIA WITHOUT MENTION OF OBSTRUCTION OR GANGR	0	0	0	0	11	70
0	0	86.421	M	1	19.8184	0.98	3.2	56	0.0210137	0	0	1	189	65	100	135	Normal sodium	3.8	26	17	0.8	11.8	0	0	0	0	0	0	0	0	0	0	1	MITRAL VALVE INSUFFICIENCY AND AORTIC VALVE INSUFFICIENCY	DISEASES OF TRICUSPID VALVE	ACUTE MYOCARDIAL INFARCTION, OF INFEROPOSTERIOR WALL, INITIA	CORONARY ATHEROSCLEROSIS OF NATIVE CORONARY VESSEL	OTHER SPECIFIED CARDIAC DYSRHYTHMIAS	HYPOTENSION, UNSPECIFIED					0	0	0	0	16	60
0	0	86.941	M	1	19.8286	3.69	6.01	90	0.352944	0	1	6.25	91	99	78	134	Hyponatremia	3.5	24	9	2	10.2	0	1	1	0	2	6	0	0	0	0	8	ACUTE MYOCARDIAL INFARCTION, SUBENDOCARDIAL INFARCTION, INIT	CORONARY ATHEROSCLEROSIS OF UNSPECIFIED TYPE OF VESSEL, NATI	CORONARY ATHEROSCLEROSIS OF NATIVE CORONARY VESSEL	CHRONIC PULMONARY HEART DISEASE, UNSPECIFIED	OTHER LEFT BUNDLE BRANCH BLOCK	ATRIAL FIBRILLATION	OTHER PREMATURE BEATS	OTHER SPECIFIED CARDIAC DYSRHYTHMIAS	CONGESTIVE HEART FAILURE, UNSPECIFIED	ACUTE ON CHRONIC COMBINED SYSTOLIC AND DIASTOLIC HEART FAILU	0	0	0	0	29	55
0	0	64	F	1	19.8318	0.77	12.9	92	0.466008	0	0	7	115	87	96	135	Normal sodium	3.7	24	83	6.6	8.5	0	0	0	1	2	7	0	0	1	1	7	STAPHYLOCOCCUS AUREUS SEPTICEMIA	MULTIPLE MYELOMA IN REMISSION	AMYLOIDOSIS UNSPECIFIED	OTHER AMYLOIDOSIS	HEMOPERICARDIUM	ATRIAL FIBRILLATION	OTHER SPECIFIED CARDIAC DYSRHYTHMIAS	HYPOTENSION, UNSPECIFIED	UNSPECIFIED PLEURAL EFFUSION	END STAGE RENAL DISEASE	0	0	0	0	13	67
0	0	85.981	F	1	19.8347	2.27	5.37	97	0.408623	0	1	2.33333	76	88	96	137	Normal sodium	4.7	21	51	1.5	9.7	0	1	0	0	2	3	0	0	0	0	3	ACUTE MYOCARDIAL INFARCTION, SUBENDOCARDIAL INFARCTION, INIT	CORONARY ATHEROSCLEROSIS OF NATIVE CORONARY VESSEL	OTHER PRIMARY CARDIOMYOPATHIES	ATHEROSCLEROSIS OF NATIVE ARTERIES OF EXTREMITIES WITH ULCER	CHRONIC ULCER OF OTHER PART OF FOOT, EXCEPT PRESSURE ULCER	NONSPECIFIC ABNORMAL ELECTROCARDIOGRAM (ECG) (EKG)	Debility				1	1	1	0
0	0	66.433	F	1	19.8347	2.19	6.15	60	0.224726	0	0	1	129	189	94	142	Normal sodium	4.5	26	16	0.5	14.2	0	1	0	0	0	3	0	0	1	0	1	OTHER AND UNSPECIFIED HYPERLIPIDEMIA	ACUTE MYOCARDIAL INFARCTION, OF OTHER ANTERIOR WALL, EPISODE	ACUTE MYOCARDIAL INFARCTION, SUBENDOCARDIAL INFARCTION, INIT	CORONARY ATHEROSCLEROSIS OF UNSPECIFIED TYPE OF VESSEL, NATI	CORONARY ATHEROSCLEROSIS OF NATIVE CORONARY VESSEL	ANEURYSM OF HEART (WALL)	OTHER SPECIFIED FORMS OF CHRONIC ISCHEMIC HEART DISEASE	PAROXYSMAL VENTRICULAR TACHYCARDIA	OTHER SPECIFIED CARDIAC DYSRHYTHMIAS	CONGESTIVE HEART FAILURE, UNSPECIFIED	0	0	0	0	26	79
0	0	74.772	F	1	19.8347	0.67	7.81	57	0.200951	1	0	3	99	100	93	135	Normal sodium	4.3	19	27	0.7	8.5	0	0	0	1	0	3	1	0	0	0	3	ACUTE MYOCARDIAL INFARCTION, OF OTHER INFERIOR WALL, INITIAL	ACUTE MYOCARDIAL INFARCTION, SUBENDOCARDIAL INFARCTION, INIT	ACUTE MYOCARDIAL INFARCTION, UNSPECIFIED SITE, INITIAL EPISO	CORONARY ATHEROSCLEROSIS OF NATIVE CORONARY VESSEL	ATRIAL FIBRILLATION	Fibrillation Atrial (AF) NOS	ATRIAL FLUTTER	Flutter Atrial NOS	SINOATRIAL NODE DYSFUNCTION	PNEUMONIA, ORGANISM UNSPECIFIED	1	2	1	0	30	68
0	0	71.66	F	1	19.836	3	5.91	68	0.112085	0	1	4	148	129	95	136	Normal sodium	4	18	29	1.2	10.5	0	0	1	0	0	2	0	0	0	1	7	CORONARY ATHEROSCLEROSIS OF UNSPECIFIED TYPE OF VESSEL, NATI	OTHER PRIMARY CARDIOMYOPATHIES	Flutter Atrial NOS	CONGESTIVE HEART FAILURE, UNSPECIFIED	ACUTE ON CHRONIC SYSTOLIC HEART FAILURE	BRONCHIECTASIS WITHOUT ACUTE EXACERBATION	CHRONIC AIRWAY OBSTRUCTION, NOT ELSEWHERE CLASSIFIED	ACUTE RESPIRATORY FAILURE	ACUTE KIDNEY FAILURE, UNSPECIFIED	ALTERED MENTAL STATUS	0	0	0	0	39	90
0	0	30.315	M	1	19.8457	1.01	1.01	83	0.0638264	0	0	5	88	113	96	139	Normal sodium	4.9	21	40	7.2	12.1	0	0	1	0	2	8	0	1	0	0	5	HYPERTENSIVE CHRONIC KIDNEY DISEASE, UNSPECIFIED, WITH CHRON	OTHER PRIMARY CARDIOMYOPATHIES	ATRIAL FIBRILLATION	END STAGE RENAL DISEASE	OTHER NONSPECIFIC ABNORMAL SERUM ENZYME LEVELS	RENAL DIALYSIS STATUS					0	0	0	0	21	35
1	1	86.258	M	1	19.8543	3.95	3.95	75	0.24703	1	1	5.75	92	84	91	144	Normal sodium	2.8	18	16	0.6	11.9	0	0	0	0	0	3	0	0	1	0	7	SECONDARY MALIGNANT NEOPLASM OF OTHER SPECIFIED SITES	DEMENTIA, UNSPECIFIED, WITHOUT BEHAVIORAL DISTURBANCE	CARDIAC TAMPONADE	UNSPECIFIED DISEASE OF PERICARDIUM	ATRIAL FIBRILLATION	ATHEROSCLEROSIS OF AORTA	PNEUMONIA, ORGANISM UNSPECIFIED	UNSPECIFIED PLEURAL EFFUSION	ACUTE RESPIRATORY FAILURE	ENLARGEMENT OF LYMPH NODES	0	0	0	0	26	71
0	0	23.197	M	1	19.8616	1.97	5.17	63	0.0823479	0	0	6	97	154	79	136	Normal sodium	5.1	18	20	1.1	21.7	0	0	0	1	0	1	0	0	0	0	7	SEPTICEMIA DUE TO ESCHERICHIA COLI (E. COLI)	ACUTE AND SUBACUTE BACTERIAL ENDOCARDITIS	CHRONIC VENOUS EMBOLISM AND THROMBOSIS OF DEEP VESSELS OF PR	Mass Liver	ALLERGIC URTICARIA	HYPOPLASTIC LEFT HEART SYNDROME	COARCTATION OF AORTA (PREDUCTAL) (POSTDUCTAL)	SEPTIC SHOCK	Splenic Mass	OTHER ASCITES	1	3	1	1	20	72
1	1	79.197	M	1	19.8685	0.87	0.87	188	0.97821	1	0	14	77	94	94	132	Hyponatremia	6.4	19	97	2.2	13.9	0	0	1	0	2	7	0	0	1	1	14											1	1	1	0	25	43
0	1	78.767	F	1	19.8686	5.78	6.8	166	0.863507	1	0	13.6667	81	35	82	139	Normal sodium	3.5	20	9	2	9.9	0	1	1	1	2	8	0	0	0	1	15	UNSPECIFIED SEPTICEMIA	DIABETES MELLITUS WITHOUT MENTION OF COMPLICATION,TYPE II OR	LEUKOCYTOSIS, UNSPECIFIED	EPILEPSY, UNSPECIFIED, WITH INTRACTABLE EPILEPSY	ANOXIC BRAIN DAMAGE	OTHER ENCEPHALOPATHY	CORONARY ATHEROSCLEROSIS OF NATIVE CORONARY VESSEL	Arrest Cardiac	CARDIAC ARREST	OTHER SPECIFIED CARDIAC DYSRHYTHMIAS	1	2	1	0	16	35
0	0	63.054	F	1	19.8714	4.92	4.92	60	0.181491	0	0	2	114	97	96	147	Hypernatremia	3.4	18	38	1.2	11.2	0	0	1	1	2	6	0	0	1	0	1	CRYPTOCOCCOSIS	OTHER MALIGNANT NEOPLASM OF SKIN OF LOWER LIMB, INCLUDING HI	CRYPTOCOCCAL MENINGITIS	PRIMARY CENTRAL SLEEP APNEA	CENTRAL SLEEP APNEA IN CONDITIONS CLASSIFIED ELSEWHERE	OTHER PRIMARY CARDIOMYOPATHIES	PAROXYSMAL VENTRICULAR TACHYCARDIA	ATRIAL FIBRILLATION	VENTRICULAR FIBRILLATION	CONGESTIVE HEART FAILURE, UNSPECIFIED	0	0	0	0	18	71
0	0	83.247	M	1	19.9074	2.71	11.07	62	0.0132947	0	0	4.66667	140	58	99	142	Normal sodium	3.9	30	14	0.9	13.5	0	1	0	0	0	1	0	0	0	0	5	DISEASES OF TRICUSPID VALVE	ACUTE MYOCARDIAL INFARCTION, SUBENDOCARDIAL INFARCTION, SUBS	CORONARY ATHEROSCLEROSIS OF NATIVE CORONARY VESSEL	AORTIC VALVE DISORDERS	ATRIAL FIBRILLATION	THORACIC ANEURYSM WITHOUT MENTION OF RUPTURE	Gait Disorder Non Ortho				0	0	0	0	16	77
0	0	67.027	M	0	19.9082	2.36	7.31	44	0.048601	0	0	1	132	106	99	136	Normal sodium	4.1	23	15	1.1	12	0	0	0	0	0	0	0	0	0	0	1	TOBACCO USE DISORDER	OBSTRUCTIVE HYDROCEPHALUS	CEREBRAL EDEMA	HOMONYMOUS BILATERAL FIELD DEFECTS	Hemianopsia Homonymous L	ACUTE MYOCARDIAL INFARCTION, OF OTHER ANTERIOR WALL, INITIAL	CORONARY ATHEROSCLEROSIS OF NATIVE CORONARY VESSEL	OTHER SPECIFIED CARDIAC DYSRHYTHMIAS	SUBARACHNOID HEMORRHAGE	INTRACEREBRAL HEMORRHAGE	0	0	0	0	29	69
0	1	71.948	M	1	19.9138	0.04	8.28	19	0.0172523	0	0	2	117	60	94	140	Normal sodium	4.1	19	14	1.2	11.6	0	0	0	0	2	3	0	0	0	1	2	CORONARY ATHEROSCLEROSIS OF NATIVE CORONARY VESSEL	CORONARY ATHEROSCLEROSIS OF UNSPECIFIED TYPE OF BYPASS GRAFT	PAROXYSMAL VENTRICULAR TACHYCARDIA	Tachycardia Ventricular NOS	OCCLUSION AND STENOSIS OF CAROTID ARTERY WITH CEREBRAL INFAR	PULMONARY COLLAPSE	Debility	FITTING AND ADJUSTMENT OF AUTOMATIC IMPLANTABLE CARDIAC DEFI			0	0	0	0
0	0	59.734	M	1	19.9184	1.97	3.84	31	0.0131808	0	0	2	119	66	94	139	Normal sodium	6.1	25	13	0.8	15	0	0	0	0	0	1	0	0	0	1	1	TOBACCO USE DISORDER	Myocardial Infarction (MI) Acute ST Elevation Anterior	ACUTE MYOCARDIAL INFARCTION, OF OTHER ANTERIOR WALL, INITIAL	ACUTE MYOCARDIAL INFARCTION, UNSPECIFIED SITE, INITIAL EPISO	CORONARY ATHEROSCLEROSIS OF UNSPECIFIED TYPE OF VESSEL, NATI	CORONARY ATHEROSCLEROSIS OF NATIVE CORONARY VESSEL	CONGESTIVE HEART FAILURE, UNSPECIFIED	OBSTRUCTIVE CHRONIC BRONCHITIS WITH (ACUTE) EXACERBATION	CHRONIC AIRWAY OBSTRUCTION, NOT ELSEWHERE CLASSIFIED	OTHER DYSPNEA AND RESPIRATORY ABNORMALITY	0	0	0	0	27	78
0	0	52.375	M	1	19.9284	1.13	3.27	23	0.0163544	0	0	1	86	76	96	137	Normal sodium	5	24	11	1	14.8	0	0	0	0	0	0	0	0	0	0	2	ACUTE MYOCARDIAL INFARCTION, OF OTHER ANTERIOR WALL, INITIAL	CORONARY ATHEROSCLEROSIS OF UNSPECIFIED TYPE OF VESSEL, NATI	CORONARY ATHEROSCLEROSIS OF NATIVE CORONARY VESSEL	Muscle Wasting Disuse							0	0	0	0	19	64
1	1	72.373	F	0	19.9376	2.32	25.1	96	0.751494	0	1	8.33333	81	78	100	135	Normal sodium	3.9	25	22	1	10	0	0	1	1	2	5	0	0	0	1	7	HYPOSMOLALITY AND/OR HYPONATREMIA	ACUTE POSTHEMORRHAGIC ANEMIA	ANXIETY STATE, UNSPECIFIED	RHEUMATIC MITRAL INSUFFICIENCY	CORONARY ATHEROSCLEROSIS OF NATIVE CORONARY VESSEL	ACUTE AND SUBACUTE BACTERIAL ENDOCARDITIS	ATRIAL FIBRILLATION	CONGESTIVE HEART FAILURE, UNSPECIFIED	OTHER PULMONARY INSUFFICIENCY, NOT ELSEWHERE CLASSIFIED	ANGIODYSPLASIA OF INTESTINE WITH HEMORRHAGE	0	0	0	0	27	62
0	0	82.263	F	1	19.9476	1.85	4.09	49	0.0510379	0	0	1	85	99	93	127	Hyponatremia	4.6	24	10	0.7	11.5	0	0	0	0	0	1	0	0	0	1	1	HYPOSMOLALITY AND/OR HYPONATREMIA	UNSPECIFIED ESSENTIAL HYPERTENSION	ACUTE MYOCARDIAL INFARCTION, UNSPECIFIED SITE, INITIAL EPISO	CORONARY ATHEROSCLEROSIS OF NATIVE CORONARY VESSEL	TAKOTSUBO SYNDROME	OBSTRUCTIVE CHRONIC BRONCHITIS WITH (ACUTE) EXACERBATION	OTHER EMPHYSEMA	CHRONIC AIRWAY OBSTRUCTION, NOT ELSEWHERE CLASSIFIED	ESOPHAGEAL REFLUX	OSTEOPOROSIS, UNSPECIFIED	0	0	0	0	17	48
0	0	66.69	F	1	19.9481	3.88	28.91	38	0.00418767	0	0	2	167	70	92	141	Normal sodium	3.7	22	23	1.1	11.2	0	1	1	1	0	5	0	0	1	0	2	OTHER AND UNSPECIFIED HYPERLIPIDEMIA	HYPERCALCEMIA	HYPEROSMOLALITY AND/OR HYPERNATREMIA	ALKALOSIS	HYPERPOTASSEMIA	ACUTE POSTHEMORRHAGIC ANEMIA	OTHER SECONDARY THROMBOCYTOPENIA	HEPARIN-INDUCED THROMBOCYTOPENIA (HIT)	MITRAL VALVE INSUFFICIENCY AND AORTIC VALVE INSUFFICIENCY	DISEASES OF TRICUSPID VALVE	0	0	0	0	16	56
0	0	70.014	F	1	19.9487	0.09	4.79	24	0.00266776	0	0	0				125	Hyponatremia	3.5	24	9	0.4	10.8	0	1	0	0	0	1	0	0	0	0	0	ACUTE POSTHEMORRHAGIC ANEMIA	RHEUMATIC AORTIC INSUFFICIENCY	ACUTE MYOCARDIAL INFARCTION, OF OTHER ANTERIOR WALL, INITIAL	CORONARY ATHEROSCLEROSIS OF NATIVE CORONARY VESSEL	POSTSURGICAL AORTOCORONARY BYPASS STATUS						0	0	0	0	13	74
0	0	59.033	F	1	19.953	1.17	6.1	48	0.108637	1	0	3.5	121	69	100	139	Normal sodium	4.4	22	32	1.5	7.8	0	0	0	0	2	6	0	0	1	0	7	DEHYDRATION	IRON DEFICIENCY ANEMIA SECONDARY TO BLOOD LOSS (CHRONIC)	UNSPECIFIED ESSENTIAL HYPERTENSION	CORONARY ATHEROSCLEROSIS OF UNSPECIFIED TYPE OF VESSEL, NATI	CORONARY ATHEROSCLEROSIS OF NATIVE CORONARY VESSEL	CARDIAC TAMPONADE	UNSPECIFIED DISEASE OF PERICARDIUM	PERIPHERAL VASCULAR DISEASE, UNSPECIFIED	UNSPECIFIED PLEURAL EFFUSION	PULMONARY COLLAPSE	0	0	0	0	16	114
0	0	54.995	M	1	19.9562	0.94	1.98	42	0.0196696	0	0	2	138	72	100	138	Normal sodium	4.4	23	12	0.9	13.2	0	0	0	0	0	0	0	0	0	0	2	ALCOHOL WITHDRAWAL	CORONARY ATHEROSCLEROSIS OF NATIVE CORONARY VESSEL	PNEUMONITIS DUE TO INHALATION OF FOOD OR VOMITUS	OTHER CHEST PAIN							0	0	0	0	23	74
0	0	61.266	M	1	19.9674	9.77	9.77	66	0.15958	0	0	2.28571	109	96	85	138	Normal sodium	4.4	21	25	0.9	11.8	0	0	0	0	0	1	0	0	0	0	4	OTHER CHRONIC PULMONARY HEART DISEASES	OTHER PRIMARY CARDIOMYOPATHIES	OTHER LEFT BUNDLE BRANCH BLOCK	ATRIAL FIBRILLATION	CONGESTIVE HEART FAILURE, UNSPECIFIED	ACUTE ON CHRONIC SYSTOLIC HEART FAILURE	HEART VALVE REPLACED BY OTHER MEANS	OTHER SPECIFIED EXAMINATION			1	1	0	1	19	62
0	0	84.375	F	1	19.9792	1.64	3.76	54	0.0799709	0	0	2	149	37	95	142	Normal sodium	4.1	25	31	0.8	7.9	0	0	0	0	0	1	0	0	0	1	2	KLEBSIELLA PNEUMONIAE IN CONDITIONS CLASSIFIED ELSEWHERE AND	MOBITZ (TYPE) II ATRIOVENTRICULAR BLOCK	OTHER SECOND DEGREE ATRIOVENTRICULAR BLOCK	CONGESTIVE HEART FAILURE, UNSPECIFIED	PNEUMONIA, ORGANISM UNSPECIFIED	URINARY TRACT INFECTION, SITE NOT SPECIFIED	CARDIAC PACEMAKER IN SITU	ENCOUNTER FOR PALLIATIVE CARE			0	0	0	0	26	36
0	0	89.989	F	1	19.9816	1.21	7	80	0.352211	0	0	2	130	77	69	130	Hyponatremia	6.1	30	36	1.7	9.4	0	0	1	1	0	2	0	0	0	0	2	HYPERPOTASSEMIA	OTHER ACUTE POSTOPERATIVE PAIN	UNSPECIFIED ESSENTIAL HYPERTENSION	HYPERTENSIVE CHRONIC KIDNEY DISEASE, UNSPECIFIED, WITH CHRON	ACUTE MYOCARDIAL INFARCTION, SUBENDOCARDIAL INFARCTION, INIT	CORONARY ATHEROSCLEROSIS OF UNSPECIFIED TYPE OF VESSEL, NATI	PAROXYSMAL VENTRICULAR TACHYCARDIA	CARDIAC DYSRHYTHMIA, UNSPECIFIED	CONGESTIVE HEART FAILURE, UNSPECIFIED	OTHER IATROGENIC HYPOTENSION	0	0	0	0	15	42
0	0	22.422	F	1	20.0008	0.57	9.5	52	0.0603672	0	0	2	121	107	90	136	Normal sodium	4.1	23	17	1.1		0	0	0	0	0	0	0	0	0	0	2	PULMONARY VALVE DISORDERS	ARTERIOVENOUS FISTULA, ACQUIRED	ACUTE VENOUS EMBOLISM AND THROMBOSIS OF OTHER SPECIFIED VEIN	OSTIUM SECUNDUM TYPE ATRIAL SEPTAL DEFECT	OSTIUM PRIMUM DEFECT	OTHER SPECIFIED ANOMALIES	ABDOMINAL PAIN, RIGHT UPPER QUADRANT	OTHER COMPLICATIONS DUE TO HEART VALVE PROSTHESIS	PERIPHERAL VASCULAR COMPLICATIONS	HEART VALVE REPLACED BY TRANSPLANT	0	0	0	0	22	65
0	0	73.356	M	1	20.015	1.89	21.97	82	0.292046	1	0	6	122	77	98	144	Normal sodium	4	17	36	1.9	6.8	0	0	0	1	2	5	0	0	0	0	9	ACIDOSIS	HEREDITARY HEMOLYTIC ANEMIA, UNSPECIFIED	ACQUIRED HEMOLYTIC ANEMIA, UNSPECIFIED	ANEMIA IN CHRONIC KIDNEY DISEASE	ANEMIA, UNSPECIFIED	DEFIBRINATION SYNDROME	DISEASES OF TRICUSPID VALVE	MITRAL VALVE DISORDERS	HYPOTENSION, UNSPECIFIED	ACUTE RESPIRATORY FAILURE FOLLOWING TRAUMA AND SURGERY	1	1	1	0	14	55
0	0	55.349	M	1	20.039	1.13	1.13	50	0.0789703	0	0	3	133	68	100	138	Normal sodium	4.5	20	30	1.8	12.9	0	1	1	0	2	4	0	0	0	0	3	OTHER AND UNSPECIFIED HYPERLIPIDEMIA	HYPERTENSIVE CHRONIC KIDNEY DISEASE, UNSPECIFIED, WITH CHRON	CORONARY ATHEROSCLEROSIS OF NATIVE CORONARY VESSEL	CONGESTIVE HEART FAILURE, UNSPECIFIED							0	0	0	0	21	58
0	0	62.337	F	1	20.0427	8.34	14.67	52	0.163304	1	1	4.28571	144	75	100	138	Normal sodium	4.2	27	18	0.8	11.7	0	0	0	0	0	1	0	0	0	1	8	MIXED ACID-BASE BALANCE DISORDER	ANOXIC BRAIN DAMAGE	ENCEPHALOPATHY, UNSPECIFIED	ACUTE MYOCARDIAL INFARCTION, SUBENDOCARDIAL INFARCTION, INIT	CORONARY ATHEROSCLEROSIS OF UNSPECIFIED TYPE OF VESSEL, NATI	CORONARY ATHEROSCLEROSIS OF NATIVE CORONARY VESSEL	SUPRAVENTRICULAR PREMATURE BEATS	OTHER SPECIFIED CARDIAC DYSRHYTHMIAS	UNSPECIFIED CIRCULATORY SYSTEM DISORDER	OBSTRUCTIVE CHRONIC BRONCHITIS WITH (ACUTE) EXACERBATION	0	0	0	0	15	64
0	0	70.591	F	1	20.043	2.17	7.9	66	0.132651	0	0	3.66667	205	87	100	142	Normal sodium	3.6	26	20	1.3	10.3	0	0	0	0	0	0	0	0	0	0	4	MITRAL STENOSIS WITH INSUFFICIENCY	UNSPECIFIED ESSENTIAL HYPERTENSION	CORONARY ATHEROSCLEROSIS OF NATIVE CORONARY VESSEL	MITRAL VALVE DISORDERS	CONGESTIVE HEART FAILURE, UNSPECIFIED	PULMONARY INSUFFICIENCY FOLLOWING TRAUMA AND SURGERY	Debility	OTHER COMPLICATIONS DUE TO HEART VALVE PROSTHESIS	HEART VALVE REPLACED BY TRANSPLANT		0	0	0	0	28	85
0	0	89.184	M	1	20.061	1.82	2.29	65	0.168885	0	0	1	121	75	97	138	Normal sodium	4.1	25	19	0.9	11.7	0	0	1	0	0	1	0	0	0	0	1	OTHER AND UNSPECIFIED HYPERLIPIDEMIA	CORONARY ATHEROSCLEROSIS OF NATIVE CORONARY VESSEL	CONGESTIVE HEART FAILURE, UNSPECIFIED								0	0	0	0	20	55
0	1	39.024	M	1	20.0674	11.93	193.57	78	0.587268	1	0	9.71429	120	101	99	134	Hyponatremia	4.1	22	84	4.4	8.7	0	0	0	0	0	0	0	0	0	0	14	UNSPECIFIED SEPTICEMIA	DISSEMINATED CANDIDIASIS	UNSPECIFIED PROTEIN-CALORIE MALNUTRITION	ACIDOSIS	OTHER PANCYTOPENIA	ACUTE POSTHEMORRHAGIC ANEMIA	ACQUIRED COAGULATION FACTOR DEFICIENCY	ANXIETY STATE, UNSPECIFIED	DEPRESSIVE DISORDER, NOT ELSEWHERE CLASSIFIED	Occlusion Retinal Artery Branch (BRAO) NOS	1	2	1	1	16	65
0	0	46.251	F	1	20.0773	0.69	5.66	57	0.0243089	0	0	1	99	79	97	136	Normal sodium	4.1	19	9	0.6	12.1	0	0	0	0	0	0	0	0	0	0	1	OTHER AND UNSPECIFIED HYPERLIPIDEMIA	TOBACCO USE DISORDER	UNSPECIFIED ESSENTIAL HYPERTENSION	ACUTE MYOCARDIAL INFARCTION, SUBENDOCARDIAL INFARCTION, INIT	CORONARY ATHEROSCLEROSIS OF NATIVE CORONARY VESSEL	CAD Of CABG Arterial	OTHER SPECIFIED FORMS OF CHRONIC ISCHEMIC HEART DISEASE	OTHER PREMATURE BEATS	ACUTE SYSTOLIC HEART FAILURE	ATHEROSCLEROSIS OF OTHER SPECIFIED ARTERIES	1	1	1	0	16	87
0	0	75.109	F	1	20.0781	1.83	2.94	64	0.137306	0	0	2	151	62	100	140	Normal sodium	4.3	23	19	0.8	14.8	0	0	0	0	0	0	0	0	0	0	2	TOBACCO USE DISORDER	ACUTE MYOCARDIAL INFARCTION, OF ANTEROLATERAL WALL, INITIAL	CORONARY ATHEROSCLEROSIS OF NATIVE CORONARY VESSEL	OTHER SPECIFIED CARDIAC DYSRHYTHMIAS	OTHER IATROGENIC HYPOTENSION	UNDIAGNOSED CARDIAC MURMURS					0	0	0	0	20	92
0	0	59.301	M	1	20.0796	2.02	7.37	50	0.0841797	0	0	2.5	100	65	100	133	Hyponatremia	4.2	19	13	0.5	8.6	0	0	1	0	0	4	0	0	1	1	4	ACUTE MYOCARDIAL INFARCTION, SUBENDOCARDIAL INFARCTION, INIT	MI Acute Subendocardial	OLD MYOCARDIAL INFARCTION	CORONARY ATHEROSCLEROSIS OF UNSPECIFIED TYPE OF VESSEL, NATI	CORONARY ATHEROSCLEROSIS OF NATIVE CORONARY VESSEL	OTHER PRIMARY CARDIOMYOPATHIES	OTHER PREMATURE BEATS	ACUTE ON CHRONIC COMBINED SYSTOLIC AND DIASTOLIC HEART FAILU	OTHER SPECIFIED FORMS OF EFFUSION, EXCEPT TUBERCULOUS	PULMONARY COLLAPSE	0	0	0	0	16	73
0	0	64.244	F	1	20.0831	2.02	4.1	60	0.0887603	0	0	1	123	87	97	142	Normal sodium	4	22	17	0.9	9.7	0	1	0	0	0	5	0	0	0	1	1	ACUTE MYOCARDIAL INFARCTION, OF ANTEROLATERAL WALL, INITIAL	DISSECTION OF CORONARY ARTERY	ACUTE SYSTOLIC HEART FAILURE	TAKOTSUBO SYNDROME	UNSPECIFIED CHEST PAIN						0	0	0	0	16	66
0	0	77.827	F	1	20.0877	1.16	2.16	59	0.12866	0	0	0.5	137	98	96	141	Normal sodium	4.9	11	26	0.9	10.4	0	0	0	0	0	1	1	0	0	0	1	TYPE II OR UNSPECIFIED TYPE DIABETES MELLITUS WITH OTHER SPE	ACIDOSIS	Acidosis Lactic	ACUTE MYOCARDIAL INFARCTION, SUBENDOCARDIAL INFARCTION, INIT	PRINZMETAL ANGINA	CORONARY ATHEROSCLEROSIS OF NATIVE CORONARY VESSEL	OTHER SPECIFIED CARDIAC DYSRHYTHMIAS	SYNCOPE AND COLLAPSE			0	0	0	0	29	76
0	0	69.649	M	1	20.1038	0.58	4.37	63	0.105722	0	0	4	147	94	96	138	Normal sodium	4.3	29	21	1.4	13.4	0	0	0	0	0	1	0	0	0	1	4	INTERMEDIATE CORONARY SYNDROME	CORONARY ATHEROSCLEROSIS OF NATIVE CORONARY VESSEL	OTHER SPECIFIED FORMS OF CHRONIC ISCHEMIC HEART DISEASE	OTHER PREMATURE BEATS	ACUTE SYSTOLIC HEART FAILURE	HEART DISEASE, UNSPECIFIED	OBSTRUCTIVE CHRONIC BRONCHITIS WITH (ACUTE) EXACERBATION	UNSPECIFIED PLEURAL EFFUSION	PULMONARY COLLAPSE	ACUTE AND CHRONIC RESPIRATORY FAILURE	0	0	0	0	18	63
0	0	88.649	F	1	20.109	1.63	3.97	65	0.153078	0	0	2	130	96	95	139	Normal sodium	4	27	34	1.4	9.7	0	0	1	0	2	5	1	0	0	0	2	Debility, Unspecified	CORONARY ATHEROSCLEROSIS OF UNSPECIFIED TYPE OF VESSEL, NATI	OTHER CHRONIC PULMONARY HEART DISEASES	MITRAL VALVE DISORDERS	ATRIAL FIBRILLATION	CONGESTIVE HEART FAILURE, UNSPECIFIED	UNSPECIFIED PLEURAL EFFUSION	URINARY TRACT INFECTION, SITE NOT SPECIFIED	OTHER DYSPNEA AND RESPIRATORY ABNORMALITY	POSTSURGICAL AORTOCORONARY BYPASS STATUS	0	0	0	0	15	53
0	0	76.548	F	1	20.1155	1.83	22.15	55	0.195728	0	0	1	127	58	99	136	Normal sodium	4.2	41	33	1.1	9	0	0	1	1	0	4	0	0	1	0	0	BENIGN NEOPLASM OF ASCENDING COLON	BENIGN NEOPLASM OF TRANSVERSE COLON	IRON DEFICIENCY ANEMIA SECONDARY TO BLOOD LOSS (CHRONIC)	IRON DEFICIENCY ANEMIA, UNSPECIFIED	ANEMIA, UNSPECIFIED	Anemia	CHRONIC ATRIAL FIBRILLATION	ACUTE ON CHRONIC DIASTOLIC (CONGESTIVE) HEART FAILURE	CARDIOMEGALY	BRONCHIECTASIS, UNCOMPLICATED	0	0	0	0	20	43
0	0	31.533	M	1	20.1172	0.42	0.42	21	0.00489776	0	0	0	132	60	96	139	Normal sodium	4.6	25	19	0.8	16.2	0	0	0	0	0	2	0	0	1	0	0											0	0	0	0	7	71
0	0	53.514	F	1	20.1286	2.69	4.08	45	0.0187277	0	0	2	105	62	97	141	Normal sodium	4.3	28	8	0.7	11.9	0	1	0	0	0	4	0	0	1	1	1	OTHER AND UNSPECIFIED HYPERLIPIDEMIA	INTERMEDIATE CORONARY SYNDROME	CORONARY ATHEROSCLEROSIS OF NATIVE CORONARY VESSEL	OTHER SYMPTOMS INVOLVING CARDIOVASCULAR SYSTEM	UNSPECIFIED CHEST PAIN						0	0	0	0	15	51
0	0	54.867	M	1	20.1286	3.61	7.7	39	0.0264751	0	0	1	84	57	96	137	Normal sodium	2.7	23	11	1	11.6	0	0	0	0	2	5	0	0	0	1	1	CANDIDIASIS OF MOUTH	UNSPECIFIED PROTEIN-CALORIE MALNUTRITION	DEHYDRATION	HYPOPOTASSEMIA	RIGHT BUNDLE BRANCH BLOCK	PAROXYSMAL VENTRICULAR TACHYCARDIA	OTHER SPECIFIED CARDIAC DYSRHYTHMIAS	CHRONIC AIRWAY OBSTRUCTION, NOT ELSEWHERE CLASSIFIED	LUNG INVOLVEMENT IN OTHER DISEASES CLASSIFIED ELSEWHERE	UNSPECIFIED DISORDER OF KIDNEY AND URETER	0	0	0	0	14	57
0	0	89.277	F	1	20.1348	1.04	5.83	60	0.114635	0	0	1	90	70	99	141	Normal sodium	4.6	25	21	0.7	8.1	0	0	1	0	2	5	0	0	0	1	1	MITRAL VALVE INSUFFICIENCY AND AORTIC VALVE STENOSIS	UNSPECIFIED ESSENTIAL HYPERTENSION	CORONARY ATHEROSCLEROSIS OF NATIVE CORONARY VESSEL	AORTIC VALVE DISORDERS	RIGHT BUNDLE BRANCH BLOCK AND LEFT ANTERIOR FASCICULAR BLOCK	TRIFASCICULAR BLOCK	CONDUCTION DISORDER, UNSPECIFIED	ATRIAL FIBRILLATION	CARDIAC ARREST	Prolonged QT Interval	0	0	0	0	21	79
0	0	46.573	F	1	20.1372	3.02	3.02	42	0.0281655	0	0	1	132	100	99	136	Normal sodium	4.1	23	7	0.7	13.5	0	0	0	0	0	0	0	0	0	0	1	ANXIETY STATE, UNSPECIFIED	TOBACCO USE DISORDER	TAKOTSUBO SYNDROME								0	0	0	0	18	66
0	1	73.671	M	1	20.1607	5.73	31.36	91	0.159217	0	1	4.33333	99	143	83	142	Normal sodium	5.8	22	39	1.7	7.4	0	0	1	0	0	12	0	0	1	1	8	MALIGNANT NEOPLASM OF BRONCHUS AND LUNG, UNSPECIFIED	ATRIAL FIBRILLATION	Fibrillation Atrial (AF) NOS	ATRIAL FLUTTER	SUPRAVENTRICULAR PREMATURE BEATS	OTHER PREMATURE BEATS	CONGESTIVE HEART FAILURE, UNSPECIFIED	ACUTE ON CHRONIC SYSTOLIC HEART FAILURE	ACUTE ON CHRONIC COMBINED SYSTOLIC AND DIASTOLIC HEART FAILU	HYPOTENSION, UNSPECIFIED	1	2	1	0	22	62
0	0	65.099	F	1	20.1697	0.53	2.09	60	0.133954	0	0	5	145	61	96	142	Normal sodium	4.3	22	15	0.6	12.4	0	0	0	0	0	0	0	0	0	0	5	TOXIC DIFFUSE GOITER WITHOUT MENTION OF THYROTOXIC CRISIS OR	OTHER AND UNSPECIFIED HYPERLIPIDEMIA	OTHER SPECIFIED DRUG-INDUCED MENTAL DISORDERS	ANXIETY STATE, UNSPECIFIED	DEPRESSIVE DISORDER, NOT ELSEWHERE CLASSIFIED	OTHER CHRONIC PAIN	CORONARY ATHEROSCLEROSIS OF NATIVE CORONARY VESSEL	ATRIAL FIBRILLATION	SINOATRIAL NODE DYSFUNCTION	CHRONIC AIRWAY OBSTRUCTION, NOT ELSEWHERE CLASSIFIED	0	0	0	0	15	71
0	0	70.005	F	1	20.1776	1.9	4.87	54	0.0515516	0	0	1	176	103	100	135	Normal sodium	4.8	23	20	1.1	11	0	0	0	0	0	1	0	0	0	1	1	CORONARY ATHEROSCLEROSIS OF NATIVE CORONARY VESSEL	SINOATRIAL NODE DYSFUNCTION	OTHER SPECIFIED CARDIAC DYSRHYTHMIAS	TAKOTSUBO SYNDROME	SYNCOPE AND COLLAPSE	OTHER DYSPNEA AND RESPIRATORY ABNORMALITY					0	0	0	0	15	113
0	0	95.623	F	1	20.1778	0.89	4.05	73	0.249895	0	0	6	136	62	98	140	Normal sodium	3.3	26	26	1	12.5	0	0	0	0	0	0	0	0	0	0	6	ACUTE MYOCARDIAL INFARCTION, OF OTHER INFERIOR WALL, INITIAL	CORONARY ATHEROSCLEROSIS OF UNSPECIFIED TYPE OF VESSEL, NATI	MITRAL VALVE DISORDERS	OTHER SPECIFIED CARDIAC DYSRHYTHMIAS	Decline Functional Status						0	0	0	0	15	59
0	0	81.438	M	1	20.1809	2.42	8.29	67	0.263376	0	0	3.66667	117	62	100	135	Normal sodium	4.9	18	128	3.7	6.8	0	0	1	0	2	6	1	0	0	1	5	ACUTE MYOCARDIAL INFARCTION, SUBENDOCARDIAL INFARCTION, INIT	CORONARY ATHEROSCLEROSIS OF UNSPECIFIED TYPE OF VESSEL, NATI	PAROXYSMAL VENTRICULAR TACHYCARDIA	ATRIAL FIBRILLATION	CONGESTIVE HEART FAILURE, UNSPECIFIED	END STAGE RENAL DISEASE	SHORTNESS OF BREATH	OTHER DYSPNEA AND RESPIRATORY ABNORMALITY	OTHER CHEST PAIN	Debility	0	0	0	0	17	35
0	0	74.302	F	1	20.1818	0.98	2.14	47	0.0393685	0	0	1	129	92	93	136	Normal sodium	4.1	25	10	0.6	11.8	0	0	0	0	0	0	0	0	0	0	1	UNSPECIFIED ESSENTIAL HYPERTENSION	ACUTE MYOCARDIAL INFARCTION, SUBENDOCARDIAL INFARCTION, INIT	CORONARY ATHEROSCLEROSIS OF NATIVE CORONARY VESSEL	CHRONIC ISCHEMIC HEART DISEASE, UNSPECIFIED	RIGHT BUNDLE BRANCH BLOCK	SUPRAVENTRICULAR PREMATURE BEATS	HEART DISEASE, UNSPECIFIED	NONSPECIFIC ABNORMAL ELECTROCARDIOGRAM (ECG) (EKG)	Debility	Decline Functional Status	0	0	0	0	15	74
0	0	83.811	F	1	20.1891	4.61	8.56	68	0.0729665	0	0	3.2	133	39	94	137	Normal sodium	3.7	19	12	0.5	12.3	0	0	0	0	0	0	0	0	0	0	4	FOLATE-DEFICIENCY ANEMIA	SCHIZOTYPAL PERSONALITY DISORDER	ATRIOVENTRICULAR BLOCK, COMPLETE	PAROXYSMAL VENTRICULAR TACHYCARDIA	OTHER SPECIFIED CARDIAC DYSRHYTHMIAS	Debility					0	0	0	0	18	60
0	0	55.499	F	1	20.202	2.82	7.04	57	0.170541	0	0	1	128	108	93	135	Normal sodium	4.9	24	10	0.6	10.5	0	0	0	0	0	8	0	0	1	0	1	MALIGNANT NEOPLASM OF BRONCHUS AND LUNG, UNSPECIFIED	TOBACCO USE DISORDER	CARDIAC TAMPONADE	UNSPECIFIED DISEASE OF PERICARDIUM	ATRIAL FIBRILLATION	Fibrillation Atrial (AF) NOS	OTHER SPECIFIED CARDIAC DYSRHYTHMIAS	UNSPECIFIED PLEURAL EFFUSION	OTHER PNEUMOTHORAX	Allergy Penicillin Antibiotic Pers Hx	0	0	0	0	28	71
0	0	54.844	F	1	20.2115	1	2.14	27	0.0131474	0	0	1	137	40	99	141	Normal sodium	4.8	25	15	1	11.2	0	0	0	1	0	3	0	0	1	0	1	UNSPECIFIED ESSENTIAL HYPERTENSION	ATRIOVENTRICULAR BLOCK, COMPLETE	Complete AV Heart Block	OTHER LEFT BUNDLE BRANCH BLOCK	OTHER SPECIFIED CARDIAC DYSRHYTHMIAS	FITTING AND ADJUSTMENT OF CARDIAC PACEMAKER					0	0	0	0	16	71
0	0	84.836	F	1	20.217	2.4	2.45	82	0.1356	0	0	1.66667	184	100	99	132	Hyponatremia	4.4	23	43	1.4	12	0	1	1	1	2	10	0	0	1	1	2	ACUTE MYOCARDIAL INFARCTION, OF OTHER SPECIFIED SITES, INITI	ABDOMINAL ANEURYSM WITHOUT MENTION OF RUPTURE									0	0	0	0	20	128
0	0	86.907	F	1	20.2231	1.05	2.03	62	0.139293	0	0	1	119	65	99	138	Normal sodium	4.3	19	21	1	13.4	0	0	0	0	0	1	0	0	0	0	1	INTESTINAL INFECTION DUE TO OTHER ORGANISM, NOT ELSEWHERE CL	Depletion Of Extracellular Fluid	UNSPECIFIED ESSENTIAL HYPERTENSION	HYPERTENSIVE CHRONIC KIDNEY DISEASE, UNSPECIFIED, WITH CHRON	CARDIOMEGALY	ATHEROSCLEROSIS OF AORTA	BRONCHOPNEUMONIA, ORGANISM UNSPECIFIED	UNSPECIFIED PLEURAL EFFUSION	ESOPHAGEAL REFLUX	CHRONIC KIDNEY DISEASE, STAGE III (MODERATE)	0	0	0	0	30	61
0	0	78.772	F	1	20.2261	0.5	0.5	58	0.129837	0	0	2	69	45	95	143	Normal sodium	3.8	26	17	0.8	12.4	0	0	0	0	0	0	0	0	0	0	2											1	1	1	0	17	41
0	0	52.093	F	1	20.231	0.99	13.58	63	0.106231	0	0	3	116	66	98	139	Normal sodium	4.9	19	49	2.6	10.3	0	0	0	1	2	8	1	0	0	0	3	ACUTE POSTHEMORRHAGIC ANEMIA	Anemia	TYPE 1 DIABETES MELLITUS WITH DIABETIC NEPHROPATHY	TYPE 1 DIABETES W UNSP DIABETIC RTNOP W/O MACULAR EDEMA	TYPE 1 DIABETES MELLITUS WITH DIABETIC POLYNEUROPATHY	HYPERLIPIDEMIA, UNSPECIFIED	HYPERKALEMIA	Myopathy NOS	ESSENTIAL (PRIMARY) HYPERTENSION	STEMI INVOLVING LEFT ANTERIOR DESCENDING CORONARY ARTERY	0	0	0	0	15	65
0	0	75.282	M	1	20.234	0.84	2.93	49	0.079675	0	0	1	108	71	99	137	Normal sodium	3.8	27	20	0.9	12.7	0	0	0	0	0	1	0	0	0	1	1	ALZHEIMER'S DISEASE	MITRAL AND AORTIC VALVE DISEASES, UNSPECIFIED	ACUTE MYOCARDIAL INFARCTION, SUBENDOCARDIAL INFARCTION, INIT	PRINZMETAL ANGINA	OTHER SPECIFIED FORMS OF CHRONIC ISCHEMIC HEART DISEASE	PNEUMONIA, ORGANISM UNSPECIFIED	ESOPHAGEAL REFLUX	REGIONAL ENTERITIS OF UNSPECIFIED SITE	SHORTNESS OF BREATH		0	0	0	0	19	65
0	0	61.57	M	1	20.2407	1.41	3.32	42	0.0474799	0	0	1	120	87	99	132	Hyponatremia	3.9	32	16	1.1	11.2	0	0	0	0	0	0	0	0	0	0	2	CONGESTIVE HEART FAILURE, UNSPECIFIED	DERMATITIS DUE TO DRUGS AND MEDICINES TAKEN INTERNALLY	FEVER AND OTHER PHYSIOLOGIC DISTURBANCES OF TEMPERATURE REGU	Fever NOS							0	0	0	0	18	90
0	0	49.499	M	1	20.2469	1.91	1.91	42	0.0793751	1	0	2.5	109	61	100	145	Hypernatremia	3.8	26	12	0.6	10.5	0	0	0	0	0	1	0	0	0	1	4	BIPOLAR I DISORDER, MOST RECENT EPISODE (OR CURRENT) UNSPECI	OTHER AND UNSPECIFIED ALCOHOL DEPENDENCE, IN REMISSION	Smoking NOS	TOBACCO USE DISORDER	HALLUCINOGEN ABUSE, IN REMISSION	ACUTE MYOCARDIAL INFARCTION, OF OTHER INFERIOR WALL, INITIAL	STEMI ST Elevation MI	ANEURYSM OF CORONARY VESSELS	CHRONIC OBSTRUCTIVE ASTHMA, UNSPECIFIED	Chronic Bronchospasm	0	0	0	0	17	69
0	0	80.162	M	1	20.2589	3.17	5.22	61	0.0986452	0	1	3	157	37	92	127	Hyponatremia	4.5	20	10	0.9	12.3	0	0	0	0	0	3	0	0	1	1	3	HYPOSMOLALITY AND/OR HYPONATREMIA	ATRIOVENTRICULAR BLOCK, COMPLETE	ATRIOVENTRICULAR BLOCK, UNSPECIFIED	Block Atrioventricular (AV) Mobitz Type II	MOBITZ (TYPE) II ATRIOVENTRICULAR BLOCK	OTHER SECOND DEGREE ATRIOVENTRICULAR BLOCK	PAROXYSMAL VENTRICULAR TACHYCARDIA	OTHER PREMATURE BEATS	OTHER SPECIFIED CARDIAC DYSRHYTHMIAS	CHRONIC AIRWAY OBSTRUCTION, NOT ELSEWHERE CLASSIFIED	0	0	0	0	18	148
0	0	76.208	F	1	20.2632	1.88	4.1	71	0.0685565	0	0	3.5	101	84	99	139	Normal sodium	4.6	24	14	0.8	10.4	0	0	0	1	0	1	0	0	0	0	2	OTHER AND UNSPECIFIED HYPERLIPIDEMIA	UNSPECIFIED ESSENTIAL HYPERTENSION	CARDIAC TAMPONADE	UNSPECIFIED DISEASE OF PERICARDIUM	ATRIAL FIBRILLATION	UNSPECIFIED PLEURAL EFFUSION	PULMONARY COLLAPSE	OTHER DYSPNEA AND RESPIRATORY ABNORMALITY	DIARRHEA	NONSPECIFIC ABNORMAL ELECTROCARDIOGRAM (ECG) (EKG)	0	0	0	0	16	72
0	1	84.038	M	1	20.2724	2.09	10.69	71	0.14822	0	0	2.5	102	90	92	136	Normal sodium	4.1	23	20	0.9	11.8	0	0	0	0	0	8	0	0	1	0	3	UNSPECIFIED SEPTICEMIA	MALIGNANT NEOPLASM OF PROSTATE	SECONDARY MALIGNANT NEOPLASM OF BONE AND BONE MARROW	OTHER AND UNSPECIFIED HYPERLIPIDEMIA	IRON DEFICIENCY ANEMIA SECONDARY TO BLOOD LOSS (CHRONIC)	ANEMIA, UNSPECIFIED	UNSPECIFIED ESSENTIAL HYPERTENSION	ACUTE MYOCARDIAL INFARCTION, SUBENDOCARDIAL INFARCTION, INIT	INTERMEDIATE CORONARY SYNDROME	CORONARY ATHEROSCLEROSIS OF NATIVE CORONARY VESSEL	0	0	0	0	19	53
0	0	80.605	F	1	20.2817	1.72	1.72	70	0.330744	0	0	1	131	102	96	146	Hypernatremia	4.4	35	24	0.6	11	0	0	1	0	0	2	0	0	0	1	1	Fibrillation Atrial (AF) NOS	CONGESTIVE HEART FAILURE, UNSPECIFIED	DISSECTION OF AORTA, THORACIC	CHRONIC AIRWAY OBSTRUCTION, NOT ELSEWHERE CLASSIFIED	ABDOMINAL PAIN, OTHER SPECIFIED SITE						0	0	0	0	28	86
0	0	76.575	F	1	20.2848	0.6	2.59	50	0.064298	0	0	1	97	125	98	139	Normal sodium	4.8	23	23	1.1	13.3	0	0	0	0	0	3	0	0	1	1	1	UNSPECIFIED ESSENTIAL HYPERTENSION	CORONARY ATHEROSCLEROSIS OF NATIVE CORONARY VESSEL	OTHER LEFT BUNDLE BRANCH BLOCK	ATHEROSCLEROSIS OF RENAL ARTERY							0	0	0	0	21	103
0	0	79.877	F	1	20.2848	1	1	83	0.195592	0	0	3	118	39	100	147	Hypernatremia	3.8	23	50	1.5	11.4	0	1	0	0	0	3	1	0	0	0	3	MOBITZ (TYPE) II ATRIOVENTRICULAR BLOCK	OTHER BILATERAL BUNDLE BRANCH BLOCK	OTHER SPECIFIED CARDIAC DYSRHYTHMIAS	CARDIAC PACEMAKER IN SITU	OTHER SPECIFIED AFTERCARE FOLLOWING SURGERY						0	0	0	0	20	68
0	0	54.125	M	1	20.2848	0.37	2.76	74	0.100712	0	0	4	125	156	98	141	Normal sodium	4.9	14	87	11	11	0	0	0	0	2	2	0	0	0	0	4	DISORDERS OF PHOSPHORUS METABOLISM	HYPERPOTASSEMIA	OTHER SPECIFIED CARDIAC DYSRHYTHMIAS	END STAGE RENAL DISEASE	POLYCYSTIC KIDNEY, UNSPECIFIED TYPE						0	0	0	0	22	91
0	0	31.012	F	1	20.2868	1.68	1.68	27	0.0119766	0	0	2.5	180	65	70	133	Hyponatremia	4.4	18	7	0.7	12.3	0	0	0	0	0	0	0	0	0	0	0	Dependence (Tobacco) Nicotine	MALIGNANT ESSENTIAL HYPERTENSION	Hypertension (HTN)	UNSPECIFIED ESSENTIAL HYPERTENSION	UNSPECIFIED HYPERTENSIVE HEART DISEASE WITHOUT HEART FAILURE	PRINZMETAL ANGINA	CORONARY ATHEROSCLEROSIS OF UNSPECIFIED TYPE OF VESSEL, NATI	Myocarditis Acute	IDIOPATHIC MYOCARDITIS	MYOCARDITIS, UNSPECIFIED	0	0	0	0	16	88
0	0	91.077	F	1	20.2913	1.13	1.13	52	0.0188105	0	0	1	89	59	93	133	Hyponatremia	4	19	14	0.6	14.6	0	0	1	1	0	4	0	0	1	0	1	OTHER AND UNSPECIFIED HYPERLIPIDEMIA	DISEASES OF TRICUSPID VALVE	UNSPECIFIED ESSENTIAL HYPERTENSION	OTHER CHEST PAIN							0	0	0	0	13	49
0	0	76.77	F	1	20.3094	4.01	10.17	77	0.220981	0	1	3.25	102	45	96	137	Normal sodium	4.8	24	51	1.9	10.8	0	0	1	0	2	3	0	0	0	0	3	OTHER AND UNSPECIFIED HYPERLIPIDEMIA	OBSTRUCTIVE SLEEP APNEA (ADULT) (PEDIATRIC)	DISEASES OF TRICUSPID VALVE	OTHER CHRONIC PULMONARY HEART DISEASES	OTHER PRIMARY CARDIOMYOPATHIES	ATRIOVENTRICULAR BLOCK, COMPLETE	ATRIOVENTRICULAR BLOCK, UNSPECIFIED	PAROXYSMAL VENTRICULAR TACHYCARDIA	ATRIAL FIBRILLATION	CARDIAC ARREST	0	0	0	0
0	0	66.63	F	1	20.3111	2.48	2.48	71	0.160412	0	0	2	129	42	100	140	Normal sodium	4.2	23	15	0.4	11.2	0	1	1	0	0	2	0	0	0	0	4	HYPOPOTASSEMIA	CORONARY ATHEROSCLEROSIS OF UNSPECIFIED TYPE OF VESSEL, NATI	OTHER SPECIFIED FORMS OF CHRONIC ISCHEMIC HEART DISEASE	ATRIOVENTRICULAR BLOCK, COMPLETE	OTHER PREMATURE BEATS	OTHER SPECIFIED CARDIAC DYSRHYTHMIAS	CONGESTIVE HEART FAILURE, UNSPECIFIED	CHRONIC SYSTOLIC HEART FAILURE	SYSTEMIC SCLEROSIS	CARDIAC PACEMAKER IN SITU	0	0	0	0	10	59
1	1	92.219	F	1	20.3122	0.43	0.43	101	0.321098	0	0	3	117	122	69	134	Hyponatremia	5.3	17	42	3.1	9.6	0	0	1	0	2	4	0	0	0	0	3	HYPOSMOLALITY AND/OR HYPONATREMIA	ACIDOSIS	PAROXYSMAL VENTRICULAR TACHYCARDIA	ACUTE CHOLECYSTITIS	SHORTNESS OF BREATH						0	0	0	0	20	57
0	0	80.271	M	1	20.3147	4.61	10.51	83	0.303878	0	0	4	84	71	95	140	Normal sodium	3.9	20	50	2.8	8.4	0	1	0	0	0	3	1	0	0	0	6	SEPTICEMIA DUE TO ESCHERICHIA COLI (E. COLI)	UNSPECIFIED SEPTICEMIA	ACUTE AND SUBACUTE BACTERIAL ENDOCARDITIS	SUPRAVENTRICULAR PREMATURE BEATS	HYPOTENSION, UNSPECIFIED	UNSPECIFIED SINUSITIS (CHRONIC)	ACUTE KIDNEY FAILURE, UNSPECIFIED	CHRONIC KIDNEY DISEASE, UNSPECIFIED	URINARY TRACT INFECTION, SITE NOT SPECIFIED	PAIN IN JOINT INVOLVING PELVIC REGION AND THIGH	0	0	0	0	15	38
0	0	58.911	F	1	20.3223	1.32	5.33	58	0.111904	0	0	0.5	119	55	99	138	Normal sodium	3.6	29	18	0.7	10.5	0	0	0	0	0	1	0	0	0	0	1	OTHER MALIGNANT LYMPHOMAS INVOLVING INTRA-ABDOMINAL LYMPH NO	ACUTE MYOCARDIAL INFARCTION, SUBENDOCARDIAL INFARCTION, INIT	CORONARY ATHEROSCLEROSIS OF UNSPECIFIED TYPE OF VESSEL, NATI	DISSECTION OF CORONARY ARTERY	Debility						0	0	0	0	12	69
0	0	73.773	F	1	20.3244	0.84	4.96	65	0.198706	0	0	2	140	76	96	134	Hyponatremia	5.2	27	21	0.9	9.4	0	0	0	0	2	8	1	0	1	0	2	OTHER FLUID OVERLOAD	UNSPECIFIED ESSENTIAL HYPERTENSION	OTHER AND UNSPECIFIED ANGINA PECTORIS	CORONARY ATHEROSCLEROSIS OF NATIVE CORONARY VESSEL	PRIMARY PULMONARY HYPERTENSION	OTHER CHRONIC PULMONARY HEART DISEASES	UNSPECIFIED DISEASE OF PERICARDIUM	SECONDARY CARDIOMYOPATHY, UNSPECIFIED	CHRONIC DIASTOLIC HEART FAILURE	CARDIOMEGALY	0	0	0	0	21	69
0	0	47.535	F	1	20.3428	5.07	17.77	47	0.0513738	0	0	2.5	93	75	100	123	Hyponatremia	3.3	24	97	1	9.4	0	0	1	0	0	2	0	0	0	1	3	ACUTE POSTHEMORRHAGIC ANEMIA	ANEMIA, UNSPECIFIED	THROMBOCYTOPENIA, UNSPECIFIED	HYPO-OSMOLALITY AND HYPONATREMIA	HYPERKALEMIA	OTHER SECONDARY PULMONARY HYPERTENSION	CHRONIC DIASTOLIC (CONGESTIVE) HEART FAILURE	ACUTE ON CHRONIC COMBINED SYSTOLIC AND DIASTOLIC HRT FAIL	HEART FAILURE, UNSPECIFIED	UNSPECIFIED CIRRHOSIS OF LIVER	1	1	1	0	16	62
0	0	72.399	F	0	20.3538	3.24	6.53	79	0.17578	0	0	2	123	84	96	130	Hyponatremia	4.5	21	23	1.5	12	0	0	0	0	0	1	1	0	0	0	2	TYPE II OR UNSPECIFIED TYPE DIABETES MELLITUS WITH NEUROLOGI	ANEMIA, UNSPECIFIED	POLYNEUROPATHY IN DIABETES	ACUTE MYOCARDIAL INFARCTION, OF OTHER ANTERIOR WALL, INITIAL	CORONARY ATHEROSCLEROSIS OF NATIVE CORONARY VESSEL	OTHER SPECIFIED FORMS OF CHRONIC ISCHEMIC HEART DISEASE	UNSPECIFIED COMBINED SYSTOLIC AND DIASTOLIC HEART FAILURE	CHRONIC PASSIVE CONGESTION OF LIVER	ACUTE KIDNEY FAILURE, UNSPECIFIED	CHRONIC KIDNEY DISEASE, UNSPECIFIED	0	0	0	0	20	68
0	0	21.77	F	0	20.3619	2.11	10.42	73	0.115751	0	1	3.33333	102	109	94	134	Hyponatremia	5.5	24	108	9.9	7.4	0	0	0	0	2	2	0	0	0	0	5	VOLUME DEPLETION, UNSPECIFIED	HYPERPOTASSEMIA	MITRAL STENOSIS	DISEASES OF TRICUSPID VALVE	HYPERTENSIVE CHRONIC KIDNEY DISEASE, UNSPECIFIED, WITH CHRON	OTHER CHRONIC PULMONARY HEART DISEASES	UNSPECIFIED DISEASE OF PERICARDIUM	MITRAL VALVE DISORDERS	TRICUSPID VALVE DISORDERS, SPECIFIED AS NONRHEUMATIC	HYPERTROPHIC OBSTRUCTIVE CARDIOMYOPATHY	0	0	0	0
0	0	72.807	M	1	20.3645	3.63	12.7	72	0.188827	0	0	4.5	120	103	98	134	Hyponatremia	4	17	62	4.2	8.6	0	0	0	0	0	0	0	0	0	0	5	DIABETES MELLITUS WITHOUT MENTION OF COMPLICATION,TYPE II OR	TYPE II OR UNSPECIFIED TYPE DIABETES MELLITUS WITHOUT MENTIO	OTHER AND UNSPECIFIED HYPERLIPIDEMIA	HYPOSMOLALITY AND/OR HYPONATREMIA	ACIDOSIS	HYPOPOTASSEMIA	ACUTE POSTHEMORRHAGIC ANEMIA	OTHER AND UNSPECIFIED COAGULATION DEFECTS	ADJUSTMENT DISORDER WITH DEPRESSED MOOD	UNSPECIFIED ESSENTIAL HYPERTENSION	0	0	0	0	40	60
0	0	77.388	M	1	20.3652	2.64	3.72	70	0.191856	0	0	2.66667	73	98	96	135	Normal sodium	4	21	28	1.4	11.4	0	0	1	0	0	4	0	0	1	1	3	ESCHERICHIA COLI (E. COLI) INFECTION IN CONDITIONS CLASSIFIE	OTHER SPECIFIED FORMS OF CHRONIC ISCHEMIC HEART DISEASE	OTHER PRIMARY CARDIOMYOPATHIES	PAROXYSMAL VENTRICULAR TACHYCARDIA	CHRONIC SYSTOLIC HEART FAILURE	CARDIOMEGALY	PYELONEPHRITIS, UNSPECIFIED	URINARY TRACT INFECTION, SITE NOT SPECIFIED	BACTEREMIA	Prolonged QT Interval	0	0	0	0	16	77
0	0	87.02	M	1	20.3704	4.33	17.7	71	0.172126	0	0	2.6	113	84	91	139	Normal sodium	4.9	18	41	2.3	9.3	0	0	1	0	2	4	0	0	0	1	3	INTESTINAL INFECTION DUE TO CLOSTRIDIUM DIFFICILE	PERSONALITY CHANGE DUE TO CONDITIONS CLASSIFIED ELSEWHERE	ENCEPHALOPATHY, UNSPECIFIED	MULTIPLE INVOLVEMENT OF MITRAL AND AORTIC VALVES	ACUTE MYOCARDIAL INFARCTION, OF OTHER ANTERIOR WALL, INITIAL	Fibrillation Atrial (AF) NOS	CHRONIC SYSTOLIC HEART FAILURE	DISSECTION OF AORTA, THORACIC	ACUTE AND CHRONIC RESPIRATORY FAILURE	CHRONIC KIDNEY DISEASE, STAGE IV (SEVERE)	0	0	0	0	23	60
0	0	84.89	M	1	20.3826	1.1	10.92	78	0.366306	0	0	2	104	74	96	137	Normal sodium	4.4	27	30	1.8	10.8	0	0	0	0	0	1	0	0	0	1	3	ACUTE MYOCARDIAL INFARCTION, SUBENDOCARDIAL INFARCTION, INIT	CORONARY ATHEROSCLEROSIS OF NATIVE CORONARY VESSEL	ATRIAL FIBRILLATION	CONGESTIVE HEART FAILURE, UNSPECIFIED	PNEUMONIA, ORGANISM UNSPECIFIED	OBSTRUCTIVE CHRONIC BRONCHITIS WITH (ACUTE) EXACERBATION	SHORTNESS OF BREATH	Debility			0	0	0	0	12	56
0	0	88.625	F	1	20.3894	3.33	3.33	56	0.110319	0	0	0.5	146	96	97	133	Hyponatremia	4.8	25	22	1	10	0	0	1	0	0	1	0	0	0	0	1	ACUTE PERICARDITIS, UNSPECIFIED	UNSPECIFIED DISEASE OF PERICARDIUM	UNSPECIFIED PLEURAL EFFUSION								0	0	0	0	19	86
0	1	91.827	F	0	20.3906	3.16	18.82	185	0.971299	1	0	9.5	92	65	95	135	Normal sodium	4.6	6	17	1.7	8.9	0	1	0	0	2	6	1	1	0	1	17	UNSPECIFIED SEPTICEMIA	CHRONIC VIRAL HEPATITIS B WITHOUT MENTION OF HEPATIC COMA WI	DIABETES MELLITUS WITHOUT MENTION OF COMPLICATION,TYPE II OR	TYPE II OR UNSPECIFIED TYPE DIABETES MELLITUS WITHOUT MENTIO	ACIDOSIS	OTHER FLUID OVERLOAD	ANEMIA, UNSPECIFIED	ACUTE MYOCARDIAL INFARCTION, SUBENDOCARDIAL INFARCTION, INIT	CORONARY ATHEROSCLEROSIS OF UNSPECIFIED TYPE OF VESSEL, NATI	CORONARY ATHEROSCLEROSIS OF NATIVE CORONARY VESSEL	1	3	1	1	21	60
0	0	62.548	F	1	20.3997	10.16	13.34	86	0.305322	0	1	4.14286	85	81	84	130	Hyponatremia	5.7	15	47	2.3	9.7	0	0	0	0	0	0	0	0	0	0	10	HYPOGLYCEMIA, UNSPECIFIED	PRIMARY PULMONARY HYPERTENSION	OTHER CHRONIC PULMONARY HEART DISEASES	ACUTE ON CHRONIC COMBINED SYSTOLIC AND DIASTOLIC HEART FAILU	CARDIOMEGALY	UNSPECIFIED PLEURAL EFFUSION	PULMONARY COLLAPSE	CHRONIC RESPIRATORY FAILURE	CONSTIPATION, UNSPECIFIED	UNSPECIFIED DISORDER OF KIDNEY AND URETER	1	1	0	1	20	68
0	0	73.066	F	1	20.4065	0.75	5.04	71	0.225935	0	0	1	154	124	94	137	Normal sodium	4	23	12	0.5	10.9	0	0	0	1	0	9	0	0	1	0	1	MALIGNANT NEOPLASM OF UPPER LOBE, BRONCHUS OR LUNG	SECONDARY AND UNSPECIFIED MALIGNANT NEOPLASM OF INTRATHORACI	SECONDARY MALIGNANT NEOPLASM OF PLEURA	OTHER SPECIFIED DISEASES OF PERICARDIUM	UNSPECIFIED DISEASE OF PERICARDIUM						0	0	0	0	21	77
0	0	73.356	F	1	20.4082	2.1	9.07	54	0.058252	0	0	1.33333	112	87	96	142	Normal sodium	3.9	20	11	0.5	10.7	0	0	0	0	0	0	0	0	0	0	2	ACUTE POSTHEMORRHAGIC ANEMIA	HEMOPERICARDIUM	CARDIAC TAMPONADE	OTHER SPECIFIED DISEASES OF PERICARDIUM	UNSPECIFIED DISEASE OF PERICARDIUM	ATRIAL FIBRILLATION	SUPRAVENTRICULAR PREMATURE BEATS	OTHER SPECIFIED CARDIAC DYSRHYTHMIAS	CARDIOMEGALY	ATHEROSCLEROSIS OF AORTA	0	0	0	0	24	64
0	0	82.403	M	1	20.415	1.34	8.77	64	0.176711	0	0	1.5	108	125	99	138	Normal sodium	4.7	27	13	0.6	14.7	0	0	0	0	0	2	0	0	0	0	2	ACUTE POSTHEMORRHAGIC ANEMIA	CORONARY ATHEROSCLEROSIS OF UNSPECIFIED TYPE OF VESSEL, NATI	OTHER SPECIFIED FORMS OF CHRONIC ISCHEMIC HEART DISEASE	CARDIAC TAMPONADE	UNSPECIFIED DISEASE OF PERICARDIUM	AORTIC VALVE DISORDERS	FIRST DEGREE ATRIOVENTRICULAR BLOCK	PAROXYSMAL VENTRICULAR TACHYCARDIA	Tachycardia Ventricular Recurrent	ATRIAL FIBRILLATION	0	0	0	0	18	76
0	0	64.581	M	1	20.4152	0.93	3.73	38	0.00777449	0	0	2	120	113	96	139	Normal sodium	4.6	25	24	1.1	14.5	0	0	0	0	0	0	0	0	0	0	2	CHRONIC HEPATITIS C WITHOUT MENTION OF HEPATIC COMA	UNSPECIFIED ESSENTIAL HYPERTENSION	UNSPECIFIED DISEASE OF PERICARDIUM	MITRAL VALVE DISORDERS	TRICUSPID VALVE DISORDERS, SPECIFIED AS NONRHEUMATIC	OTHER PRIMARY CARDIOMYOPATHIES	OTHER LEFT BUNDLE BRANCH BLOCK				0	0	0	0	23	97
0	0	48.348	M	0	20.4152	4.16	4.16	33	0.0323353	0	0	1	106	83	97	132	Hyponatremia	3.7	27	11	0.8	16.3	0	1	0	0	0	1	0	0	0	0	1	OTHER AND UNSPECIFIED HYPERLIPIDEMIA	TOBACCO USE DISORDER	ACUTE MYOCARDIAL INFARCTION, OF ANTEROLATERAL WALL, INITIAL	CORONARY ATHEROSCLEROSIS OF UNSPECIFIED TYPE OF VESSEL, NATI	CORONARY ATHEROSCLEROSIS OF NATIVE CORONARY VESSEL	CHRONIC TOTAL OCCLUSION OF CORONARY ARTERY	CONGESTIVE HEART FAILURE, UNSPECIFIED	CARDIOMEGALY			0	0	0	0
0	0	19.734	F	0	20.4178	1.91	4.73	44	0.0124323	0	0	1	83	122	100	138	Normal sodium	4.4	23	5	0.4	10.7	0	0	1	0	0	1	0	0	0	0	1	PRIMARY CARNITINE DEFICIENCY	DISORDER OF MITOCHONDRIAL METABOLISM	OTHER HYPERTROPHIC CARDIOMYOPATHY	OTHER SPECIFIED CARDIAC DYSRHYTHMIAS	CONGESTIVE HEART FAILURE, UNSPECIFIED	KERATODERMA, ACQUIRED	OTHER ACNE	CORONARY ARTERY ANOMALY, CONGENITAL	OTHER CHEST PAIN	ABDOMINAL PAIN, UNSPECIFIED SITE	0	0	0	0	16	47
0	0	54.288	M	0	20.4246	4.09	4.09	71	0.247711	0	0	6.2	121	68	94	140	Normal sodium	3.8	23	68	1.8	9.5	0	0	0	0	0	4	0	1	0	0	10	DISORDERS OF MAGNESIUM METABOLISM	DISORDERS OF PHOSPHORUS METABOLISM	DEHYDRATION	HYPOPOTASSEMIA	SECONDARY THROMBOCYTOPENIA	OPIOID TYPE DEPENDENCE, IN REMISSION	TOBACCO USE DISORDER	OTHER ACUTE POSTOPERATIVE PAIN	UNSPECIFIED ESSENTIAL HYPERTENSION	ATRIOVENTRICULAR BLOCK, COMPLETE	0	0	0	0	16	44
0	0	40.583	M	0	20.4284	2.7	2.7	48	0.0516755	0	0	1.66667	144	60	99	140	Normal sodium	4.4	20	7	0.8	14.2	0	0	0	0	0	0	0	0	0	0	1	ACUTE MYOCARDIAL INFARCTION, OF OTHER INFERIOR WALL, INITIAL	Myocardial Infarction (MI) Acute Inferior	CORONARY ATHEROSCLEROSIS OF NATIVE CORONARY VESSEL	CHRONIC TOTAL OCCLUSION OF CORONARY ARTERY	OTHER SPECIFIED CARDIAC DYSRHYTHMIAS	Debility	EXAMINATION OF PARTICIPANT IN CLINICAL TRIAL				0	0	0	0	9	73
0	0	86.429	F	1	20.4294	4.06	13.26	67	0.279138	0	0	1	87	111	96	142	Normal sodium	4.5	24	28	0.7	10.5	0	0	0	0	0	0	0	0	0	0	1	MITRAL VALVE DISORDERS	LEFT BUNDLE BRANCH HEMIBLOCK	ATRIAL FIBRILLATION	OTHER SPECIFIED CARDIAC DYSRHYTHMIAS	CONGESTIVE HEART FAILURE, UNSPECIFIED	ACUTE SYSTOLIC HEART FAILURE	HEART FAILURE, UNSPECIFIED	CARDIOMEGALY	OTHER ILL-DEFINED HEART DISEASES	DISSECTION OF AORTA, THORACOABDOMINAL	0	0	0	0	27	51
0	0	88.055	F	1	20.437	1.52	3.69	55	0.0997792	0	0	0.5	112	84	96	143	Normal sodium	4.2	24	39	0.9	11.6	0	0	0	0	0	0	0	0	0	0	1	MITRAL VALVE INSUFFICIENCY AND AORTIC VALVE STENOSIS	DISEASES OF TRICUSPID VALVE	ACUTE MYOCARDIAL INFARCTION, OF OTHER ANTERIOR WALL, INITIAL	CORONARY ATHEROSCLEROSIS OF NATIVE CORONARY VESSEL	CONGESTIVE HEART FAILURE, UNSPECIFIED	HEMATURIA	Unsteadiness Gait Disorder Non Ortho	SHORTNESS OF BREATH	OTHER CHEST PAIN		0	0	0	0	28	69
0	0	46.808	M	1	20.4408	1.95	6.84	77	0.128444	0	0	3	93	84	94	135	Normal sodium	4.6	17	57	2.7	9.6	0	1	0	1	2	8	1	0	0	1	3	DIABETES MELLITUS WITHOUT MENTION OF COMPLICATION, TYPE I [J	TYPE I [JUVENILE TYPE], DIABETES MELLITUS WITHOUT MENTION OF	TYPE I [ JUVENILE TYPE], DIABETES MELLITUS WITH RENAL MANIFE	UNSPECIFIED EPISODIC MOOD DISORDER	ANXIETY STATE, UNSPECIFIED	Smoking NOS	TOBACCO USE DISORDER	DEPRESSIVE DISORDER, NOT ELSEWHERE CLASSIFIED	INTERMITTENT EXPLOSIVE DISORDER	OBSTRUCTIVE SLEEP APNEA (ADULT) (PEDIATRIC)	0	0	0	0
0	0	94.186	M	1	20.4436	2.73	2.73	79	0.179649	0	0	1	147	33	98	139	Normal sodium	4.1	27	23	1	11.3	0	0	0	0	0	0	0	0	0	0	1	OTHER AND UNSPECIFIED HYPERLIPIDEMIA	UNSPECIFIED ESSENTIAL HYPERTENSION	CORONARY ATHEROSCLEROSIS OF UNSPECIFIED TYPE OF VESSEL, NATI	OTHER SPECIFIED FORMS OF CHRONIC ISCHEMIC HEART DISEASE	ATRIOVENTRICULAR BLOCK, COMPLETE	SYNCOPE AND COLLAPSE	HEART VALVE REPLACED BY TRANSPLANT	POSTSURGICAL AORTOCORONARY BYPASS STATUS			0	0	0	0	10	69
0	0	58.485	F	1	20.4491	1.67	3.75	35	0.0425729	0	0	0	161	99	100	139	Normal sodium	4.4	20	14	0.9	9.1	0	0	0	0	2	3	0	0	0	0	0	ACUTE MYOCARDIAL INFARCTION, OF ANTEROLATERAL WALL, INITIAL	CORONARY ATHEROSCLEROSIS OF UNSPECIFIED TYPE OF VESSEL, NATI	CORONARY ATHEROSCLEROSIS OF NATIVE CORONARY VESSEL	COMPLICATIONS OF TRANSPLANTED KIDNEY	ACCIDENTAL PUNCTURE OR LACERATION DURING A PROCEDURE, NOT EL	KIDNEY REPLACED BY TRANSPLANT	PERCUTANEOUS TRANSLUMINAL CORONARY ANGIOPLASTY STATUS	ATFERCARE FOLLOWING ORGAN TRANSPLANT			0	0	0	0	15	83
0	1	65.252	F	1	20.4498	0.89	7.66	86	0.265545	0	0	5	114	135	83	131	Hyponatremia	5.4	26	85	1.2	12.4	0	0	0	0	0	4	1	0	1	1	5	HYPOSMOLALITY AND/OR HYPONATREMIA	HYPERPOTASSEMIA	MITRAL AND AORTIC VALVE DISEASES, UNSPECIFIED	DISEASES OF TRICUSPID VALVE	OTHER CHRONIC PULMONARY HEART DISEASES	ATRIAL FLUTTER	CHRONIC AIRWAY OBSTRUCTION, NOT ELSEWHERE CLASSIFIED	PARALYTIC ILEUS	CIRRHOSIS OF LIVER WITHOUT MENTION OF ALCOHOL	ACUTE KIDNEY FAILURE, UNSPECIFIED	0	0	0	0	13	72
0	0	52.654	M	0	20.4498	1.68	6.76	49	0.072574	0	0	2.5	92	100	100	141	Normal sodium	5.1	22	12	0.8	12.1	0	1	1	0	0	3	1	0	0	0	1	CORONARY ATHEROSCLEROSIS OF UNSPECIFIED TYPE OF VESSEL, NATI	CORONARY ATHEROSCLEROSIS OF NATIVE CORONARY VESSEL	OTHER SPECIFIED FORMS OF CHRONIC ISCHEMIC HEART DISEASE	OTHER CHRONIC PULMONARY HEART DISEASES	OTHER PREMATURE BEATS	Heart Failure NOS	CHRONIC SYSTOLIC HEART FAILURE	Gait Disorder Non Ortho	SHORTNESS OF BREATH	NONSPECIFIC ABNORMAL ELECTROCARDIOGRAM (ECG) (EKG)	0	0	0	0	17	52
0	0	83.045	M	1	20.4498	0.93	147.09	65	0.114228	0	0	2	84	63	100	133	Hyponatremia	3.9	24	26	1	6.4	0	1	1	0	0	6	1	0	1	1	2	UNSPECIFIED SEPTICEMIA	BACTERIAL INFECTION DUE TO STREPTOCOCCUS, GROUP D (ENTEROCOC	ESCHERICHIA COLI (E. COLI) INFECTION IN CONDITIONS CLASSIFIE	HERPETIC GINGIVOSTOMATITIS	Q FEVER	CANDIDIASIS OF OTHER UROGENITAL SITES	MALIGNANT NEOPLASM OF PROSTATE	UNSPECIFIED HYPOTHYROIDISM	UNSPECIFIED DISORDER OF PANCREATIC INTERNAL SECRETION	NUTRITIONAL MARASMUS	0	0	0	0	20	62
0	0	77.652	M	0	20.452	10.96	22.9	85	0.158423	1	0	11.7143	117	77	100	137	Normal sodium	4.6	24	41	5.4	9.7	1	0	1	0	2	4	0	0	0	0	12	UNSPECIFIED PROTEIN-CALORIE MALNUTRITION	TOXIC ENCEPHALOPATHY	CRITICAL ILLNESS MYOPATHY	OTHER SPECIFIED FORMS OF CHRONIC ISCHEMIC HEART DISEASE	FIRST DEGREE ATRIOVENTRICULAR BLOCK	LEFT BUNDLE BRANCH HEMIBLOCK	PAROXYSMAL VENTRICULAR TACHYCARDIA	CONGESTIVE HEART FAILURE, UNSPECIFIED	UNSPECIFIED SYSTOLIC HEART FAILURE	ATHEROSCLEROSIS OF NATIVE ARTERIES OF EXTREMITIES WITH GANGR	1	2	1	0	21	49
0	0	90.008	F	1	20.4592	1.73	1.73	74	0.227918	0	0	1	120	92	97	136	Normal sodium	4	25	16	0.4	13.6	0	0	0	0	0	0	0	0	0	0	1	UNSPECIFIED ESSENTIAL HYPERTENSION	OTHER SECOND DEGREE ATRIOVENTRICULAR BLOCK	OTHER SPECIFIED CARDIAC DYSRHYTHMIAS	GIANT CELL ARTERITIS	OSTEOPOROSIS, UNSPECIFIED	NONSPECIFIC ABNORMAL ELECTROCARDIOGRAM (ECG) (EKG)					0	0	0	0	24	46
0	0	82.733	M	1	20.474	1.7	4.14	88	0.425916	0	1	6	152	131	91	143	Normal sodium	4.2	25	41	1.1	11.2	0	0	0	0	0	4	0	0	1	0	6	OTHER AMYLOIDOSIS	ACUTE MYOCARDIAL INFARCTION, OF OTHER ANTERIOR WALL, EPISODE	NUTRITIONAL AND METABOLIC CARDIOMYOPATHY	FIRST DEGREE ATRIOVENTRICULAR BLOCK	ATRIAL FLUTTER	SUPRAVENTRICULAR PREMATURE BEATS	OTHER SPECIFIED CARDIAC DYSRHYTHMIAS	ATHEROSCLEROSIS OF AORTA	PNEUMONIA, ORGANISM UNSPECIFIED	PNEUMONITIS DUE TO INHALATION OF FOOD OR VOMITUS	0	0	0	0	32	79
0	0	82.822	M	1	20.484	1.85	8.13	117	0.514794	0	0	7.5	140	95	96	143	Normal sodium	5.6	24	58	2.6	10.7	0	1	1	0	2	13	0	0	1	0	8	BENIGN NEOPLASM OF HEART	VOLUME DEPLETION, UNSPECIFIED	ACUTE POSTHEMORRHAGIC ANEMIA	ANEMIA IN CHRONIC KIDNEY DISEASE	DEMENTIA, UNSPECIFIED, WITHOUT BEHAVIORAL DISTURBANCE	Abscess Epidural	HYPERTENSIVE CHRONIC KIDNEY DISEASE, UNSPECIFIED, WITH CHRON	CORONARY ATHEROSCLEROSIS OF NATIVE CORONARY VESSEL	OTHER SPECIFIED FORMS OF CHRONIC ISCHEMIC HEART DISEASE	UNSPECIFIED DISEASE OF PERICARDIUM	0	0	0	0	24	66
0	0	47.69	F	1	20.4876	0.84	118.91	69	0.323705	0	0	4	84	102	96	123	Hyponatremia	4.9	22	37	2	11.2	0	0	1	0	2	3	0	0	0	0	4	OTHER SPECIFIED DISORDERS OF PANCREATIC INTERNAL SECRETION	SECONDARY THROMBOCYTOPENIA	DEPRESSIVE DISORDER, NOT ELSEWHERE CLASSIFIED	DYSFUNCTION OF EUSTACHIAN TUBE	HYPERTENSIVE HEART AND CHRONIC KIDNEY DISEASE, UNSPECIFIED,	ACUTE PERICARDITIS, UNSPECIFIED	TRICUSPID VALVE DISORDERS, SPECIFIED AS NONRHEUMATIC	OTHER PRIMARY CARDIOMYOPATHIES	ATRIAL FIBRILLATION	ATRIAL FLUTTER	0	0	0	0	16	59
0	0	46.296	M	1	20.4959	1.14	5.04	70	0.240752	0	0	1.5	91	88	97	131	Hyponatremia	3.8	31	30	1.1	14	0	0	0	1	0	3	0	1	0	1	2	OTHER PRIMARY CARDIOMYOPATHIES	AWAITING ORGAN TRANSPLANT STATUS	FITTING AND ADJUSTMENT OF VASCULAR CATHETER	PRE-OPERATIVE CARDIOVASCULAR EXAMINATION							1	1	1	0	21	75
0	0	80.866	M	1	20.4959	2.46	4.47	56	0.126019	0	0	1	127	74	94	137	Normal sodium	4.3	24	23	0.8	11.7	0	0	0	0	0	2	0	0	1	0	1	UNSPECIFIED ESSENTIAL HYPERTENSION	ACUTE MYOCARDIAL INFARCTION, OF OTHER ANTERIOR WALL, INITIAL	CORONARY ATHEROSCLEROSIS OF NATIVE CORONARY VESSEL	HEART DISEASE, UNSPECIFIED	OCCLUSION AND STENOSIS OF MULTIPLE AND BILATERAL PRECEREBRAL						0	0	0	0	17	62
0	0	84.532	F	1	20.5095	4.25	4.25	73	0.314505	0	0	1.2	113	76	99	130	Hyponatremia	5	22	23	1	11.8	0	0	0	0	0	0	0	0	0	0	2	ACUTE MYOCARDIAL INFARCTION, SUBENDOCARDIAL INFARCTION, INIT	MI Acute Subendocardial	PRINZMETAL ANGINA	CORONARY ATHEROSCLEROSIS OF NATIVE CORONARY VESSEL	UNSPECIFIED DISEASE OF PERICARDIUM	ATRIAL FIBRILLATION	Fibrillation Atrial (AF) NOS	SINOATRIAL NODE DYSFUNCTION	OTHER SPECIFIED CARDIAC DYSRHYTHMIAS	CONGESTIVE HEART FAILURE, UNSPECIFIED	0	0	0	0	17	72
0	0	55.285	F	0	20.5113	5.65	28.8	55	0.0920238	0	0	5	80	73	94	129	Hyponatremia	3.4	24	50	1.7	11.5	0	0	0	0	2	3	0	0	0	1	5	SARCOIDOSIS	HEPARIN-INDUCED THROMBOCYTOPENIA (HIT)	HYPERTENSIVE HEART AND CHRONIC KIDNEY DISEASE, UNSPECIFIED,	OTHER CHRONIC PULMONARY HEART DISEASES	TRICUSPID VALVE DISORDERS, SPECIFIED AS NONRHEUMATIC	OTHER PRIMARY CARDIOMYOPATHIES	CARDIOMYOPATHY IN OTHER DISEASES CLASSIFIED ELSEWHERE	SECONDARY CARDIOMYOPATHY, UNSPECIFIED	ACUTE ON CHRONIC COMBINED SYSTOLIC AND DIASTOLIC HEART FAILU	UNSPECIFIED PLEURAL EFFUSION	1	2	1	1	27	59
0	0	60.296	M	1	20.514	2.19	2.19	42	0.0276189	0	0	1.66667	92	68	91	143	Normal sodium	3.7	18	15	0.8	12.8	0	0	0	0	0	3	0	0	1	1	3	FLUID OVERLOAD	TOBACCO USE DISORDER	ACUTE MYOCARDIAL INFARCTION, OF OTHER INFERIOR WALL, INITIAL	CORONARY ATHEROSCLEROSIS OF NATIVE CORONARY VESSEL	CHRONIC AIRWAY OBSTRUCTION, NOT ELSEWHERE CLASSIFIED	PULMONARY CONGESTION AND HYPOSTASIS	SHORTNESS OF BREATH				0	0	0	0	15	73
0	0	54.919	M	1	20.5178	3.7	7.42	54	0.107906	0	0	2.25	114	113	97	132	Hyponatremia	3.5	24	9	0.7	13.2	0	1	0	0	0	4	0	1	0	1	4	ALCOHOL WITHDRAWAL	EPILEPSY, UNSPECIFIED, WITHOUT MENTION OF INTRACTABLE EPILEP	ATRIAL FIBRILLATION	ATRIAL FLUTTER	PNEUMONIA, ORGANISM UNSPECIFIED	OBSTRUCTIVE CHRONIC BRONCHITIS WITH (ACUTE) EXACERBATION					0	0	0	0
0	1	55.186	M	1	20.5191	7.04	25.55	92	0.334509	0	1	2.57143	127	113	83	132	Hyponatremia	4.7	34	22	0.5	11.1	0	0	0	0	0	1	1	0	0	0	5	INTESTINAL INFECTION DUE TO CLOSTRIDIUM DIFFICILE	TYPE I [JUVENILE TYPE], DIABETES MELLITUS WITH OPHTHALMIC MA	TYPE I DIABETES MELLITUS WITH NEUROLOGICAL MANIFESTATIONS, N	UNSPECIFIED PROTEIN-CALORIE MALNUTRITION	OTHER AMYLOIDOSIS	LEUKOCYTOSIS, UNSPECIFIED	ADJUSTMENT DISORDER WITH ANXIETY	PERIPHERAL AUTONOMIC NEUROPATHY IN DISORDERS CLASSIFIED ELSE	POLYNEUROPATHY IN OTHER DISEASES CLASSIFIED ELSEWHERE	PROLIFERATIVE DIABETIC RETINOPATHY	1	1	1	0	22	80
0	0	64.717	F	1	20.5282	1.69	3.85	76	0.106037	0	0	7	124	67	91	137	Normal sodium	4.2	18	34	1.2	12.7	0	0	0	1	0	2	0	0	0	0	7	HYPOSMOLALITY AND/OR HYPONATREMIA	AORTIC VALVE DISORDERS	ATRIAL FLUTTER	CONGESTIVE HEART FAILURE, UNSPECIFIED	Congestive Heart Failure (CHF) Diastolic Acute NOS	OTHER AND UNSPECIFIED NONSPECIFIC IMMUNOLOGICAL FINDINGS					0	0	0	0	34	58
0	0	83.727	F	1	20.5326	3.09	8.33	141	0.851848	1	0	5.33333	79	80	16	146	Hypernatremia	3.4	17	19	0.9	12	0	0	0	0	0	1	1	0	0	0	11	DISORDERS OF MAGNESIUM METABOLISM	HYPOPOTASSEMIA	DISEASES OF TRICUSPID VALVE	CORONARY ATHEROSCLEROSIS OF NATIVE CORONARY VESSEL	AORTIC VALVE DISORDERS	OTHER LEFT BUNDLE BRANCH BLOCK	ATRIAL FIBRILLATION	ATRIAL FLUTTER	SUPRAVENTRICULAR PREMATURE BEATS	OTHER PREMATURE BEATS	1	1	1	0	20	64
0	0	92.864	F	1	20.5333	2.64	2.68	62	0.0892481	0	0	3	118	69	92	128	Hyponatremia	4.9	25	16	0.6	11.5	0	0	0	0	0	0	0	0	0	0	1	HYPEROSMOLALITY AND/OR HYPERNATREMIA	ACUTE MYOCARDIAL INFARCTION, OF INFEROLATERAL WALL, INITIAL	CORONARY ATHEROSCLEROSIS OF NATIVE CORONARY VESSEL	AORTIC VALVE DISORDERS							0	0	0	0	26	68
0	0	73.352	M	1	20.5388	0.96	34.84	86	0.527379	0	0	6	112	39	100	138	Normal sodium	6	24	54	2.6	8.5	0	0	0	0	2	6	1	0	0	0	6	Unspecified septicemia	Diabetes mellitus without mention of complication, type II or unspecified type, not stated as uncontrolled	Glucocorticoid deficiency	Unspecified protein-calorie malnutrition	Unspecified vitamin D deficiency	Iron deficiency anemia, unspecified	Anemia of other chronic disease	Tobacco use disorder	Other chronic pain	Unspecified essential hypertension	0	0	0	0	12	109
0	0	75.268	F	1	20.5442	13.45	18.44	151	0.881711	1	1	5.71429	147	42	86	146	Hypernatremia	3.2	13	13	0.4	10.4	0	0	0	0	0	1	0	0	0	1	12	UNSPECIFIED SEPTICEMIA	ALKALOSIS	THROMBOCYTOPENIA, UNSPECIFIED	MILD INTELLECTUAL DISABILITIES	EPILEPSY, UNSPECIFIED, WITHOUT MENTION OF INTRACTABLE EPILEP	ANOXIC BRAIN DAMAGE	OTHER ENCEPHALOPATHY	ACUTE MYOCARDIAL INFARCTION, OF OTHER INFERIOR WALL, INITIAL	CORONARY ATHEROSCLEROSIS OF NATIVE CORONARY VESSEL	ATRIOVENTRICULAR BLOCK, COMPLETE	1	3	1	0	17	91
1	1	37.896	M	1	20.5443	1.68	7.49	85	0.348038	0	1	7	118	89	59	130	Hyponatremia	3.5	29	52	1.4	14.2	0	0	0	0	0	0	0	0	0	0	10	OTHER SPECIFIED CARDIAC DYSRHYTHMIAS	CONGESTIVE HEART FAILURE, UNSPECIFIED	ACUTE AND CHRONIC RESPIRATORY FAILURE	OTHER SPECIFIED DISORDERS OF STOMACH AND DUODENUM	TRICUSPID ATRESIA AND STENOSIS, CONGENITAL	UNSPECIFIED CONGENITAL ANOMALY OF HEART	Debility	PERSONAL HISTORY OF SURGERY TO HEART AND GREAT VESSELS, PRES			0	0	0	0	20	68
0	0	56.014	M	1	20.5466	0.71	14.27	59	0.212043	0	0	5	104	60	100	142	Normal sodium	4.1	30	18	0.9	12.9	0	1	1	0	0	2	0	0	0	0	5	OTHER SPECIFIED FORMS OF CHRONIC ISCHEMIC HEART DISEASE	SECONDARY CARDIOMYOPATHY, UNSPECIFIED	ACUTE ON CHRONIC COMBINED SYSTOLIC AND DIASTOLIC HEART FAILU	ATHEROSCLEROSIS OF AORTA	OTHER DENTAL CARIES	EROSION OF TEETH EXTENDING INTO PULP	Prolonged QT Interval	Debility	Assist Device Heart	HEART ASSIST DEVICE	1	2	1	1	15	72
0	0	79.817	F	1	20.5469	1.03	5.29	51	0.0477165	0	0	0.5	121	90	98	139	Normal sodium	5.2	29	34	1.2	9.5	0	0	0	0	0	1	0	0	0	1	1	ATRIAL FIBRILLATION	OBSTRUCTIVE CHRONIC BRONCHITIS WITH (ACUTE) EXACERBATION	UNSPECIFIED PLEURAL EFFUSION	TACHYCARDIA, UNSPECIFIED	Debility						0	0	0	0		70
0	0	75.436	F	0	20.5469	2.68	3.85	59	0.0737735	0	0	1	128	106	100	136	Normal sodium	3.9	19	20	0.8	11.7	0	0	0	0	0	0	0	0	0	0	1	ACUTE MYOCARDIAL INFARCTION, OF OTHER INFERIOR WALL, INITIAL	CORONARY ATHEROSCLEROSIS OF UNSPECIFIED TYPE OF VESSEL, NATI	CORONARY ATHEROSCLEROSIS OF NATIVE CORONARY VESSEL	ATRIAL FIBRILLATION	Fibrillation Atrial (AF) NOS	UNSPECIFIED CHEST PAIN	OTHER CHEST PAIN	Prolonged QT Interval	PERCUTANEOUS TRANSLUMINAL CORONARY ANGIOPLASTY STATUS		0	0	0	0	17	59
0	0	87.046	M	1	20.5556	1.33	1.34	71	0.193992	0	0	2	164	70	99	142	Normal sodium	4.7	19	32	1.4	14.9	0	0	0	0	0	0	0	0	0	0	3	CORONARY ATHEROSCLEROSIS OF UNSPECIFIED TYPE OF VESSEL, NATI	MITRAL VALVE DISORDERS	AORTIC VALVE DISORDERS	RIGHT BUNDLE BRANCH BLOCK	OTHER CHEST PAIN						0	0	0	0	14	89
0	0	92.964	F	1	20.5593	0.85	6.98	72	0.285139	0	0	1	124	73	100	127	Hyponatremia	4.2	27	18	0.9	10.2	0	0	0	0	0	0	0	0	0	0	1	HYPOSMOLALITY AND/OR HYPONATREMIA	Hyponatremia	UNSPECIFIED HYPERTENSIVE HEART DISEASE WITH HEART FAILURE	ACUTE MYOCARDIAL INFARCTION, UNSPECIFIED SITE, INITIAL EPISO	OTHER CHRONIC PULMONARY HEART DISEASES	MITRAL VALVE DISORDERS	FIRST DEGREE ATRIOVENTRICULAR BLOCK	ATRIAL FIBRILLATION	Atrial Fibrillation And Flutter NOS	ATRIAL FLUTTER	0	0	0	0	16	83
0	0	52.995	M	1	20.5613	4.02	8.98	63	0.143398	0	0	2	69	79	100	131	Hyponatremia	5.2	19	45	2.3	13.5	0	1	1	0	0	2	0	0	0	0	3	INTERMEDIATE CORONARY SYNDROME	CORONARY ATHEROSCLEROSIS OF NATIVE CORONARY VESSEL	FIRST DEGREE ATRIOVENTRICULAR BLOCK	LEFT BUNDLE BRANCH HEMIBLOCK	PAROXYSMAL VENTRICULAR TACHYCARDIA	CHRONIC SYSTOLIC HEART FAILURE	OTHER SPECIFIED CIRCULATORY SYSTEM DISORDERS	ACUTE KIDNEY FAILURE, UNSPECIFIED	OTHER DYSPNEA AND RESPIRATORY ABNORMALITY	NONSPECIFIC ABNORMAL ELECTROCARDIOGRAM (ECG) (EKG)	1	1	1	0	15	51
0	0	35.137	F	1	20.5632	0.36	6.03	33	0.0470201	0	0	1	95	62	100	137	Normal sodium	4.1	22	17	0.9	13.2	0	0	1	0	0	1	0	0	0	0	1	MAJOR DEPRESSIVE DISORDER, RECURRENT EPISODE, SEVERE DEGREE,	ALCOHOL ABUSE, UNSPECIFIED DRINKING BEHAVIOR	TOBACCO USE DISORDER	POSTTRAUMATIC STRESS DISORDER NOS	OTHER PRIMARY CARDIOMYOPATHIES	PAROXYSMAL VENTRICULAR TACHYCARDIA	UNSPECIFIED SYSTOLIC HEART FAILURE	HYPOTENSION, UNSPECIFIED	COUGH	NONSPECIFIC ABNORMAL ELECTROCARDIOGRAM (ECG) (EKG)	0	0	0	0	14	50
0	0	42.191	F	1	20.5693	0.97	0.97	50	0.0774833	0	0	4	112	54	99	141	Normal sodium	3.7	20	12	0.8	13.7	0	0	0	0	0	0	0	0	0	0	4	TOBACCO USE DISORDER	UNSPECIFIED ESSENTIAL HYPERTENSION	CORONARY ATHEROSCLEROSIS OF NATIVE CORONARY VESSEL	OTHER CHEST PAIN							0	0	0	0	17	65
0	0	76.389	F	1	20.5693	2.67	4.6	72	0.176691	1	0	3.33333	117	88	88	128	Hyponatremia	2.5	24	13	0.7	11.7	0	0	0	0	0	0	0	0	0	0	6	HYPOPOTASSEMIA	DISEASES OF TRICUSPID VALVE	UNSPECIFIED ESSENTIAL HYPERTENSION	MITRAL VALVE DISORDERS	OTHER PRIMARY CARDIOMYOPATHIES	ATRIAL FIBRILLATION	ACUTE SYSTOLIC HEART FAILURE	ACUTE ON CHRONIC SYSTOLIC HEART FAILURE	Edema Pulmonary Acute	ACUTE RESPIRATORY FAILURE	0	0	0	0	20	86
0	0	61.959	M	1	20.5698	2.87	2.87	61	0.0891025	0	0	4.33333	100	80	95	137	Normal sodium	3.3	25	32	1.2	11.2	0	0	0	0	0	0	0	0	0	0	6	OTHER CHRONIC PULMONARY HEART DISEASES	Heart Failure NOS	NONSPECIFIC ABNORMAL ELECTROCARDIOGRAM (ECG) (EKG)								1	1	1	0	17	69
0	0	23.245	M	1	20.5732	0.93	4.2	41	0.0280331	0	0	1	90	73	97	130	Hyponatremia	4	27	18	0.9	12.7	0	0	1	0	0	1	0	0	0	0	1	OTHER CHRONIC PULMONARY HEART DISEASES	OTHER PRIMARY CARDIOMYOPATHIES	ATRIAL FIBRILLATION	ATRIAL FLUTTER	CONGESTIVE HEART FAILURE, UNSPECIFIED	DISORDER OF BONE AND CARTILAGE, UNSPECIFIED	LONG-TERM (CURRENT) USE OF ANTICOAGULANTS				1	1	0	1	19	62
0	0	85.789	M	1	20.5732	1.1	12.12	84	0.173904	0	0	1.5	73	112	97	140	Normal sodium	3.8	14	47	2.7	8.2	0	0	0	0	0	0	0	0	0	0	3	METHICILLIN SUSCEPTIBLE STAPHYLOCOCCUS AUREOUS	OTHER GENITAL HERPES	CANDIDIASIS OF SKIN AND NAILS	UNSPECIFIED HYPOTHYROIDISM	DEHYDRATION	ANEMIA, UNSPECIFIED	OTHER AND UNSPECIFIED ALCOHOL DEPENDENCE, UNSPECIFIED DRINKI	ATRIAL FIBRILLATION	Fibrillation Atrial (AF) NOS	HYPOTENSION, UNSPECIFIED	0	0	0	0	29	40
0	0	34.838	M	1	20.5756	11.62	21.63	67	0.119327	0	0	6.14286	112	87	98	129	Hyponatremia	3.2	23	48	6.9	8.8	0	0	1	0	0	1	0	0	0	0	6	DISORDERS OF MAGNESIUM METABOLISM	ACIDOSIS	ANEMIA OF OTHER CHRONIC DISEASE	ANEMIA, UNSPECIFIED	ACUTE AND SUBACUTE BACTERIAL ENDOCARDITIS	FIRST DEGREE ATRIOVENTRICULAR BLOCK	LONG QT SYNDROME	Congestive Heart Failure (CHF) Ejection Fraction (EF) < 40%	ACUTE AND SUBACUTE NECROSIS OF LIVER	ACUTE KIDNEY FAILURE WITH LESION OF TUBULAR NECROSIS	0	0	0	0	22	56
0	0	35.44	F	0	20.5761	0.19	4.92	82	0.24406	0	0	1	82	154	100	140	Normal sodium	3.8	18	10	0.6	10.5	0	0	0	0	0	0	0	0	0	0	1	CARDIAC TAMPONADE	OTHER SPECIFIED CARDIAC DYSRHYTHMIAS	CARDIOMEGALY	HEART DISEASE, UNSPECIFIED	OTHER IATROGENIC HYPOTENSION	UNSPECIFIED PLEURAL EFFUSION	IATROGENIC PNEUMOTHORAX	PULMONARY COLLAPSE	OSTIUM SECUNDUM TYPE ATRIAL SEPTAL DEFECT	OTHER ALTERATION OF CONSCIOUSNESS	0	0	0	0	22	56
0	0	83.001	F	1	20.5778	3.98	7.59	53	0.16905	1	0	3	131	77	100	141	Normal sodium	4.4	34	26	0.9	14.1	0	0	0	0	0	1	0	0	0	0	1	ACUTE MYOCARDIAL INFARCTION, OF INFEROLATERAL WALL, INITIAL	OLD MYOCARDIAL INFARCTION	CORONARY ATHEROSCLEROSIS OF UNSPECIFIED TYPE OF VESSEL, NATI	CORONARY ATHEROSCLEROSIS OF NATIVE CORONARY VESSEL	ATRIOVENTRICULAR BLOCK, COMPLETE	PNEUMONITIS DUE TO INHALATION OF FOOD OR VOMITUS	ACUTE RESPIRATORY FAILURE	PAINFUL RESPIRATION	Debility	CARDIAC COMPLICATIONS	1	1	1	0	15	70
0	0	71.666	M	1	20.5816	0.8	13.94	141	0.848767	1	0	12	163	118	95	135	Normal sodium	4.5	25	35	1.7	11.5	0	0	1	0	2	3	0	0	0	0	12	HYPERPOTASSEMIA	OTHER SPECIFIED NONPSYCHOTIC MENTAL DISORDERS FOLLOWING ORGA	OTHER ENCEPHALOPATHY	DISEASES OF TRICUSPID VALVE	RIGHT BUNDLE BRANCH BLOCK	ATRIAL FIBRILLATION	VENTRICULAR FIBRILLATION	CONGESTIVE HEART FAILURE, UNSPECIFIED	ACUTE ON CHRONIC COMBINED SYSTOLIC AND DIASTOLIC HEART FAILU	HYPOTENSION, UNSPECIFIED	0	0	0	0	12	63
0	0	81.91	F	1	20.5859	1.71	3.89	82	0.217042	0	0	5	150	94	100	131	Hyponatremia	4.1	29	52	5.7	8.9	0	0	0	0	2	7	0	0	1	1	5	MALIGNANT NEOPLASM OF BRONCHUS AND LUNG, UNSPECIFIED	TOBACCO USE DISORDER	HYPERTENSIVE CHRONIC KIDNEY DISEASE, UNSPECIFIED, WITH CHRON	ACUTE MYOCARDIAL INFARCTION, SUBENDOCARDIAL INFARCTION, INIT	OTHER SPECIFIED FORMS OF CHRONIC ISCHEMIC HEART DISEASE	CONGESTIVE HEART FAILURE, UNSPECIFIED	CHRONIC AIRWAY OBSTRUCTION, NOT ELSEWHERE CLASSIFIED	ACUTE RESPIRATORY FAILURE	END STAGE RENAL DISEASE	URINARY TRACT INFECTION, SITE NOT SPECIFIED	0	0	0	0	17	55
0	0	43.039	F	1	20.5872	0.85	3.94	37	0.0266901	0	0	1	129	70	100	140	Normal sodium	4.2	27	12	0.8	11.3	0	0	0	0	0	1	0	0	0	0	1	TOBACCO USE DISORDER	OTHER AND UNSPECIFIED ANGINA PECTORIS	Spasm Coronary Artery	CORONARY ATHEROSCLEROSIS OF NATIVE CORONARY VESSEL	OTHER SPECIFIED CARDIAC DYSRHYTHMIAS	CONSTIPATION, UNSPECIFIED	Pain Chest (CP) NOS	UNSPECIFIED CHEST PAIN	ABDOMINAL PAIN, UNSPECIFIED SITE	OTHER NONSPECIFIC ABNORMAL FUNCTION STUDY OF CARDIOVASCULAR	0	0	0	0	16	81
0	0	84.485	F	1	20.5888	3.3	3.87	55	0.138073	0	0	1.75	120	64	95	142	Normal sodium	4.1	26	18	0.8	12	0	0	0	0	0	2	0	0	1	0	2	THROMBOCYTOPENIA, UNSPECIFIED	DISEASES OF TRICUSPID VALVE	UNSPECIFIED DISEASE OF PERICARDIUM	MITRAL VALVE DISORDERS	HYPERTROPHIC OBSTRUCTIVE CARDIOMYOPATHY						0	0	0	0
0	0	80.479	M	1	20.5966	2.86	5.06	74	0.22094	0	0	3.33333	74	103	100	134	Hyponatremia	4.8	26	83	2.8	12.4	0	1	1	0	2	6	0	0	0	0	3	MITRAL VALVE INSUFFICIENCY AND AORTIC VALVE STENOSIS	UNSPECIFIED ESSENTIAL HYPERTENSION	CORONARY ATHEROSCLEROSIS OF UNSPECIFIED TYPE OF VESSEL, NATI	OTHER SPECIFIED FORMS OF CHRONIC ISCHEMIC HEART DISEASE	PAROXYSMAL VENTRICULAR TACHYCARDIA	OTHER PREMATURE BEATS	CHRONIC SYSTOLIC HEART FAILURE	CHRONIC KIDNEY DISEASE, STAGE IV (SEVERE)	NONSPECIFIC ABNORMAL TOXICOLOGICAL FINDINGS	AUTOMATIC IMPLANTABLE CARDIAC DEFIBRILLATOR IN SITU	0	0	0	0	20	52
1	1	51.075	F	1	20.6011	3.03	3.03	114	0.741683	1	0	9.66667	182	87	100	133	Hyponatremia	2.9	23	32	4.2	11.4	0	1	0	0	2	6	0	0	1	0	11	MIXED ACID-BASE BALANCE DISORDER	TOBACCO USE DISORDER	GRAND MAL STATUS, EPILEPTIC	Seizure Status Epilepticus SZ	ANOXIC BRAIN DAMAGE	UNSPECIFIED ESSENTIAL HYPERTENSION	VENTRICULAR FIBRILLATION	CARDIAC ARREST	UNSPECIFIED PLEURAL EFFUSION	ACUTE RESPIRATORY FAILURE	1	1	1	0	26	120
0	0	62.904	M	1	20.6226	0.93	1.79	44	0.0282131	1	0	5	92	73	100	139	Normal sodium	4	23	10	0.7	13.2	0	0	0	0	0	0	0	0	0	0	5	ATRIAL FIBRILLATION	SWELLING, MASS, OR LUMP IN HEAD AND NECK	HEMATOMA COMPLICATING A PROCEDURE	SCREENING FOR OTHER AND UNSPECIFIED CARDIOVASCULAR CONDITION							0	0	0	0	16	77
0	0	76.614	F	1	20.6228	0.74	2.06	55	0.111469	0	0	2	118	66	100	133	Hyponatremia	5	27	6	0.6	11.4	0	0	1	1	0	3	0	0	0	0	2	OTHER ALTERATION OF CONSCIOUSNESS										0	0	0	0	20	50
0	0	62.868	F	1	20.625	0.92	0.92	36	0.0347499	0	0	1	125	71	100	142	Normal sodium	4	23	15	0.9	11.7	0	0	0	0	0	0	0	0	0	0	1	SYNCOPE AND COLLAPSE										0	0	0	0	21	86
0	0	89.153	F	1	20.6255	5.11	8.97	65	0.143498	0	0	1.33333	124	89	97	141	Normal sodium	3.8	26	17	0.8	13.1	0	0	0	0	0	0	0	0	0	0	1	BENIGN NEOPLASM OF HEART	ACUTE MYOCARDIAL INFARCTION, UNSPECIFIED SITE, INITIAL EPISO	CORONARY ATHEROSCLEROSIS OF UNSPECIFIED TYPE OF VESSEL, NATI	CORONARY ATHEROSCLEROSIS OF NATIVE CORONARY VESSEL	OTHER SPECIFIED FORMS OF CHRONIC ISCHEMIC HEART DISEASE	Flutter Atrial NOS	Heart Failure NOS	Stroke (CVA)	UNSPECIFIED CEREBRAL ARTERY OCCLUSION WITH CEREBRAL INFARCTI	ACUTE, BUT ILL-DEFINED, CEREBROVASCULAR DISEASE	0	0	0	0	21	64
1	1	45.896	M	1	20.6263	1.07	20.43	129	0.852668	1	0	10.5	82	115	100	137	Normal sodium	4.7	29	38	3.9	10.2	1	0	1	1	2	6	0	0	1	0	17	UNSPECIFIED SEPTICEMIA	UNSPECIFIED PROTEIN-CALORIE MALNUTRITION	DEFIBRINATION SYNDROME	MAJOR DEPRESSIVE DISORDER, RECURRENT EPISODE, SEVERE DEGREE,	HYPERTENSIVE CHRONIC KIDNEY DISEASE, UNSPECIFIED, WITH CHRON	CORONARY ATHEROSCLEROSIS OF NATIVE CORONARY VESSEL	ACUTE AND SUBACUTE BACTERIAL ENDOCARDITIS	OTHER PRIMARY CARDIOMYOPATHIES	PAROXYSMAL VENTRICULAR TACHYCARDIA	CONGESTIVE HEART FAILURE, UNSPECIFIED	1	5	1	1	20	60
0	0	60.992	M	1	20.6289	2.14	17.82	50	0.0629974	0	0	1	153	68	96	139	Normal sodium	4.3	22	24	1.2	12.2	0	0	1	0	0	1	0	0	0	0	2	Malnutrition Moderate	Hyperlipidemia NOS	Smoking NOS	TOBACCO USE DISORDER	Hypertension (HTN)	Coronary Artery Disease (CAD) With Ischemic Cardiomyopathy	CORONARY ATHEROSCLEROSIS OF NATIVE CORONARY VESSEL	OTHER SPECIFIED FORMS OF CHRONIC ISCHEMIC HEART DISEASE	OTHER CHRONIC PULMONARY HEART DISEASES	OTHER PRIMARY CARDIOMYOPATHIES	0	0	0	0	24	83
0	0	29.764	M	1	20.6312	3.81	41.01	62	0.0905204	0	0	1	117	72	99	142	Normal sodium	3.6	28	5	0.4	8.9	0	0	0	0	0	1	0	0	0	1	1	METHICILLIN RESISTANT STAPHYLOCCUS AUREUS IN CONDITIONS CLAS	OTHER CANDIDIASIS OF OTHER SPECIFIED SITES	VOLUME DEPLETION, UNSPECIFIED	ADJUSTMENT DISORDER WITH DEPRESSED MOOD	OTHER CHRONIC PULMONARY HEART DISEASES	CONSTRICTIVE PERICARDITIS	UNSPECIFIED DISEASE OF PERICARDIUM	ATRIAL FIBRILLATION	VENTRICULAR FIBRILLATION	CARDIAC ARREST	0	0	0	0	14	64
0	0	77.249	M	0	20.6361	1.44	13.47	48	0.0517029	0	0	2	68	58	100	137	Normal sodium	4.5	23	23	1.3	15.6	0	1	0	1	0	3	0	0	0	1	2	OTHER AND UNSPECIFIED HYPERLIPIDEMIA	MITRAL VALVE INSUFFICIENCY AND AORTIC VALVE INSUFFICIENCY	DISEASES OF TRICUSPID VALVE	ACUTE MYOCARDIAL INFARCTION, OF OTHER INFERIOR WALL, INITIAL	CORONARY ATHEROSCLEROSIS OF NATIVE CORONARY VESSEL	AORTIC VALVE DISORDERS	CHRONIC AIRWAY OBSTRUCTION, NOT ELSEWHERE CLASSIFIED	ACUTE KIDNEY FAILURE, UNSPECIFIED	URINARY TRACT INFECTION, SITE NOT SPECIFIED	UNSPECIFIED CHEST PAIN	0	0	0	0	8	59
0	0	75.852	F	1	20.6396	0.65	1.75	82	0.25995	0	0	2	112	61	93	138	Normal sodium	6.1	29	45	1.3	12.6	0	1	1	1	0	4	0	0	0	1	2	ATRIAL FIBRILLATION	POISONING BY CARDIOTONIC GLYCOSIDES AND DRUGS OF SIMILAR ACT									0	0	0	0	20	68
0	0	77.178	F	1	20.6428	2.55	6.63	79	0.155444	0	0	3.66667	132	83	80	137	Normal sodium	5.4	15	62	2.5	8.2	0	0	0	0	0	9	0	0	1	0	3	ESCHERICHIA COLI (E. COLI) INFECTION IN CONDITIONS CLASSIFIE	MALIGNANT NEOPLASM OF OVARY	ACIDOSIS	ANEMIA, UNSPECIFIED	ACUTE MYOCARDIAL INFARCTION, OF OTHER ANTERIOR WALL, INITIAL	CORONARY ATHEROSCLEROSIS OF NATIVE CORONARY VESSEL	CHRONIC TOTAL OCCLUSION OF CORONARY ARTERY	PNEUMONIA DUE TO KLEBSIELLA PNEUMONIAE	ACUTE KIDNEY FAILURE, UNSPECIFIED	CHRONIC KIDNEY DISEASE, UNSPECIFIED	0	0	0	0		78
0	0	82.253	F	1	20.6452	5.7	9.85	55	0.23906	0	0	3.66667	220	81	93	141	Normal sodium	3.9	24	22	1.2	10.6	0	0	0	0	0	0	0	0	0	0	5	UNSPECIFIED ESSENTIAL HYPERTENSION	UNSPECIFIED RENOVASCULAR HYPERTENSION	FIRST DEGREE ATRIOVENTRICULAR BLOCK	CARDIOVASCULAR DISEASE, UNSPECIFIED	ATHEROSCLEROSIS OF RENAL ARTERY	DISSECTION OF AORTA, THORACIC	PULMONARY CONGESTION AND HYPOSTASIS	URINARY TRACT INFECTION, SITE NOT SPECIFIED	OTHER DYSPNEA AND RESPIRATORY ABNORMALITY		0	0	0	0	19	86
0	0	25.816	F	1	20.6481	2.52	4.67	31	0.0231915	0	0	2	113	80	96	142	Normal sodium	4.3	24	11	0.6	13.9	0	0	0	0	0	0	0	0	0	0	1	VENTRICULAR FIBRILLATION	OTHER PREMATURE BEATS	CONGENITAL MITRAL INSUFFICIENCY	AUTOMATIC IMPLANTABLE CARDIAC DEFIBRILLATOR IN SITU							1	1	1	0	18	54
0	0	88.926	F	1	20.6497	0.77	2.37	51	0.0462591	0	0	0	166	86	98	140	Normal sodium	3.9	19	24	0.7	9.6	0	0	0	0	0	4	0	0	1	1	0	ACUTE MYOCARDIAL INFARCTION, OF OTHER INFERIOR WALL, INITIAL	CORONARY ATHEROSCLEROSIS OF NATIVE CORONARY VESSEL	OTHER ESOPHAGITIS	HEMATEMESIS							0	0	0	0	16	78
0	0	54.293	M	1	20.6638	1.91	7.9	66	0.138397	0	0	6.5	133	102	89	133	Hyponatremia	3.6	27	29	6.3	9.1	0	0	0	0	0	0	0	0	0	0	9	HYPERTENSIVE CHRONIC KIDNEY DISEASE, UNSPECIFIED, WITH CHRON	OTHER PULMONARY EMBOLISM AND INFARCTION	Hypertension (HTN) Pulmonary (PH) NOS	PRIMARY PULMONARY HYPERTENSION	CHRONIC PULMONARY EMBOLISM	OTHER CHRONIC PULMONARY HEART DISEASES	LEFT BUNDLE BRANCH HEMIBLOCK	OTHER SPECIFIED CARDIAC DYSRHYTHMIAS	CONGESTIVE HEART FAILURE, UNSPECIFIED	ACUTE AND SUBACUTE NECROSIS OF LIVER	1	1	0	1	16	66
1	1	53.285	F	1	20.6641	0.81	0.81	168	0.905056	1	0	15	112	133	63	123	Hyponatremia	5.2	18	21	1	12.9	0	0	1	1	0	2	0	0	0	0	15	OTHER PULMONARY EMBOLISM AND INFARCTION	ATRIAL FIBRILLATION	CONGESTIVE HEART FAILURE, UNSPECIFIED								1	4	1	1	27	79
0	0	70.118	M	1	20.679	5.93	7.83	83	0.593737	1	1	2.83333	60	85	98	140	Normal sodium	4	21	17	1	8.6	0	0	0	1	0	3	0	0	0	1	6	UNSPECIFIED SEPTICEMIA	UNSPECIFIED ESSENTIAL HYPERTENSION	ACUTE MYOCARDIAL INFARCTION, SUBENDOCARDIAL INFARCTION, INIT	INTERMEDIATE CORONARY SYNDROME	CORONARY ATHEROSCLEROSIS OF UNSPECIFIED TYPE OF VESSEL, NATI	OTHER CHRONIC PULMONARY HEART DISEASES	Congestive Heart Failure (CHF) Ejection Fraction (EF) < 40%	CARDIOMEGALY	LATE EFFECT OF CEREBROVASCULAR DISEASE, HEMIPLEGIA AFFECTIN	ATHEROSCLEROSIS OF NATIVE ARTERIES OF EXTREMITIES, UNSPECIFI	1	1	1	0	19	45
0	0	31.537	F	0	20.6852	3.02	3.02	82	0.212785	1	0	7	99	113	93	136	Normal sodium	4	26	22	3.3	11	0	0	0	1	2	3	0	0	0	0	14	ANEMIA, UNSPECIFIED	OTHER PRIMARY CARDIOMYOPATHIES	HEART DISEASE, UNSPECIFIED	ACUTE VENOUS EMBOLISM AND THROMBOSIS OF OTHER SPECIFIED VEIN	HYPOTENSION, UNSPECIFIED	ACUTE RESPIRATORY FAILURE	END STAGE RENAL DISEASE	OTHER ASCITES	BACTEREMIA	Debility	1	2	1	1	18	57
0	0	75.46	F	1	20.6905	1.77	38.85	65	0.135555	0	0	2.5	93	83	98	140	Normal sodium	4.3	27	37	0.9	8.7	0	1	1	0	0	6	1	0	1	0	4	DIABETES MELLITUS WITHOUT MENTION OF COMPLICATION,TYPE II OR	NUTRITIONAL MARASMUS	OTHER SEVERE PROTEIN-CALORIE MALNUTRITION	MALNUTRITION OF MODERATE DEGREE	MIXED HYPERLIPIDEMIA	OTHER AND UNSPECIFIED HYPERLIPIDEMIA	DISORDERS OF MAGNESIUM METABOLISM	HYPEROSMOLALITY AND/OR HYPERNATREMIA	ACIDOSIS	MIXED ACID-BASE BALANCE DISORDER	1	1	1	0	19	47
0	0	71.117	F	1	20.7031	1.2	8.87	64	0.134887	0	0	0.5	110	89	97	139	Normal sodium	3.9	24	22	0.7	12.4	0	0	0	0	0	0	0	0	0	0	1	MITRAL VALVE DISORDERS	CARDIOMEGALY	UNSPECIFIED PLEURAL EFFUSION	PULMONARY COLLAPSE	OTHER NONSPECIFIC ABNORMAL FINDING OF LUNG FIELD	NONSPECIFIC ABNORMAL ELECTROCARDIOGRAM (ECG) (EKG)	PERSONAL HISTORY OF SURGERY TO HEART AND GREAT VESSELS, PRES	CARDIAC PACEMAKER IN SITU			0	0	0	0	20	81
0	0	32.833	F	1	20.7031	3.69	13.8	36	0.0529645	0	0	1.75	102	100	97	141	Normal sodium	4.7	24	11	0.8	12.7	0	0	0	0	0	0	0	0	0	0	1	DISORDERS OF MAGNESIUM METABOLISM	HYPOPOTASSEMIA	Deficiency Short Chain Acetyl CoenzymeA Dehydrogenase (SCAD)	DELIRIUM DUE TO CONDITIONS CLASSIFIED ELSEWHERE	OTHER ENCEPHALOPATHY	OTHER AND UNSPECIFIED ANGINA PECTORIS	Coronary Artery Disease (CAD) With Ischemic Cardiomyopathy	DISSECTION OF CORONARY ARTERY	Dissection Coronary Artery	CHRONIC ISCHEMIC HEART DISEASE, UNSPECIFIED	0	0	0	0	19	70
0	1	76.523	F	1	20.7031	6.85	11.12	64	0.299539	1	1	3.57143	105	59	98	138	Normal sodium	3.8	31	41	1.3	9.3	0	0	0	0	2	2	0	0	0	0	7	SARCOIDOSIS	HYPEROSMOLALITY AND/OR HYPERNATREMIA	ACIDOSIS	ANEMIA, UNSPECIFIED	ATRIAL FIBRILLATION	OTHER SPECIFIED CARDIAC DYSRHYTHMIAS	CONGESTIVE HEART FAILURE, UNSPECIFIED	BRONCHITIS, NOT SPECIFIED AS ACUTE OR CHRONIC	OTHER SPECIFIED FORMS OF PLEURAL EFFUSION, EXCEPT TUBERCULOU	LUNG INVOLVEMENT IN OTHER DISEASES CLASSIFIED ELSEWHERE	0	0	0	0	11	49
0	0	60.707	F	1	20.7098	2.83	16.62	67	0.208749	0	0	3	109	106	87	141	Normal sodium	3.4	26	8	0.4	8.4	0	0	0	0	0	0	0	0	0	0	3	MALNUTRITION OF MODERATE DEGREE	ACUTE SEROUS OTITIS MEDIA	OTHER OTORRHEA	UNSPECIFIED HEARING LOSS	PRIMARY PULMONARY HYPERTENSION	OTHER CHRONIC PULMONARY HEART DISEASES	Failure Heart R	ACUTE ON CHRONIC SYSTOLIC HEART FAILURE	ACUTE VENOUS EMBOLISM AND THROMBOSIS OF UNSPECIFIED DEEP VES	UNSPECIFIED PLEURAL EFFUSION	0	0	0	0	25	59
0	0	51.658	F	1	20.7099	1.24	2.24	45	0.0353858	0	0	1.5	106	60	98	140	Normal sodium	4.1	24	17	0.9	11.7	0	0	1	0	0	2	0	0	0	0	2	DISEASES OF TRICUSPID VALVE	MITRAL VALVE DISORDERS	OTHER PRIMARY CARDIOMYOPATHIES	CHRONIC SYSTOLIC HEART FAILURE	CARDIAC PACEMAKER IN SITU	FITTING AND ADJUSTMENT OF VASCULAR CATHETER					1	1	0	1	20	71
0	0	75.207	F	1	20.7101	0.39	10.02	63	0.0342435	0	1	4	138	81	95	140	Normal sodium	3.5	34	30	0.8	12.4	0	0	0	0	0	1	0	0	0	0	4	MYELOFIBROSIS	CORONARY ATHEROSCLEROSIS OF UNSPECIFIED TYPE OF VESSEL, NATI	CORONARY ATHEROSCLEROSIS OF NATIVE CORONARY VESSEL	AORTIC VALVE DISORDERS	LEFT BUNDLE BRANCH HEMIBLOCK	SUPRAVENTRICULAR PREMATURE BEATS	OTHER SPECIFIED CARDIAC DYSRHYTHMIAS	ACUTE EDEMA OF LUNG, UNSPECIFIED	NONSPECIFIC ABNORMAL ELECTROCARDIOGRAM (ECG) (EKG)	Prolonged QT Interval	1	3	1	1	29	85
0	0	78.405	F	1	20.7156	2.08	6.07	56	0.249045	0	0	1	121	105	97	142	Normal sodium	4.8	22	30	1	12.1	0	1	0	0	0	2	1	0	0	0	1	DIABETES MELLITUS WITHOUT MENTION OF COMPLICATION,TYPE II OR	HYPERPOTASSEMIA	ACUTE MYOCARDIAL INFARCTION, SUBENDOCARDIAL INFARCTION, INIT	MI Acute Subendocardial	CORONARY ATHEROSCLEROSIS OF NATIVE CORONARY VESSEL	CHRONIC TOTAL OCCLUSION OF CORONARY ARTERY	OTHER SPECIFIED FORMS OF CHRONIC ISCHEMIC HEART DISEASE	CONDUCTION DISORDER, UNSPECIFIED	PAROXYSMAL VENTRICULAR TACHYCARDIA	ATRIAL FIBRILLATION	0	0	0	0	18	49
0	0	69.011	F	1	20.7163	0.9	6.06	28	0.00777373	0	0	1	127	96	99	141	Normal sodium	3.9	20	17	0.6	14.3	0	0	1	0	0	1	0	0	0	0	1	BENIGN NEOPLASM OF LIVER AND BILIARY PASSAGES	TOBACCO USE DISORDER	UNSPECIFIED ESSENTIAL HYPERTENSION	ACUTE MYOCARDIAL INFARCTION, UNSPECIFIED SITE, EPISODE OF CA	CORONARY ATHEROSCLEROSIS OF NATIVE CORONARY VESSEL	OTHER SPECIFIED FORMS OF CHRONIC ISCHEMIC HEART DISEASE	ATRIAL FIBRILLATION	SUPRAVENTRICULAR PREMATURE BEATS	OTHER PREMATURE BEATS	OTHER SPECIFIED CARDIAC DYSRHYTHMIAS	0	0	0	0	17	69
0	0	56.778	F	1	20.725	0.68	11.89	23	0.0114459	0	0	1	148	84	98	136	Normal sodium	3.7	28	10	0.6	11.5	0	0	1	0	0	1	0	0	0	0	1	OTHER CHRONIC PULMONARY HEART DISEASES	AORTIC VALVE DISORDERS	ATRIAL FIBRILLATION	ATRIAL FLUTTER	CHRONIC SYSTOLIC HEART FAILURE	OTHER ILL-DEFINED HEART DISEASES	PARALYTIC ILEUS	FLATULENCE, ERUCTATION, AND GAS PAIN	FITTING AND ADJUSTMENT OF VASCULAR CATHETER	FITTING AND ADJUSTMENT OF NONVASCULAR CATHETER, NOT ELSEWHER	1	3	1	1
0	0	84.375	F	1	20.7323	1.69	3.97	80	0.299154	0	0	2	106	87	94	134	Hyponatremia	4.8	23	37	1.4	12.9	0	1	1	0	0	4	0	0	0	1	2	LEUKOCYTOSIS, UNSPECIFIED	ACUTE MYOCARDIAL INFARCTION, OF OTHER ANTERIOR WALL, INITIAL	POSTMYOCARDIAL INFARCTION SYNDROME	CORONARY ATHEROSCLEROSIS OF NATIVE CORONARY VESSEL	MITRAL VALVE DISORDERS	FIRST DEGREE ATRIOVENTRICULAR BLOCK	CARDIAC DYSRHYTHMIA, UNSPECIFIED	HYPOTENSION, UNSPECIFIED	ACUTE KIDNEY FAILURE, UNSPECIFIED	CELLULITIS AND ABSCESS OF LEG, EXCEPT FOOT	0	0	0	0	28	49
1	1	72.718	M	1	20.7347	1.26	1.27	112	0.528241	0	0	8.5	107	84	100	132	Hyponatremia	5.8	19	50	2.4	13.5	0	1	1	0	2	6	0	1	0	0	10	ENCEPHALOPATHY, UNSPECIFIED	ACUTE ON CHRONIC SYSTOLIC HEART FAILURE	ACUTE KIDNEY FAILURE, UNSPECIFIED	FRACTURE OF UNSPECIFIED PART OF NECK OF FEMUR, CLOSED	ENCOUNTER FOR PALLIATIVE CARE						1	1	1	0	26	69
0	0	63.427	F	1	20.7347	1.9	3.31	52	0.0257805	0	0	3	119	45	100	137	Normal sodium	4.4	19	11	1	7.4	0	0	0	0	0	0	0	0	0	0	3	ATRIAL FLUTTER										0	0	0	0	20	40
0	0	74.642	F	1	20.7418	0.87	1.28	40	0.0501961	0	0	0	140	62	98	139	Normal sodium	3.9	25	24	1	13	0	0	0	1	0	1	0	0	0	0	0	OTHER PRIMARY CARDIOMYOPATHIES	CONGESTIVE HEART FAILURE, UNSPECIFIED									0	0	0	0	17	85
0	0	71.737	M	1	20.7451	3.09	9.9	76	0.263262	0	0	4.25	106	90	99	135	Normal sodium	4.4	25	32	1.5	9	0	1	1	1	2	9	1	0	0	1	5	UNSPECIFIED ESSENTIAL HYPERTENSION	CORONARY ATHEROSCLEROSIS OF NATIVE CORONARY VESSEL	OTHER CHRONIC PULMONARY HEART DISEASES	ACUTE ON CHRONIC SYSTOLIC HEART FAILURE	LATE EFFECT OF CEREBROVASCULAR DISEASE, HEMIPLEGIA AFFECTIN	Prolonged QT Interval	POSTSURGICAL AORTOCORONARY BYPASS STATUS				0	0	0	0	16	55
0	0	74.515	F	0	20.7466	1.83	2.11	58	0.0803642	0	0	2	116	80	100	138	Normal sodium	3.4	20	18	0.9	9.7	0	0	0	0	0	2	0	0	0	1	3	DEHYDRATION	CORONARY ATHEROSCLEROSIS OF NATIVE CORONARY VESSEL	OTHER IATROGENIC HYPOTENSION								0	0	0	0	13	56
0	0	70.247	M	1	20.7476	2.88	24.87	66	0.204494	0	0	3	118	118	97	143	Normal sodium	4.3	22	17	1	13.5	0	0	0	0	0	0	0	0	0	0	2	OTHER AND UNSPECIFIED HYPERLIPIDEMIA	HYPERPOTASSEMIA	ACUTE POSTHEMORRHAGIC ANEMIA	MILD COGNITIVE IMPAIRMENT, SO STATED	UNSPECIFIED ESSENTIAL HYPERTENSION	ACUTE MYOCARDIAL INFARCTION, OF OTHER ANTERIOR WALL, INITIAL	CORONARY ATHEROSCLEROSIS OF UNSPECIFIED TYPE OF VESSEL, NATI	CORONARY ATHEROSCLEROSIS OF NATIVE CORONARY VESSEL	OTHER SPECIFIED FORMS OF CHRONIC ISCHEMIC HEART DISEASE	OTHER PNEUMOTHORAX	0	0	0	0	16	73
0	0	91.375	F	1	20.753	1.05	1.05	81	0.178665	0	0	1	192	41	99	141	Normal sodium	4.5	21	34	1.5	12.8	0	0	0	0	2	4	1	0	0	0	2	DIABETES MELLITUS WITHOUT MENTION OF COMPLICATION,TYPE II OR	OTHER AND UNSPECIFIED HYPERLIPIDEMIA	Complete AV Heart Block	FIRST DEGREE ATRIOVENTRICULAR BLOCK	OTHER LEFT BUNDLE BRANCH BLOCK						0	0	0	0	14	77
0	0	56.742	F	1	20.7577	2.11	2.13	57	0.0629226	0	0	1	89	90	100	131	Hyponatremia	4.2	27	19	0.9	9.9	0	0	1	0	0	2	0	0	0	1	1	MITRAL VALVE DISORDERS	OTHER PRIMARY CARDIOMYOPATHIES	OTHER PREMATURE BEATS	CHRONIC COMBINED SYSTOLIC AND DIASTOLIC HEART FAILURE	AUTOMATIC IMPLANTABLE CARDIAC DEFIBRILLATOR IN SITU	AWAITING ORGAN TRANSPLANT STATUS	LONG-TERM (CURRENT) USE OF OTHER MEDICATIONS				1	1	0	1
0	0	21.575	M	1	20.758	3.96	3.97	54	0.0559679	0	0	3.25	101	94	88	128	Hyponatremia	7	34	47	2.6	13.2	0	0	0	0	0	0	0	0	0	0	4	HYPERTENSIVE HEART AND CHRONIC KIDNEY DISEASE, UNSPECIFIED,	OTHER SPECIFIED CARDIAC DYSRHYTHMIAS	CONGESTIVE HEART FAILURE, UNSPECIFIED	Congestive Heart Failure (CHF) Ejection Fraction (EF) < 40%	ACUTE KIDNEY FAILURE, UNSPECIFIED	CHRONIC KIDNEY DISEASE, UNSPECIFIED	COMMON VENTRICLE	OTHER ASCITES	PERSONAL HISTORY OF SURGERY TO HEART AND GREAT VESSELS, PRES		1	1	0	1	33	53
0	0	72.46	F	1	20.765	1.65	2.76	55	0.0586752	0	0	1	132	74	96	139	Normal sodium	3.9	26	13	0.8	12.6	0	0	0	0	0	0	0	0	0	0	1	UNSPECIFIED HYPOTHYROIDISM	OTHER AND UNSPECIFIED HYPERLIPIDEMIA	TAKOTSUBO SYNDROME	NONSPECIFIC ABNORMAL ELECTROCARDIOGRAM (ECG) (EKG)							0	0	0	0	23	85
0	0	92.098	F	1	20.7667	1.08	7.52	78	0.340557	0	0	3	143	80	100	135	Normal sodium	4.6	25	27	1.1	9.4	0	1	0	0	0	1	0	0	0	0	5	MITRAL VALVE INSUFFICIENCY AND AORTIC VALVE STENOSIS	ACUTE MYOCARDIAL INFARCTION, SUBENDOCARDIAL INFARCTION, INIT	CORONARY ATHEROSCLEROSIS OF UNSPECIFIED TYPE OF VESSEL, NATI	CORONARY ATHEROSCLEROSIS OF NATIVE CORONARY VESSEL	MITRAL VALVE DISORDERS	AORTIC VALVE DISORDERS	PAROXYSMAL VENTRICULAR TACHYCARDIA	ATRIAL FIBRILLATION	OCCLUSION AND STENOSIS OF CAROTID ARTERY WITHOUT MENTION OF	PULMONARY COLLAPSE	0	0	0	0	19	121
0	0	91.401	F	1	20.77	2.97	4.78	72	0.241964	0	0	3.66667	157	96	92	134	Hyponatremia	3.7	27	13	0.5	11.2	0	0	1	0	0	5	1	0	1	1	2	ACUTE MYOCARDIAL INFARCTION, SUBENDOCARDIAL INFARCTION, INIT	CORONARY ATHEROSCLEROSIS OF NATIVE CORONARY VESSEL	AORTIC VALVE DISORDERS								0	0	0	0	25	85
0	0	64.164	F	1	20.7812	1.13	2.42	54	0.0630043	0	0	0.5	121	80	95	141	Normal sodium	3.9	24	10	0.9	14.1	0	0	0	0	0	0	0	0	0	0	1	STEMI INVOLVING OTH CORONARY ARTERY OF ANTERIOR WALL	STEMI ST Elevation MI	TAKOTSUBO SYNDROME	GASTRO-ESOPHAGEAL REFLUX DISEASE WITHOUT ESOPHAGITIS	PAIN IN RIGHT LEG	PRESENCE OF CORONARY ANGIOPLASTY IMPLANT AND GRAFT					0	0	0	0	15	83
0	0	90.008	M	1	20.7825	0.63	5.68	71	0.250301	0	0	6	126	70	91	139	Normal sodium	4.5	25	45	1.6	8.8	0	1	1	0	0	7	0	0	1	1	6	ABDOMINAL ANEURYSM, RUPTURED	MECHANICAL COMPLICATION OF OTHER VASCULAR DEVICE, IMPLANT, A									0	0	0	0	20	43
0	0	66.945	M	1	20.7967	1.95	28.85	44	0.0576403	0	0	5	103	98	100	138	Normal sodium	3.8	25	29	1.3	8.6	0	1	0	1	2	7	1	0	1	0	6	BACTERIAL INFECTION DUE TO STREPTOCOCCUS, GROUP D (ENTEROCOC	ANEMIA, UNSPECIFIED	THROMBOCYTOPENIA, UNSPECIFIED	MITRAL VALVE INSUFFICIENCY AND AORTIC VALVE INSUFFICIENCY	OTHER CHRONIC PULMONARY HEART DISEASES	ACUTE AND SUBACUTE BACTERIAL ENDOCARDITIS	MITRAL VALVE DISORDERS	FIRST DEGREE ATRIOVENTRICULAR BLOCK	OTHER SECOND DEGREE ATRIOVENTRICULAR BLOCK	CONDUCTION DISORDER, UNSPECIFIED	0	0	0	0	20	62
0	0	93.512	F	1	20.8012	3.42	9.47	53	0.0908112	0	0	3	132	85	97	139	Normal sodium	3.9	26	38	1.5	12.7	0	0	0	1	2	3	0	0	0	0	2	PARALYSIS AGITANS	ACUTE MYOCARDIAL INFARCTION, OF ANTEROLATERAL WALL, INITIAL	CORONARY ATHEROSCLEROSIS OF UNSPECIFIED TYPE OF VESSEL, NATI	CORONARY ATHEROSCLEROSIS OF NATIVE CORONARY VESSEL	ACUTE KIDNEY FAILURE, UNSPECIFIED	Debility					0	0	0	0		33
1	1	85.883	F	1	20.8117	2.67	2.67	53	0.193079	1	1	10	103	84	97	143	Normal sodium	3.2	26	21	1	9.3	0	0	0	0	0	0	0	0	0	0	6	OTHER ENCEPHALOPATHY	ACUTE MYOCARDIAL INFARCTION, OF OTHER ANTERIOR WALL, INITIAL	CORONARY ATHEROSCLEROSIS OF UNSPECIFIED TYPE OF VESSEL, NATI	CORONARY ATHEROSCLEROSIS OF NATIVE CORONARY VESSEL	OTHER SPECIFIED FORMS OF CHRONIC ISCHEMIC HEART DISEASE	LEFT BUNDLE BRANCH HEMIBLOCK	OTHER LEFT BUNDLE BRANCH BLOCK	PAROXYSMAL VENTRICULAR TACHYCARDIA	SUPRAVENTRICULAR PREMATURE BEATS	OTHER SPECIFIED CARDIAC DYSRHYTHMIAS	1	2	1	0	18	50
0	0	84.831	F	1	20.8122	1.39	1.39	46	0.0169229	0	0	1	108	87	98	143	Normal sodium	3.9	24	8	0.7	12.2	0	0	0	1	0	3	0	0	1	0	1	CORONARY ATHEROSCLEROSIS OF NATIVE CORONARY VESSEL	LONG QT SYNDROME	TAKOTSUBO SYNDROME	ESOPHAGEAL REFLUX	UNSPECIFIED CHEST PAIN						0	0	0	0	13	65
0	0	44.896	M	1	20.8137	2.05	6.87	53	0.0718564	0	1	2	114	124	96	137	Normal sodium	5.2	26	17	0.8	8.8	0	0	0	0	0	2	0	0	1	0	1	Shortness of breath	MALIGNANT NEOPLASM OF ESOPHAGUS, UNSPECIFIED	ANEMIA OF OTHER CHRONIC DISEASE	OTHER PULMONARY EMBOLISM AND INFARCTION	OTHER ACUTE PERICARDITIS	CARDIAC TAMPONADE	UNSPECIFIED DISEASE OF PERICARDIUM	PNEUMONIA, ORGANISM UNSPECIFIED	UNSPECIFIED PLEURAL EFFUSION	ACUTE EDEMA OF LUNG, UNSPECIFIED	0	0	0	0	28	79
0	0	63.488	F	1	20.8137	4.73	29.65	51	0.132161	1	1	3	104	81	94	141	Normal sodium	4	31	19	1	9	0	0	0	0	0	1	1	0	0	0	8	SECONDARY DIABETES MELLITUS WITH OTHER SPECIFIED MANIFESTATI	ACIDOSIS	ANEMIA, UNSPECIFIED	ANXIETY STATE, UNSPECIFIED	Dependence (Tobacco) Nicotine	ANEURYSM OF HEART (WALL)	OTHER CHRONIC PULMONARY HEART DISEASES	OTHER SPECIFIED DISEASES OF PULMONARY CIRCULATION	ACUTE AND SUBACUTE BACTERIAL ENDOCARDITIS	AORTIC VALVE DISORDERS	1	2	1	1	35	62
0	0	62.581	M	1	20.8307	1.06	2.12	29	0.0131534	0	0	0.5	125	71	96	140	Normal sodium	4	24	12	0.9	13.1	0	0	0	0	0	0	0	0	0	0	1	MI Acute ST Elevation Inferolateral	ACUTE MYOCARDIAL INFARCTION, OF INFEROLATERAL WALL, INITIAL	CORONARY ATHEROSCLEROSIS OF NATIVE CORONARY VESSEL	HYPOTENSION, UNSPECIFIED	SYNCOPE AND COLLAPSE	NONSPECIFIC ABNORMAL ELECTROCARDIOGRAM (ECG) (EKG)					0	0	0	0	20	96
0	0	65.43	M	1	20.831	1.17	6.25	40	0.0148032	0	0	1	119	65	100	134	Hyponatremia	4.2	23	9	0.8	13.1	0	0	0	1	0	2	0	0	0	0	1	PRIMARY HYPERCOAGULABLE STATE	Myocardial Infarction (MI) Acute ST Elevation Anterior	ACUTE MYOCARDIAL INFARCTION, OF OTHER LATERAL WALL, INITIAL	CORONARY ATHEROSCLEROSIS OF NATIVE CORONARY VESSEL	ATRIAL FIBRILLATION	CONGENITAL INSUFFICIENCY OF AORTIC VALVE	ABNORMAL COAGULATION PROFILE	HEART VALVE REPLACED BY OTHER MEANS	LONG-TERM (CURRENT) USE OF ANTICOAGULANTS		0	0	0	0	14	85
0	0	84.75	M	1	20.8333	3.05	10.74	97	0.472188	0	1	5.25	145	73	72	141	Normal sodium	4.9	13	49	2.3	11.4	0	0	0	1	0	2	0	0	0	0	8	UNSPECIFIED ESSENTIAL HYPERTENSION	ACUTE MYOCARDIAL INFARCTION, SUBENDOCARDIAL INFARCTION, INIT	CORONARY ATHEROSCLEROSIS OF UNSPECIFIED TYPE OF VESSEL, NATI	ATRIAL FIBRILLATION	Fibrillation Atrial (AF) NOS	OTHER SPECIFIED CARDIAC DYSRHYTHMIAS	Heart Failure NOS	ACUTE SYSTOLIC HEART FAILURE	PNEUMONITIS DUE TO INHALATION OF FOOD OR VOMITUS	Pneumonia Aspiration	1	1	0	1	28	65
0	0	56.662	F	1	20.8347	0.56	3.86	31	0.0185091	0	0	1	142	69	99	141	Normal sodium	4	22	18	0.7	11.4	0	0	0	0	0	0	0	0	0	0	1	OTHER AND UNSPECIFIED HYPERLIPIDEMIA	UNSPECIFIED ACUTE REACTION TO STRESS	CORONARY ATHEROSCLEROSIS OF NATIVE CORONARY VESSEL	TAKOTSUBO SYNDROME	Debility						0	0	0	0	16	81
0	0	63.492	F	1	20.8406	0.88	6.2	45	0.0660034	0	0	2	128	60	98	137	Normal sodium	4.6	28	19	1.1	15.8	0	1	1	0	2	6	0	0	1	0	2	CORONARY ATHEROSCLEROSIS OF UNSPECIFIED TYPE OF VESSEL, NATI	PAROXYSMAL VENTRICULAR TACHYCARDIA	ACUTE UPPER RESPIRATORY INFECTIONS OF UNSPECIFIED SITE	OTHER MECHANICAL COMPLICATION OF CARDIAC DEVICE, IMPLANT, AN	KIDNEY REPLACED BY TRANSPLANT						0	0	0	0	15	77
0	0	71.247	M	1	20.8416	3.05	3.05	73	0.453951	0	0	2	108	139	93	131	Hyponatremia	4	28	19	0.7	9.9	0	1	0	0	0	10	0	0	1	1	1	MALIGNANT NEOPLASM OF BRONCHUS AND LUNG, UNSPECIFIED	SECONDARY MALIGNANT NEOPLASM OF MEDIASTINUM	CARDIAC TAMPONADE	ATRIOVENTRICULAR BLOCK, UNSPECIFIED	ATRIAL FLUTTER	MALIGNANT PLEURAL EFFUSION	UNSPECIFIED PLEURAL EFFUSION				0	0	0	0	28	64
0	0	53.645	F	0	20.8429	1.78	9.78	39	0.0466317	0	0	1	85	83	96	140	Normal sodium	4.2	30	23	1.1		0	0	0	1	0	1	0	0	0	0	1	DISEASES OF TRICUSPID VALVE	OTHER CHRONIC PULMONARY HEART DISEASES	MITRAL VALVE DISORDERS	TRICUSPID VALVE DISORDERS, SPECIFIED AS NONRHEUMATIC	RIGHT BUNDLE BRANCH BLOCK	CONGESTIVE HEART FAILURE, UNSPECIFIED	LATE EFFECT OF CEREBROVASCULAR DISEASE, SPEECH AND LANGUAGE	LATE EFFECT OF CEREBROVASCULAR DISEASE, HEMIPLEGIA AFFECTIN	UNSPECIFIED PLEURAL EFFUSION	PULMONARY COLLAPSE	0	0	0	0	19	51
0	0	20.26	M	1	20.8433	3.42	12.98	132	0.710943	1	0	3.25	90	65	66	141	Normal sodium	4.4	19	30	0.8	13.9	0	0	0	0	0	0	0	0	0	0	9	COMBINATIONS OF OPIOID TYPE DRUG WITH ANY OTHER DRUG DEPENDE	ALCOHOL ABUSE, UNSPECIFIED DRINKING BEHAVIOR	CARDIAC ARREST	UNSPECIFIED PLEURAL EFFUSION	CONTACT DERMATITIS AND OTHER ECZEMA DUE TO PLANTS (EXCEPT FO	Pressure Ulcer Sacrum Stage NOS	RHABDOMYOLYSIS	Gait Disorder Non Ortho	SHORTNESS OF BREATH	OTHER NONSPECIFIC ABNORMAL FINDING OF LUNG FIELD	0	0	0	0	24	59
0	0	65.471	F	1	20.8456	2.14	3.17	51	0.0144162	0	0	2	122	80	95	145	Hypernatremia	3.9	20	14	0.7	11.7	0	0	0	0	0	1	0	0	0	0	2	OTHER PRIMARY CARDIOMYOPATHIES	OTHER LEFT BUNDLE BRANCH BLOCK	RHEUMATOID ARTHRITIS	SHORTNESS OF BREATH	OTHER CHEST PAIN	ABDOMINAL PAIN, EPIGASTRIC	NONSPECIFIC ABNORMAL ELECTROCARDIOGRAM (ECG) (EKG)				0	0	0	0	11	65
0	0	56.54	F	1	20.8457	0.97	3.84	30	0.0353689	0	0	1	131	73	96	130	Hyponatremia	4.8	26	10	0.7	12.3	0	0	0	0	0	0	0	0	0	0	1	Hyperlipidemia NOS	TOBACCO USE DISORDER	UNSPECIFIED ESSENTIAL HYPERTENSION	ACUTE MYOCARDIAL INFARCTION, SUBENDOCARDIAL INFARCTION, INIT	MI Acute Subendocardial	PRINZMETAL ANGINA	CORONARY ATHEROSCLEROSIS OF UNSPECIFIED TYPE OF VESSEL, NATI	CORONARY ATHEROSCLEROSIS OF NATIVE CORONARY VESSEL	OTHER SPECIFIED FORMS OF CHRONIC ISCHEMIC HEART DISEASE	CARDIAC DYSRHYTHMIA, UNSPECIFIED	0	0	0	0	12	76
0	0	82.063	F	1	20.8533	1.25	7.97	69	0.322819	0	0	1	106	146	99	135	Normal sodium	4.6	28	9	0.7	14	0	0	0	0	0	2	0	0	1	0	1	MALIGNANT NEOPLASM OF UPPER LOBE, BRONCHUS OR LUNG	MALIGNANT NEOPLASM OF BRONCHUS AND LUNG, UNSPECIFIED	SECONDARY AND UNSPECIFIED MALIGNANT NEOPLASM OF INTRATHORACI	SECONDARY MALIGNANT NEOPLASM OF BRAIN AND SPINAL CORD	SECONDARY MALIGNANT NEOPLASM OF OTHER PARTS OF NERVOUS SYSTE	SECONDARY MALIGNANT NEOPLASM OF BONE AND BONE MARROW	Metastatic Ca	OTHER LYMPHOMAS, UNSPECIFIED SITE, EXTRANODAL AND SOLID ORGA	CEREBRAL EDEMA	OTHER CONDITIONS OF BRAIN	0	0	0	0	20	65
0	0	53.394	M	1	20.8548	25.01	44.78	74	0.255382	1	0	6.14286	99	80	95	146	Hypernatremia	3.4	34	21	0.6	9.1	0	0	0	0	0	1	0	0	0	1	8	INTESTINAL INFECTION DUE TO OTHER GRAM-NEGATIVE BACTERIA	METHICILLIN SUSCEPTIBLE STAPHYLOCOCCUS AUREOUS	HISTOPLASMOSIS PNEUMONIA	UNSPECIFIED PROTEIN-CALORIE MALNUTRITION	ANEMIA OF OTHER CHRONIC DISEASE	THROMBOCYTOPENIA, UNSPECIFIED	LEUKOCYTOSIS, UNSPECIFIED	SCHIZOAFFECTIVE DISORDER, CHRONIC STATE	DYSTHYMIC DISORDER	Peripheral Neuropathy Idiopathic	1	1	0	1	19	28
0	0	59.459	F	1	20.8611	1.7	1.99	53	0.0691048	1	0	2.5	145	62	93	138	Normal sodium	3.5	22	14	0.7	11.2	0	0	0	0	0	0	0	0	0	0	4	MILD INTELLECTUAL DISABILITIES	LOCALIZATION-RELATED (FOCAL) (PARTIAL) EPILEPSY AND EPILEPTI	OA Hip NOS	STENOSIS OF PULMONARY VALVE, CONGENITAL	HEMATOMA COMPLICATING A PROCEDURE	OTHER SPECIFIED PRE-OPERATIVE EXAMINATION					0	0	0	0	14	80
0	0	67.792	F	1	20.8632	2.32	6.57	61	0.0734946	0	1	2	125	107	100	137	Normal sodium	3.4	23	7	0.6	12.5	0	0	0	0	0	3	1	0	1	0	4	ACUTE MYOCARDIAL INFARCTION, OF OTHER ANTERIOR WALL, INITIAL	Myocardial Infarction (MI) Acute Anterior	CORONARY ATHEROSCLEROSIS OF NATIVE CORONARY VESSEL	Myocarditis Acute	MITRAL VALVE DISORDERS	PAROXYSMAL TACHYCARDIA, UNSPECIFIED	OTHER SPECIFIED CARDIAC DYSRHYTHMIAS	Heart Failure NOS	LEFT HEART FAILURE	ACUTE ON CHRONIC SYSTOLIC HEART FAILURE	0	0	0	0	19	79
0	0	90.088	F	1	20.8666	3.26	5.68	76	0.319572	0	1	2.75	163	63	87	143	Normal sodium	2.9	19	42	1.7	11.5	0	1	1	0	2	6	0	0	1	0	6	CONGESTIVE HEART FAILURE, UNSPECIFIED	ACUTE ON CHRONIC COMBINED SYSTOLIC AND DIASTOLIC HEART FAILU	METHICILLIN RESISTANT PNEUMONIA DUE TO STAPHYLOCOCCUS AUREUS	UNSPECIFIED PLEURAL EFFUSION	ACUTE EDEMA OF LUNG, UNSPECIFIED	ACUTE RESPIRATORY FAILURE	ABDOMINAL PAIN, OTHER SPECIFIED SITE				0	0	0	0	33	53
0	0	79.107	M	1	20.8746	1.09	1.09	62	0.0929754	0	0	3	105	50	97	135	Normal sodium	4.2	22	27	1.1	12.5	0	0	1	0	2	3	0	0	0	0	3	OCCLUSION AND STENOSIS OF CAROTID ARTERY WITHOUT MENTION OF	OTHER IATROGENIC HYPOTENSION									1	1	1	0	15	44
0	0	74.781	M	1	20.8756	0.77	5.78	74	0.17022	1	0	6	163	116	98	139	Normal sodium	4	21	43	1.9	7.3	0	0	0	0	2	6	0	0	1	0	6	UNSPECIFIED DEFICIENCY ANEMIA	OTHER NONTHROMBOCYTOPENIC PURPURAS	OTHER DEGENERATIVE DISEASES OF THE BASAL GANGLIA	DISEASES OF TRICUSPID VALVE	ATRIAL FIBRILLATION	CONGESTIVE HEART FAILURE, UNSPECIFIED	CHRONIC SYSTOLIC HEART FAILURE	ACUTE ON CHRONIC DIASTOLIC HEART FAILURE	CARDIOMEGALY	ATHEROSCLEROSIS OF AORTA	0	0	0	0	53	81
0	0	78.066	F	0	20.877	1.55	2.56	43	0.0364398	0	0	1	116	68	91	128	Hyponatremia	3.9	25	9	0.7	12.6	0	0	0	0	0	0	0	0	0	0	1	UNSPECIFIED ESSENTIAL HYPERTENSION	CORONARY ATHEROSCLEROSIS OF NATIVE CORONARY VESSEL	CHRONIC PANCREATITIS	UNSPECIFIED CHEST PAIN	DIARRHEA						0	0	0	0	23	66
0	0	47.09	M	1	20.8865	12.21	46.47	127	0.54525	1	0	8.42857	126	134	99	140	Normal sodium	4.1	22	34	2.2	7.3	1	0	1	0	0	3	0	0	1	0	12	Bacteremia Staphylococcal Aureus	STAPHYLOCOCCUS AUREUS SEPTICEMIA	UNSPECIFIED SEPTICEMIA	PSEUDOMONAS INFECTION IN CONDITIONS CLASSIFIED ELSEWHERE AND	DISSEMINATED CANDIDIASIS	Fungemia	OTHER AND UNSPECIFIED MYCOSES	BENIGN NEOPLASM OF HEART	UNSPECIFIED PROTEIN-CALORIE MALNUTRITION	HYPERCALCEMIA	1	3	1	0	25	50
0	0	75.751	M	0	20.8871	7.04	21.71	68	0.194871	0	0	4.57143	77	91	99	136	Normal sodium	4.5	14	57	1.8	10.6	0	0	0	0	0	0	0	0	0	0	4	BENIGN NEOPLASM OF HEART	UNSPECIFIED PROTEIN-CALORIE MALNUTRITION	IRON DEFICIENCY ANEMIA, UNSPECIFIED	DELIRIUM DUE TO CONDITIONS CLASSIFIED ELSEWHERE	DISEASES OF TRICUSPID VALVE	AORTIC VALVE DISORDERS	OTHER SPECIFIED CARDIAC DYSRHYTHMIAS	CONGESTIVE HEART FAILURE, UNSPECIFIED	OTHER ILL-DEFINED HEART DISEASES	UNSPECIFIED PLEURAL EFFUSION	1	2	1	0	20	59
0	0	83.6	M	1	20.8897	0.57	5.08	82	0.301251	0	0	5	118	78	95	146	Hypernatremia	4.2	32	25	1.1	12.9	0	1	0	1	2	4	0	0	0	0	5	UNSPECIFIED HYPOTHYROIDISM	OTHER AND UNSPECIFIED HYPERLIPIDEMIA	ACUTE POSTHEMORRHAGIC ANEMIA	UNSPECIFIED PERSISTENT MENTAL DISORDER DUE TO CONDITIONS CLA	LEGAL BLINDNESS, AS DEFINED IN U.S.A.	DISEASES OF TRICUSPID VALVE	HYPERTENSIVE CHRONIC KIDNEY DISEASE, UNSPECIFIED, WITH CHRON	CORONARY ATHEROSCLEROSIS OF UNSPECIFIED TYPE OF VESSEL, NATI	UNSPECIFIED DISEASE OF PERICARDIUM	ATRIOVENTRICULAR BLOCK, COMPLETE	0	0	0	0	16	48
0	0	71.367	F	1	20.8949	2.16	4.55	81	0.237049	0	1	3.66667	115	81	93	141	Normal sodium	3.9	23	52	1.8	10.6	0	0	0	0	2	2	0	0	0	0	4	OTHER CHRONIC PULMONARY HEART DISEASES	UNSPECIFIED DISEASE OF PERICARDIUM	CONGESTIVE HEART FAILURE, UNSPECIFIED	ACUTE VENOUS EMBOLISM AND THROMBOSIS OF UNSPECIFIED DEEP VES	HYPOTENSION, UNSPECIFIED	UNSPECIFIED PLEURAL EFFUSION	PULMONARY CONGESTION AND HYPOSTASIS	ACUTE RESPIRATORY FAILURE	CHRONIC KIDNEY DISEASE, UNSPECIFIED	SYSTEMIC SCLEROSIS	0	0	0	0	15	78
0	0	90.526	M	1	20.8951	1.2	3.06	67	0.117123	0	0	3.5	149	234	96	136	Normal sodium	4.4	22	38	1.1	10.9	0	0	0	0	0	0	0	0	0	0	3	LEUKOCYTOSIS, UNSPECIFIED	ACUTE MYOCARDIAL INFARCTION, OF INFEROLATERAL WALL, INITIAL	Myocardial Infarction (MI) Acute ST Elevation NOS	CORONARY ATHEROSCLEROSIS OF NATIVE CORONARY VESSEL	ATRIOVENTRICULAR BLOCK, COMPLETE	FIRST DEGREE ATRIOVENTRICULAR BLOCK	OTHER SPECIFIED CARDIAC DYSRHYTHMIAS	Heart Failure NOS	UNSPECIFIED SYSTOLIC HEART FAILURE	ACUTE SYSTOLIC HEART FAILURE	0	0	0	0	14	135
0	0	67.858	F	1	20.8973	4.93	11.87	51	0.0510677	0	1	1	105	111	98	143	Normal sodium	3.5	25	14	0.4	9.3	0	1	1	0	0	2	0	0	0	0	1	IRON DEFICIENCY ANEMIA, UNSPECIFIED	UNSPECIFIED DISEASE OF PERICARDIUM	MITRAL VALVE DISORDERS	OTHER PRIMARY CARDIOMYOPATHIES	OTHER LEFT BUNDLE BRANCH BLOCK	OTHER PREMATURE BEATS	OTHER SPECIFIED CARDIAC DYSRHYTHMIAS	CONGESTIVE HEART FAILURE, UNSPECIFIED	CHRONIC SYSTOLIC HEART FAILURE	CARDIOMEGALY	0	0	0	0	16	74
0	0	80.589	M	1	20.898	1.4	1.4	55	0.0724818	0	0	3.5	134	70	99	142	Normal sodium	4.2	27	13	0.7	11.1	0	0	0	0	0	2	1	0	0	0	2	PAROXYSMAL VENTRICULAR TACHYCARDIA	UNSPECIFIED CHEST PAIN									0	0	0	0	16	75
0	0	91.86	M	1	20.898	1.83	2.82	61	0.146702	0	0	3.5	122	82	92	139	Normal sodium	3.6	20	62	2.2	12.9	0	0	1	0	2	5	0	0	0	1	4	Nonspecific Abnormal Electrocardiogram [ECG] [ekg]	ACUTE MYOCARDIAL INFARCTION, SUBENDOCARDIAL INFARCTION, INIT	CORONARY ATHEROSCLEROSIS OF UNSPECIFIED TYPE OF VESSEL, NATI	AORTIC VALVE DISORDERS	UNSPECIFIED DIASTOLIC HEART FAILURE	PNEUMONIA, ORGANISM UNSPECIFIED	OBSTRUCTIVE CHRONIC BRONCHITIS WITH (ACUTE) EXACERBATION	CHRONIC AIRWAY OBSTRUCTION, NOT ELSEWHERE CLASSIFIED	PULMONARY EOSINOPHILIA	SHORTNESS OF BREATH	0	0	0	0	23	73
0	0	53.543	F	0	20.898	1.57	12.7	72	0.0646497	0	0	1.5	77	119	98	130	Hyponatremia	3.4	30	14	0.7	11.5	0	0	0	0	0	0	0	0	0	0	2	HERPES SIMPLEX WITHOUT MENTION OF COMPLICATION	OTALGIA, UNSPECIFIED	MITRAL VALVE INSUFFICIENCY AND AORTIC VALVE STENOSIS	DISEASES OF TRICUSPID VALVE	ACUTE MYOCARDIAL INFARCTION, OF OTHER ANTERIOR WALL, INITIAL	CORONARY ATHEROSCLEROSIS OF UNSPECIFIED TYPE OF VESSEL, NATI	CORONARY ATHEROSCLEROSIS OF NATIVE CORONARY VESSEL	AORTIC VALVE DISORDERS	OTHER LEFT BUNDLE BRANCH BLOCK	CONGESTIVE HEART FAILURE, UNSPECIFIED	1	1	0	1	19	56
0	0	32.321	F	1	20.8997	2.37	10.84	48	0.0697648	0	0	2	109	104	99	140	Normal sodium	4.4	22	20	1.2	8.3	0	0	0	0	0	2	0	0	1	0	3	ACUTE LYMPHOID LEUKEMIA IN REMISSION	UNSPECIFIED ESSENTIAL HYPERTENSION	ACUTE MYOCARDIAL INFARCTION, OF OTHER ANTERIOR WALL, INITIAL	ACUTE MYOCARDIAL INFARCTION, SUBENDOCARDIAL INFARCTION, INIT	ACUTE MYOCARDIAL INFARCTION, UNSPECIFIED SITE, EPISODE OF CA	ACUTE MYOCARDIAL INFARCTION, UNSPECIFIED SITE, INITIAL EPISO	CORONARY ATHEROSCLEROSIS OF UNSPECIFIED TYPE OF VESSEL, NATI	CORONARY ATHEROSCLEROSIS OF NATIVE CORONARY VESSEL	FIRST DEGREE ATRIOVENTRICULAR BLOCK	OTHER SPECIFIED CARDIAC DYSRHYTHMIAS	0	0	0	0	20	64
0	0	67.986	M	1	20.8997	3.04	14.14	50	0.0896983	1	0	5.66667	128	92	100	132	Hyponatremia	3.2	20	14	0.9	8.6	0	0	0	0	0	2	0	0	0	0	7	ACIDOSIS	HYPOPOTASSEMIA	UNSPECIFIED DISEASE OF WHITE BLOOD CELLS	OTHER DISEASES OF SPLEEN	OTHER AND UNSPECIFIED ALCOHOL DEPENDENCE, UNSPECIFIED DRINKI	ALCOHOL ABUSE, UNSPECIFIED DRINKING BEHAVIOR	Smoking NOS	TOBACCO USE DISORDER	CEREBELLAR ATAXIA IN DISEASES CLASSIFIED ELSEWHERE	UNSPECIFIED IDIOPATHIC PERIPHERAL NEUROPATHY	1	1	0	1	17	51
0	0	85.474	F	1	20.8999	1.08	1.08	41	0.0259204	0	0	2	155	78	97	143	Normal sodium	4.2	23	18	1	14.2	0	0	0	0	0	3	0	0	1	1	2	OTHER CHEST PAIN										0	0	0	0	16	47
0	0	73.17	F	1	20.9042	1.94	2.96	51	0.0501896	0	0	1.5	115	70	100	140	Normal sodium	3.1	17	7	0.4	10.3	0	0	1	0	0	4	1	0	1	0	2	ANEMIA, UNSPECIFIED	ACUTE MYOCARDIAL INFARCTION, SUBENDOCARDIAL INFARCTION, INIT	CORONARY ATHEROSCLEROSIS OF NATIVE CORONARY VESSEL	CHRONIC TOTAL OCCLUSION OF CORONARY ARTERY	ACUTE ON CHRONIC SYSTOLIC HEART FAILURE	OTHER ABNORMAL CLINICAL FINDINGS	Debility				1	1	1	0	18	48
0	0	91.57	F	1	20.9099	3.04	15.17	87	0.426643	1	0	6.33333	142	77	72	134	Hyponatremia	3.8	20	14	0.6	10.2	0	0	0	0	0	0	0	0	0	0	8	Difficulty in Walking	CORONARY ATHEROSCLEROSIS OF NATIVE CORONARY VESSEL	AORTIC VALVE DISORDERS	CONGESTIVE HEART FAILURE, UNSPECIFIED	Gait Abnormal Orthopedic Multiple Joint	SHORTNESS OF BREATH	Debility				0	0	0	0	12	36
0	0	46.044	F	1	20.9113	0.85	0.85	38	0.00775693	0	0	1	98	56	97	137	Normal sodium	3.9	20	7	1	9.9	0	0	0	0	0	2	1	0	0	0	1	TOBACCO USE DISORDER	MIGRAINE, UNSPECIFIED, WITHOUT MENTION OF INTRACTABLE MIGRAI	UNSPECIFIED ESSENTIAL HYPERTENSION	ACUTE MYOCARDIAL INFARCTION, SUBENDOCARDIAL INFARCTION, INIT	INTERMEDIATE CORONARY SYNDROME	CORONARY ATHEROSCLEROSIS OF UNSPECIFIED TYPE OF VESSEL, NATI	NONSPECIFIC ABNORMAL ELECTROCARDIOGRAM (ECG) (EKG)				0	0	0	0	13	57
0	0	76.836	M	1	20.9252	2.08	14.82	102	0.49684	0	0	3.33333	80	86	96	133	Hyponatremia	4.8	25	34	1.8	12.1	0	1	0	0	0	3	0	0	1	0	6	MITRAL VALVE INSUFFICIENCY AND AORTIC VALVE STENOSIS	DISEASES OF TRICUSPID VALVE	CORONARY ATHEROSCLEROSIS OF NATIVE CORONARY VESSEL	OTHER SPECIFIED FORMS OF CHRONIC ISCHEMIC HEART DISEASE	OTHER CHRONIC PULMONARY HEART DISEASES	AORTIC VALVE DISORDERS	ATRIAL FIBRILLATION	CONGESTIVE HEART FAILURE, UNSPECIFIED	HYPOTENSION, UNSPECIFIED	ACUTE KIDNEY FAILURE, UNSPECIFIED	1	2	1	1	18	50
0	0	49.827	M	1	20.9306	2.2	13.98	56	0.0978477	0	0	1.66667	95	66	97	135	Normal sodium	4.4	29	33	1.2	13.6	0	0	0	0	0	1	0	0	0	1	2	PULMONARY DISEASES DUE TO OTHER MYCOBACTERIA	DISEASES OF TRICUSPID VALVE	PULMONARY VALVE DISORDERS	SECONDARY CARDIOMYOPATHY, UNSPECIFIED	FIRST DEGREE ATRIOVENTRICULAR BLOCK	RIGHT BUNDLE BRANCH BLOCK AND LEFT ANTERIOR FASCICULAR BLOCK	PAROXYSMAL VENTRICULAR TACHYCARDIA	ATRIAL FIBRILLATION	ATRIAL FLUTTER	Flutter Atrial NOS	0	0	0	0	19	69
0	0	86.992	F	1	20.9339	2.51	8.51	67	0.248054	0	0	1.33333	112	97	97	137	Normal sodium	4	29	42	1.3	11.1	0	1	0	1	0	2	0	0	0	0	2	POLYCYTHEMIA VERA	CORONARY ATHEROSCLEROSIS OF NATIVE CORONARY VESSEL	AORTIC VALVE DISORDERS	OTHER PRIMARY CARDIOMYOPATHIES	VENTRICULAR FIBRILLATION	CARDIAC ARREST	CONGESTIVE HEART FAILURE, UNSPECIFIED	ACUTE ON CHRONIC SYSTOLIC HEART FAILURE	UNSPECIFIED DISORDER OF KIDNEY AND URETER	OTHER NONSPECIFIC ABNORMAL SERUM ENZYME LEVELS	0	0	0	0	18	59
0	0	78.075	F	1	20.9343	1.67	5.76	85	0.345816	0	0	5	191	91	90	134	Hyponatremia	5.6	24	16	0.7	13.1	0	0	0	0	0	4	1	0	0	0	5	DIABETES MELLITUS WITHOUT MENTION OF COMPLICATION,TYPE II OR	HYPERPOTASSEMIA	UNSPECIFIED ESSENTIAL HYPERTENSION	OTHER CHRONIC PULMONARY HEART DISEASES	OTHER PREMATURE BEATS	ALTERED MENTAL STATUS	Unsteadiness Gait Disorder Non Ortho	APHASIA	Impaired Swallowing	HYPOXEMIA	0	0	0	0	20	58
0	0	24.315	M	0	20.9343	1.78	10.12	69	0.0692909	0	0	5	123	122	100	136	Normal sodium	5.2	21	76	13.7	7.7	0	0	0	0	2	2	0	0	0	0	5	OTHER STAPHYLOCOCCAL SEPTICEMIA	HYPERTENSIVE CHRONIC KIDNEY DISEASE, UNSPECIFIED, WITH CHRON	ACUTE PERICARDITIS IN DISEASES CLASSIFIED ELSEWHERE	ACUTE PERICARDITIS, UNSPECIFIED	UNSPECIFIED DISEASE OF PERICARDIUM	OTHER SPECIFIED CARDIAC DYSRHYTHMIAS	UNSPECIFIED PLEURAL EFFUSION	ACUTE KIDNEY FAILURE, UNSPECIFIED	END STAGE RENAL DISEASE	FEVER, UNSPECIFIED	0	0	0	0	35	76
0	0	84.704	F	0	20.9366	0.44	0.44	59	0.0320537	0	0	1	137	64	98	133	Hyponatremia	4.6	21	19	1	11.5	0	0	0	1	0	2	1	0	0	0	1	CORONARY ATHEROSCLEROSIS OF NATIVE CORONARY VESSEL	UNSPECIFIED CHEST PAIN	PERCUTANEOUS TRANSLUMINAL CORONARY ANGIOPLASTY STATUS								0	0	0	0	11	56
0	0	76.797	F	1	20.9375	0.8	2.61	44	0.0717002	0	0	1	112	81	96	139	Normal sodium	4.4	20	10	0.7	11.1	0	0	0	0	0	2	0	0	1	0	1	OTHER AND UNSPECIFIED HYPERLIPIDEMIA	UNSPECIFIED ESSENTIAL HYPERTENSION	ACUTE MYOCARDIAL INFARCTION, SUBENDOCARDIAL INFARCTION, INIT	MI Acute Subendocardial	CORONARY ATHEROSCLEROSIS OF UNSPECIFIED TYPE OF VESSEL, NATI	CORONARY ATHEROSCLEROSIS OF NATIVE CORONARY VESSEL	AORTIC VALVE DISORDERS	OTHER PRIMARY CARDIOMYOPATHIES	LEFT BUNDLE BRANCH HEMIBLOCK	THORACIC ANEURYSM WITHOUT MENTION OF RUPTURE	0	0	0	0	27	61
0	1	75.995	M	1	20.9376	0.12	0.25	87	0.187616	0	1	6	119	123	100	141	Normal sodium	5.2	23	46	1.4	6.3	0	0	0	0	2	9	0	0	1	1	6											0	0	0	0	29	61
0	0	66.268	M	1	20.9391	1.07	1.41	57	0.0551944	0	0	1.5	82	79	100	134	Hyponatremia	5	18	32	2.2	11.2	0	1	0	0	0	1	0	0	0	0	2	CORONARY ATHEROSCLEROSIS OF UNSPECIFIED TYPE OF VESSEL, NATI	OTHER SPECIFIED FORMS OF CHRONIC ISCHEMIC HEART DISEASE	ATRIAL FIBRILLATION	CONGESTIVE HEART FAILURE, UNSPECIFIED	MECHANICAL COMPLICATION DUE TO CARDIAC PACEMAKER (ELECTRODE)						0	0	0	0	21	45
0	0	72.832	F	1	20.9402	0.92	5.17	39	0.0300835	0	0	1	149	63	99	137	Normal sodium	3.4	22	13	0.8	13.5	0	0	0	0	0	4	0	0	1	0	1	UNSPECIFIED ESSENTIAL HYPERTENSION	INTERMEDIATE CORONARY SYNDROME	CORONARY ATHEROSCLEROSIS OF UNSPECIFIED TYPE OF VESSEL, NATI	CORONARY ATHEROSCLEROSIS OF NATIVE CORONARY VESSEL	ATRIAL FIBRILLATION	VENTRICULAR FIBRILLATION	HYPOTENSION, UNSPECIFIED	SHORTNESS OF BREATH	OTHER COMPLICATIONS DUE TO OTHER CARDIAC DEVICE, IMPLANT, AN	CARDIAC PACEMAKER IN SITU	0	0	0	0	9	95
0	0	90.715	F	1	20.9488	2.89	6.68	88	0.256095	0	0	4	147	87	89	129	Hyponatremia	3.6	21	17	0.8	11.1	0	1	0	1	0	2	0	0	0	0	3	HYPOSMOLALITY AND/OR HYPONATREMIA	IRON DEFICIENCY ANEMIA SECONDARY TO BLOOD LOSS (CHRONIC)	Cognitive Disorder NOS	ACUTE MYOCARDIAL INFARCTION, SUBENDOCARDIAL INFARCTION, INIT	CORONARY ATHEROSCLEROSIS OF NATIVE CORONARY VESSEL	Coronary Artery Disease (CAD) Native Vessel	Cardiomyopathy Ischemic	OTHER SPECIFIED FORMS OF CHRONIC ISCHEMIC HEART DISEASE	FIRST DEGREE ATRIOVENTRICULAR BLOCK	ATRIAL FIBRILLATION	1	1	1	0	21	65
0	0	66.161	F	1	20.9488	2.04	24.34	74	0.288871	0	0	1.33333	135	76	94	143	Normal sodium	3.5	33	22	0.5	10	0	0	0	0	0	0	0	0	0	0	2	INTESTINAL INFECTION DUE TO CLOSTRIDIUM DIFFICILE	HYPOPOTASSEMIA	ACUTE POSTHEMORRHAGIC ANEMIA	DRUG-INDUCED DELIRIUM	PARALYSIS AGITANS	SUBACUTE DYSKINESIA DUE TO DRUGS	OTHER CHRONIC PAIN	Encephalopathy NOS	ATRIOVENTRICULAR BLOCK, UNSPECIFIED	CARDIAC ARREST	0	0	0	0	23	111
0	0	78.436	M	1	20.9516	0.96	6.66	66	0.134454	0	0	6	85	80	95	141	Normal sodium	4.7	31	33	1.6	11.1	0	0	1	0	2	3	0	0	0	0	6	THROMBOCYTOPENIA, UNSPECIFIED	DISEASES OF TRICUSPID VALVE	CORONARY ATHEROSCLEROSIS OF UNSPECIFIED TYPE OF VESSEL, NATI	OTHER CHRONIC PULMONARY HEART DISEASES	MITRAL VALVE DISORDERS	FIRST DEGREE ATRIOVENTRICULAR BLOCK	ACUTE ON CHRONIC COMBINED SYSTOLIC AND DIASTOLIC HEART FAILU	UNSPECIFIED PLEURAL EFFUSION	Impaired Swallowing	NONSPECIFIC (ABNORMAL) FINDINGS ON RADIOLOGICAL AND OTHER EX	1	1	0	1	13	63
0	0	67.369	F	1	20.9566	1.94	2.38	34	0.0183195	0	0	1.5	95	76	96	138	Normal sodium	4.1	24	12	0.5	10.9	0	0	0	0	0	0	0	0	0	0	2	ATRIOVENTRICULAR BLOCK, COMPLETE	MECHANICAL COMPLICATION DUE TO HEART VALVE PROSTHESIS									0	0	0	0	18	65
0	0	83.852	F	1	20.9572	0.59	23.72	63	0.115551	0	0	2	140	79	82	139	Normal sodium	3.9	17	47	1.3	8.3	0	0	0	0	0	0	0	0	0	0	2	BACTERIAL INFECTION DUE TO STREPTOCOCCUS, GROUP D (ENTEROCOC	UNSPECIFIED HYPOTHYROIDISM	UNSPECIFIED PROTEIN-CALORIE MALNUTRITION	OTHER AND UNSPECIFIED HYPERLIPIDEMIA	ACIDOSIS	HYPERPOTASSEMIA	ANEMIA, UNSPECIFIED	UNSPECIFIED PERSISTENT MENTAL DISORDER DUE TO CONDITIONS CLA	PERSONALITY CHANGE DUE TO CONDITIONS CLASSIFIED ELSEWHERE	MYOPATHY, UNSPECIFIED	0	0	0	0	22	54
0	0	65.107	M	1	20.971	2.29	5.19	52	0.0446487	0	0	1	167	75	99	137	Normal sodium	3.8	18	18	1.3	14.1	0	1	0	0	0	1	0	0	0	0	2	ACUTE MYOCARDIAL INFARCTION, OF OTHER ANTERIOR WALL, INITIAL	CORONARY ATHEROSCLEROSIS OF NATIVE CORONARY VESSEL	OTHER SPECIFIED CARDIAC DYSRHYTHMIAS	OCCLUSION AND STENOSIS OF CAROTID ARTERY WITHOUT MENTION OF	UNSPECIFIED TRANSIENT CEREBRAL ISCHEMIA	ACUTE KIDNEY FAILURE, UNSPECIFIED	CHRONIC KIDNEY DISEASE, UNSPECIFIED	Debility	PERSONAL HISTORY OF TRANSIENT ISCHEMIA ATTACK (TIA), AND CER		0	0	0	0	21	93
0	0	50.128	M	1	20.9737	0.73	6.05	66	0.182051	0	0	3	74	76	100	125	Hyponatremia	4	24	22	0.9	11.1	0	0	0	0	0	0	0	0	0	0	3	HYPOSMOLALITY AND/OR HYPONATREMIA	HYPOPOTASSEMIA	OTHER PRIMARY CARDIOMYOPATHIES	CONGESTIVE HEART FAILURE, UNSPECIFIED	OTHER ABNORMAL BLOOD CHEMISTRY						1	2	0	1	13	52
0	0	62.693	F	1	20.9745	2.75	2.81	64	0.116846	0	0	1	106	48	99	136	Normal sodium	4.5	22	12	0.8	11.7	0	0	0	0	0	0	0	0	0	0	1	ATRIOVENTRICULAR BLOCK, COMPLETE	ATRIOVENTRICULAR BLOCK, UNSPECIFIED	OTHER SECOND DEGREE ATRIOVENTRICULAR BLOCK	OTHER PREMATURE BEATS	OTHER SPECIFIED CARDIAC DYSRHYTHMIAS	THORACIC ANEURYSM, RUPTURED	UNSPECIFIED PLEURAL EFFUSION	OTHER MALAISE AND FATIGUE	OTHER DYSPNEA AND RESPIRATORY ABNORMALITY	NAUSEA ALONE	0	0	0	0	21	57
0	0	67.263	M	1	20.9885	0.12	5.98	72	0.0267945	0	0	3	148	60	97	137	Normal sodium	3.7	24	9	0.7	13.3	0	0	0	1	0	1	0	0	0	0	3	LONG QT SYNDROME	UNSPECIFIED PLEURAL EFFUSION	Debility	POSTSURGICAL AORTOCORONARY BYPASS STATUS	FITTING AND ADJUSTMENT OF VASCULAR CATHETER	FITTING AND ADJUSTMENT OF NONVASCULAR CATHETER, NOT ELSEWHER					1	3	1	0	5	49
0	0	63.173	F	1	20.9953	1.04	5.81	36	0.0219894	0	0	1	131	92	99	143	Normal sodium	4.9	25	17	1.1	9.9	0	0	0	0	0	0	0	0	0	0	2	TOBACCO USE DISORDER	ACUTE MYOCARDIAL INFARCTION, OF OTHER ANTERIOR WALL, INITIAL	CORONARY ATHEROSCLEROSIS OF UNSPECIFIED TYPE OF VESSEL, NATI	CORONARY ATHEROSCLEROSIS OF NATIVE CORONARY VESSEL	UNSPECIFIED DISEASE OF PERICARDIUM	CARDIAC COMPLICATIONS	ACCIDENTAL PUNCTURE OR LACERATION DURING A PROCEDURE, NOT EL	PERCUTANEOUS TRANSLUMINAL CORONARY ANGIOPLASTY STATUS			0	0	0	0	16	68
0	0	77.663	F	1	20.9979	0.64	2.41	50	0.0520216	0	0	1	102	54	100	140	Normal sodium	4.9	26	14	0.8	11.8	0	0	0	0	0	2	0	0	1	0	1	ACUTE MYOCARDIAL INFARCTION, UNSPECIFIED SITE, INITIAL EPISO	CORONARY ATHEROSCLEROSIS OF UNSPECIFIED TYPE OF VESSEL, NATI	CORONARY ATHEROSCLEROSIS OF NATIVE CORONARY VESSEL	TAKOTSUBO SYNDROME							0	0	0	0	17	57
0	0	18.539	F	1	21.0041	1.5	1.5	36	0.00316875	0	0	3.5	114	117	100	143	Normal sodium	3.6	24	7	0.7	11.9	0	0	0	0	0	0	0	0	0	0	2	MAJOR DEPRESSIVE DISORDER, RECURRENT EPISODE, SEVERE DEGREE,	BIPOLAR I DISORDER, MOST RECENT EPISODE (OR CURRENT) MIXED,	POSTTRAUMATIC STRESS DISORDER NOS	DEPRESSIVE DISORDER, NOT ELSEWHERE CLASSIFIED	CONDUCT DISORDER, ADOLESCENT ONSET TYPE	ATTENTION DEFICIT DISORDER OF CHILDHOOD WITH HYPERACTIVITY	OTHER SPECIFIED CARDIAC DYSRHYTHMIAS	GLOSSODYNIA	URINARY TRACT INFECTION, SITE NOT SPECIFIED	VAGINITIS AND VULVOVAGINITIS, UNSPECIFIED	0	0	0	0	22	72
0	1	90.597	M	0	21.0077	2	4.1	108	0.686486	1	0	9	156	68	100	142	Normal sodium	3.7	25	22	1	13.4	0	1	0	1	0	2	0	0	0	0	10	ANOXIC BRAIN DAMAGE	ACUTE MYOCARDIAL INFARCTION, OF OTHER ANTERIOR WALL, INITIAL	CORONARY ATHEROSCLEROSIS OF NATIVE CORONARY VESSEL	ACUTE RESPIRATORY FAILURE							0	0	0	0	19	130
1	1	37.062	M	0	21.0079	0.68	0.68	66	0.131323	0	0	8	104	120	74	140	Normal sodium	4.4	30	31	1.5	18.2	0	0	0	0	0	0	0	0	0	0	8	THROMBOCYTOPENIA, UNSPECIFIED	OTHER PULMONARY EMBOLISM AND INFARCTION	OTHER CHRONIC PULMONARY HEART DISEASES	OTHER SPECIFIED CARDIAC DYSRHYTHMIAS	VENTRICULAR SEPTAL DEFECT	OTHER ENDOCARDIAL CUSHION DEFECTS	HYPOXEMIA				0	0	0	0	25	75
0	0	91.844	M	1	21.0105	2	14.03	83	0.418071	0	0	2.5	188	80	99	136	Normal sodium	3.9	23	23	1.2	16.1	0	0	0	1	0	1	0	0	0	0	2	FLUID OVERLOAD	ACUTE POSTHEMORRHAGIC ANEMIA	DISEASES OF TRICUSPID VALVE	CORONARY ATHEROSCLEROSIS OF UNSPECIFIED TYPE OF BYPASS GRAFT	ACUTE AND SUBACUTE BACTERIAL ENDOCARDITIS	AORTIC VALVE DISORDERS	ATRIOVENTRICULAR BLOCK, COMPLETE	FUNCTIONAL DISTURBANCES FOLLOWING CARDIAC SURGERY	UNSPECIFIED TRANSIENT CEREBRAL ISCHEMIA	HEMATURIA	0	0	0	0	19	87
0	0	43.121	M	1	21.0138	2.2	2.38	52	0.0172418	0	0	3.33333	108	86	91	136	Normal sodium	4.3	24	39	1.8	20.8	0	0	0	1	2	5	0	0	1	0	5	OTHER CHRONIC PULMONARY HEART DISEASES	OTHER SPECIFIED CARDIAC DYSRHYTHMIAS	ACUTE CHOLECYSTITIS	ACUTE KIDNEY FAILURE, UNSPECIFIED	VENTRICULAR SEPTAL DEFECT						0	0	0	0	21	77
0	0	43.36	F	1	21.027	2.95	2.95	26	0.0147258	0	0	1	145	102	98	140	Normal sodium	3.2	22	8	0.8	11.3	0	0	0	0	0	0	0	0	0	0	1	ACUTE MYOCARDIAL INFARCTION, OF OTHER INFERIOR WALL, INITIAL	CORONARY ATHEROSCLEROSIS OF UNSPECIFIED TYPE OF VESSEL, NATI	CORONARY ATHEROSCLEROSIS OF NATIVE CORONARY VESSEL								0	0	0	0	13	69
0	0	87.542	F	1	21.0334	3.03	3.03	89	0.328788	0	0	3	82	81	97	130	Hyponatremia	5.5	24	30	1.2	9.9	0	0	0	0	0	1	1	0	0	0	3	ACUTE MYOCARDIAL INFARCTION, SUBENDOCARDIAL INFARCTION, INIT	CORONARY ATHEROSCLEROSIS OF UNSPECIFIED TYPE OF VESSEL, NATI	CORONARY ATHEROSCLEROSIS OF NATIVE CORONARY VESSEL	OTHER CHEST PAIN	Debility						0	0	0	0	14	61
0	0	61.17	M	1	21.0373	0.92	8.63	39	0.0885421	1	0	4	93	64	100	135	Normal sodium	3.7	30	10	0.7	9.7	0	0	0	0	0	1	1	0	0	0	4	STAPHYLOCOCCAL SEPTICEMIA, UNSPECIFIED	OTHER STAPHYLOCOCCAL SEPTICEMIA	UNSPECIFIED SEPTICEMIA	DIABETES MELLITUS WITHOUT MENTION OF COMPLICATION,TYPE II OR	DIABETES MELLITUS WITHOUT MENTION OF COMPLICATION, TYPE I [J	TYPE I [JUVENILE TYPE], DIABETES MELLITUS WITHOUT MENTION OF	TOBACCO USE DISORDER	UNSPECIFIED ESSENTIAL HYPERTENSION	CORONARY ATHEROSCLEROSIS OF NATIVE CORONARY VESSEL	ACUTE AND SUBACUTE BACTERIAL ENDOCARDITIS	1	1	1	0	5	62
1	1	95.57	M	1	21.0381	2.95	2.95	104	0.810074	1	0	12.3333	73	89	92	136	Normal sodium	3.6	16	24	1.8	12.5	0	0	0	0	0	0	0	0	0	0	14	ACUTE MYOCARDIAL INFARCTION, SUBENDOCARDIAL INFARCTION, INIT	CORONARY ATHEROSCLEROSIS OF UNSPECIFIED TYPE OF VESSEL, NATI	PNEUMONITIS DUE TO INHALATION OF FOOD OR VOMITUS	ACUTE RESPIRATORY FAILURE	CARDIOGENIC SHOCK						1	4	1	1	14	47
0	0	98.312	F	1	21.0431	0.9	4.86	74	0.16526	0	0	1	154	52	92	143	Normal sodium	4	20	30	0.9	11.9	0	0	0	0	0	0	0	0	0	0	1	OTHER B-COMPLEX DEFICIENCIES	UNSPECIFIED DEFICIENCY ANEMIA	DISEASES OF TRICUSPID VALVE	HYPERTENSIVE CHRONIC KIDNEY DISEASE, UNSPECIFIED, WITH CHRON	CORONARY ATHEROSCLEROSIS OF UNSPECIFIED TYPE OF VESSEL, NATI	MITRAL VALVE DISORDERS	FIRST DEGREE ATRIOVENTRICULAR BLOCK	ATRIAL FIBRILLATION	ATRIAL FLUTTER	CARDIAC ARREST	0	0	0	0	14	65
0	0	28.671	M	1	21.0577	1.96	7.02	83	0.181369	0	0	8	83	125	75	136	Normal sodium	4.6	23	43	4.8	12.7	0	0	1	0	2	3	0	0	0	0	9	ESCHERICHIA COLI (E. COLI) INFECTION IN CONDITIONS CLASSIFIE	OTHER IATROGENIC HYPOTHYROIDISM	THROMBOCYTOPENIA, UNSPECIFIED	OTHER SPECIFIED CARDIAC DYSRHYTHMIAS	Congestive Heart Failure (CHF) Ejection Fraction (EF) < 40%	OTHER ILL-DEFINED HEART DISEASES	OTHER SPECIFIED INTESTINAL MALABSORPTION	END STAGE RENAL DISEASE	CHRONIC KIDNEY DISEASE, UNSPECIFIED	UNSPECIFIED DISORDER OF SKIN AND SUBCUTANEOUS TISSUE	0	0	0	0	22	36
0	0	65.931	F	1	21.0587	1.06	6.85	65	0.31152	0	0	3	122	71	99	141	Normal sodium	4	36	42	1.5	10.5	0	0	1	0	0	1	0	0	0	0	5	OBSTRUCTIVE SLEEP APNEA (ADULT) (PEDIATRIC)	MITRAL VALVE INSUFFICIENCY AND AORTIC VALVE INSUFFICIENCY	RHEUMATIC HEART FAILURE (CONGESTIVE)	OTHER PRIMARY CARDIOMYOPATHIES	OTHER LEFT BUNDLE BRANCH BLOCK	PAROXYSMAL VENTRICULAR TACHYCARDIA	ATRIAL FIBRILLATION	OTHER SPECIFIED CARDIAC DYSRHYTHMIAS	PULMONARY COLLAPSE	OTHER PULMONARY INSUFFICIENCY, NOT ELSEWHERE CLASSIFIED	0	0	0	0	25	52
0	1	59.008	M	1	21.0667	0.61	2	77	0.159022	0	0	5	127	91	95	134	Hyponatremia	6.3	16	115	3.8	10.9	0	0	0	0	0	8	0	0	1	0	5	MALIGNANT NEOPLASM OF CECUM	MALIGNANT NEOPLASM OF LIVER, SPECIFIED AS SECONDARY	HYPERPOTASSEMIA	OTHER SEQUELAE OF CHRONIC LIVER DISEASE	ACUTE KIDNEY FAILURE, UNSPECIFIED						0	0	0	0	11	69
0	0	87.132	F	1	21.0703	1.03	2.1	57	0.0672221	0	0	1	190	84	100	136	Normal sodium	4.3	23	31	1.5	12	0	0	0	0	0	1	0	0	0	1	2	UNSPECIFIED GLAUCOMA	UNSPECIFIED ESSENTIAL HYPERTENSION	FIRST DEGREE ATRIOVENTRICULAR BLOCK	OTHER LEFT BUNDLE BRANCH BLOCK	ORTHOSTATIC HYPOTENSION	SYNCOPE AND COLLAPSE					0	0	0	0	17	72
1	1	71.021	F	1	21.0714	8.04	8.04	81	0.434613	1	0	9	146	110	99	138	Normal sodium	4.8	20	30	0.8	11.6	0	1	0	0	0	2	0	0	0	1	7	ACUTE MYOCARDIAL INFARCTION, SUBENDOCARDIAL INFARCTION, INIT	CORONARY ATHEROSCLEROSIS OF UNSPECIFIED TYPE OF VESSEL, NATI	CORONARY ATHEROSCLEROSIS OF NATIVE CORONARY VESSEL	OTHER SPECIFIED FORMS OF CHRONIC ISCHEMIC HEART DISEASE	CONGESTIVE HEART FAILURE, UNSPECIFIED	MYOCARDITIS, UNSPECIFIED	UNSPECIFIED PLEURAL EFFUSION	POSTINFLAMMATORY PULMONARY FIBROSIS	PULMONARY INSUFFICIENCY FOLLOWING TRAUMA AND SURGERY	OTHER DISEASES OF LUNG, NOT ELSEWHERE CLASSIFIED	0	0	0	0	16	82
0	0	67.244	F	0	21.0772	1.72	3.74	63	0.0602412	0	1	4	216	74	100	140	Normal sodium	5.2	28	39	8.2	9.4	0	1	0	1	2	9	1	0	1	0	4	DIABETES MELLITUS WITHOUT MENTION OF COMPLICATION,TYPE II OR	TYPE II OR UNSPECIFIED TYPE DIABETES MELLITUS WITH RENAL MAN	TYPE II OR UNSPECIFIED TYPE DIABETES MELLITUS WITH UNSPECIFI	ANEMIA IN CHRONIC KIDNEY DISEASE	Hypertension (HTN) Emergency	HYPERTENSIVE CHRONIC KIDNEY DISEASE, UNSPECIFIED, WITH CHRON	OLD MYOCARDIAL INFARCTION	CORONARY ATHEROSCLEROSIS OF UNSPECIFIED TYPE OF VESSEL, NATI	CORONARY ATHEROSCLEROSIS OF NATIVE CORONARY VESSEL	MITRAL VALVE DISORDERS	0	0	0	0	24	84
0	0	21.899	M	1	21.0776	4.74	8.74	58	0.0656824	0	0	5.4	148	162	100	132	Hyponatremia	4.9	19	24	0.8	13.3	0	0	0	0	0	0	0	0	0	0	3	TOXIC DIFFUSE GOITER WITHOUT MENTION OF THYROTOXIC CRISIS OR	SECONDARY THROMBOCYTOPENIA	ENDOCARDITIS, VALVE UNSPECIFIED, UNSPECIFIED CAUSE	OTHER PRIMARY CARDIOMYOPATHIES	ATRIAL FIBRILLATION	UNSPECIFIED PLEURAL EFFUSION	OTHER ABNORMAL BLOOD CHEMISTRY	SURGICAL OR OTHER PROCEDURE NOT CARRIED OUT BECAUSE OF CONTR			0	0	0	0	22	82
0	0	23.94	M	1	21.0802	1.83	2.82	30	0.00653253	0	0	1	117	78	97	143	Normal sodium	4.5	28	12	0.9	13.8	0	0	0	0	0	0	0	0	0	0	1	OTHER SPECIFIED DISEASES OF PERICARDIUM	PAROXYSMAL VENTRICULAR TACHYCARDIA	OTHER ILL-DEFINED HEART DISEASES	Prolonged QT Interval							0	0	0	0	16	90
0	0	83.4	M	1	21.0868	5.54	6.86	102	0.486611	0	0	5.33333	114	76	99	140	Normal sodium	4.7	28	36	5.2	10.6	0	0	0	0	2	5	0	0	0	1	7	FLUID OVERLOAD	HYPERTENSIVE CHRONIC KIDNEY DISEASE, UNSPECIFIED, WITH CHRON	ACUTE MYOCARDIAL INFARCTION, SUBENDOCARDIAL INFARCTION, INIT	CORONARY ATHEROSCLEROSIS OF NATIVE CORONARY VESSEL	CORONARY ATHEROSCLEROSIS OF AUTOLOGOUS VEIN BYPASS GRAFT	ATRIAL FIBRILLATION	CONGESTIVE HEART FAILURE, UNSPECIFIED	OCCLUSION AND STENOSIS OF MULTIPLE AND BILATERAL PRECEREBRAL	CHRONIC AIRWAY OBSTRUCTION, NOT ELSEWHERE CLASSIFIED	END STAGE RENAL DISEASE	0	0	0	0	19	73
0	0	64.946	F	1	21.0922	2.76	2.81	46	0.0343074	0	0	2	131	82	95	136	Normal sodium	4.1	24	13	0.6	8.4	0	0	0	0	0	3	0	0	1	1	2	ANEMIA, UNSPECIFIED	MITRAL VALVE DISORDERS	OTHER LEFT BUNDLE BRANCH BLOCK	ABNORMAL LOSS OF WEIGHT	ENLARGEMENT OF LYMPH NODES	Prolonged QT Interval	OTHER COMPLICATIONS DUE TO HEART VALVE PROSTHESIS	HEART VALVE REPLACED BY TRANSPLANT			0	0	0	0	7	62
0	0	90.729	F	1	21.0925	0.76	5.02	87	0.362127	0	1	5	132	97	95	136	Normal sodium	4.4	23	40	1.7	13.2	0	0	0	0	0	0	0	0	0	0	5	MITRAL VALVE DISORDERS	Mitral Insufficiency NOS	TRICUSPID VALVE DISORDERS, SPECIFIED AS NONRHEUMATIC	ATRIAL FIBRILLATION	Flutter Atrial NOS	HEART FAILURE, UNSPECIFIED	ATHEROSCLEROSIS OF AORTA	PULMONARY CONGESTION AND HYPOSTASIS	ACUTE RESPIRATORY FAILURE	CONSTIPATION, UNSPECIFIED	0	0	0	0	42	77
0	0	79.827	M	1	21.0939	0.98	8.96	66	0.104413	0	0	2	101	54	91	137	Normal sodium	4.9	27	22	1.2	12.3	0	0	0	0	0	3	0	0	1	1	2	MALIGNANT NEOPLASM OF UPPER LOBE, BRONCHUS OR LUNG	TOBACCO USE DISORDER	CORONARY ATHEROSCLEROSIS OF NATIVE CORONARY VESSEL	LEFT BUNDLE BRANCH HEMIBLOCK	ATRIAL FIBRILLATION	OTHER SPECIFIED HYPOTENSION	PNEUMONIA, ORGANISM UNSPECIFIED	CHRONIC AIRWAY OBSTRUCTION, NOT ELSEWHERE CLASSIFIED	UNSPECIFIED PLEURAL EFFUSION	OTHER DISEASES OF LUNG, NOT ELSEWHERE CLASSIFIED	0	0	0	0	19	48
0	0	94.129	F	1	21.0962	2.09	4.11	78	0.242327	1	0	3	104	51	100	136	Normal sodium	4.1	24	20	0.9	10.1	0	0	0	0	0	0	0	0	0	0	7	ANEMIA, UNSPECIFIED	CORONARY ATHEROSCLEROSIS OF UNSPECIFIED TYPE OF VESSEL, NATI	CORONARY ATHEROSCLEROSIS OF NATIVE CORONARY VESSEL	DISSECTION OF CORONARY ARTERY	MITRAL VALVE DISORDERS	HYPERTROPHIC OBSTRUCTIVE CARDIOMYOPATHY	OTHER LEFT BUNDLE BRANCH BLOCK	OTHER PREMATURE BEATS	OTHER SPECIFIED CARDIAC DYSRHYTHMIAS	CARDIOMEGALY	1	1	1	0	13	62
0	0	59.948	M	1	21.0987	3	4.42	55	0.112596	1	0	1.66667	141	53	99	142	Normal sodium	5	27	11	1	13.1	0	0	0	1	0	1	0	0	0	0	1	OTHER AND UNSPECIFIED HYPERLIPIDEMIA	TOBACCO USE DISORDER	UNSPECIFIED ESSENTIAL HYPERTENSION	ACUTE MYOCARDIAL INFARCTION, OF OTHER ANTERIOR WALL, EPISODE	NONTRAUMATIC COMPARTMENT SYNDROME OF UPPER EXTREMITY	Debility	OTHER SPECIFIED COMPLICATIONS OF PROCEDURES NOT ELSEWHERE CL				0	0	0	0	10	61
0	0	50.503	M	1	21.1007	0.96	3.92	38	0.0251945	0	0	2	125	88	97	143	Normal sodium	3.5	24	18	1	12.7	0	0	0	0	0	0	0	0	0	0	2	OTHER PRIMARY CARDIOMYOPATHIES	CONGESTIVE HEART FAILURE, UNSPECIFIED	CHRONIC SYSTOLIC HEART FAILURE	CORRECTED TRANSPOSITION OF GREAT VESSELS	MALPOSITION OF HEART AND CARDIAC APEX	HEART VALVE REPLACED BY OTHER MEANS					1	1	0	1	29	85
0	0	83.332	M	1	21.1069	2.12	10.97	36	0.0275045	0	0	1	141	71	99	139	Normal sodium	4.4	26	15	1	13.6	0	0	0	1	0	2	0	0	0	1	1	Unspecified essential hypertension	Atrial fibrillation	Congestive heart failure, unspecified	Passenger in pick-up truck or van injured in collision with fixed or stationary object in nontraffic accident	ACUTE MYOCARDIAL INFARCTION, OF OTHER INFERIOR WALL, INITIAL	INTERMEDIATE CORONARY SYNDROME	OLD MYOCARDIAL INFARCTION	CORONARY ATHEROSCLEROSIS OF UNSPECIFIED TYPE OF VESSEL, NATI	CORONARY ATHEROSCLEROSIS OF NATIVE CORONARY VESSEL	FIRST DEGREE ATRIOVENTRICULAR BLOCK	0	0	0	0	33	78
0	0	98.923	F	1	21.1177	0.53	2.64	55	0.130634	0	0	2	153	55	94	144	Normal sodium	4.6	23	34	1.6	11.9	0	0	1	0	2	8	1	0	1	0	2	UNSPECIFIED ESSENTIAL HYPERTENSION	OTHER CHRONIC PULMONARY HEART DISEASES	HYPERTROPHIC OBSTRUCTIVE CARDIOMYOPATHY	ATRIAL FIBRILLATION	CONGESTIVE HEART FAILURE, UNSPECIFIED	CHRONIC DIASTOLIC HEART FAILURE	CARDIOMEGALY	UNSPECIFIED PLEURAL EFFUSION	CHRONIC KIDNEY DISEASE, STAGE V	OTHER DYSPNEA AND RESPIRATORY ABNORMALITY	0	0	0	0	18	48
0	0	38.431	F	1	21.1219	71.77	106.04	37	0.0782959	0	0	4	109	65	94	130	Hyponatremia	5.1	25	52	1.2	9	0	0	0	0	2	2	0	0	0	0	4	DISORDERS OF MAGNESIUM METABOLISM	OTHER FLUID OVERLOAD	HYPOPOTASSEMIA	ANEMIA, UNSPECIFIED	THROMBOCYTOPENIA, UNSPECIFIED	PRIMARY HYPERCOAGULABLE STATE	MAJOR DEPRESSIVE DISORDER, RECURRENT EPISODE, MODERATE DEGRE	ANXIETY STATE, UNSPECIFIED	DEPRESSIVE DISORDER, NOT ELSEWHERE CLASSIFIED	RESTLESS LEGS SYNDROME (RLS)	1	3	1	1	20	55
0	0	57.444	M	1	21.1327	11.99	55.95	80	0.391463	1	1	7.85714	95	81	93	143	Normal sodium	4.1	25	44	1.5	9.6	0	1	1	0	0	2	0	0	0	0	12	SEPSIS, UNSPECIFIED ORGANISM	ELEVATED WHITE BLOOD CELL COUNT, UNSPECIFIED	HYPEROSMOLALITY AND HYPERNATREMIA	ALKALOSIS	HYP HRT & CHR KDNY DIS W HRT FAIL AND STG 1-4/UNSP CHR KDNY	STEMI INVOLVING LEFT ANTERIOR DESCENDING CORONARY ARTERY	STEMI INVOLVING OTH CORONARY ARTERY OF ANTERIOR WALL	STEMI INVOLVING RIGHT CORONARY ARTERY	STEMI INVOLVING OTH CORONARY ARTERY OF INFERIOR WALL	ATHSCL HEART DISEASE OF NATIVE CORONARY ARTERY W/O ANG PCTRS	1	5	1	1	34	57
0	0	62.418	M	1	21.1357	4.79	15.67	111	0.572811	1	1	5.4	96	98	92	135	Normal sodium	6	22	39	0.5	19.2	0	0	0	0	0	2	1	0	0	0	8	PNEUMOCYSTOSIS	DIABETES MELLITUS WITHOUT MENTION OF COMPLICATION,TYPE II OR	OTHER SPECIFIED DISORDERS OF PANCREATIC INTERNAL SECRETION	HYPEROSMOLALITY AND/OR HYPERNATREMIA	OTHER AND UNSPECIFIED ALCOHOL DEPENDENCE, UNSPECIFIED DRINKI	CORONARY ATHEROSCLEROSIS OF UNSPECIFIED TYPE OF VESSEL, NATI	CORONARY ATHEROSCLEROSIS OF NATIVE CORONARY VESSEL	OTHER PRIMARY CARDIOMYOPATHIES	ATRIAL FIBRILLATION	CONGESTIVE HEART FAILURE, UNSPECIFIED	0	0	0	0	24	66
0	0	51.099	F	1	21.1389	2.39	3.09	84	0.133805	0	0	5.66667	79	69	100	135	Normal sodium	3.5	23	9	0.4	8.6	0	0	0	0	0	0	0	0	0	0	6	ACUTE POSTHEMORRHAGIC ANEMIA	QUADRIPLEGIA, C5-C7, COMPLETE	MITRAL STENOSIS	CARDIAC TAMPONADE	UNSPECIFIED DISEASE OF PERICARDIUM	CARDIOGENIC SHOCK	ACCIDENTAL PUNCTURE OR LACERATION DURING A PROCEDURE, NOT EL	PERSONAL HISTORY OF SURGERY TO HEART AND GREAT VESSELS, PRES			1	1	1	0	11	44
0	0	62.395	M	1	21.1389	4.04	21.92	82	0.182798	0	0	3.5	94	74	100	120	Hyponatremia	4.4	25	23	0.8	12.3	0	1	1	0	0	4	0	0	1	0	5	NUTRITIONAL MARASMUS	UNSPECIFIED PROTEIN-CALORIE MALNUTRITION	HYPOSMOLALITY AND/OR HYPONATREMIA	TPMT Normal Activity (Extensive Metabolizer)	ANEMIA, UNSPECIFIED	OTHER AND UNSPECIFIED COAGULATION DEFECTS	DISEASES OF TRICUSPID VALVE	CORONARY ATHEROSCLEROSIS OF NATIVE CORONARY VESSEL	CORONARY ATHEROSCLEROSIS OF UNSPECIFIED TYPE OF BYPASS GRAFT	OTHER SPECIFIED FORMS OF CHRONIC ISCHEMIC HEART DISEASE	1	2	1	1	16	70
1	1	74.671	M	1	21.1463	0.38	0.44	119	0.575332	0	1	11	94	101	98	135	Normal sodium	5.6	7	75	2.3	6.6	0	0	0	0	0	0	0	0	0	0	11	SHORTNESS OF BREATH										0	0	0	0	20	90
1	1	85.366	M	1	21.1553	4.65	7.57	101	0.4289	0	0	3	106	101	79	136	Normal sodium	5.1	16	30	1.1	10.4	0	1	0	0	0	1	0	0	0	0	5	OTHER AND UNSPECIFIED HYPERLIPIDEMIA	MAJOR DEPRESSIVE DISORDER, RECURRENT EPISODE, SEVERE DEGREE,	ANXIETY STATE, UNSPECIFIED	PARALYSIS AGITANS	ACUTE MYOCARDIAL INFARCTION, SUBENDOCARDIAL INFARCTION, INIT	ACUTE MYOCARDIAL INFARCTION, UNSPECIFIED SITE, EPISODE OF CA	INTERMEDIATE CORONARY SYNDROME	CORONARY ATHEROSCLEROSIS OF UNSPECIFIED TYPE OF VESSEL, NATI	CORONARY ATHEROSCLEROSIS OF NATIVE CORONARY VESSEL	OTHER SPECIFIED FORMS OF CHRONIC ISCHEMIC HEART DISEASE	0	0	0	0	30	44
0	0	64.781	M	1	21.1604	2.7	7.83	59	0.0626867	1	0	5.33333	135	137	100	139	Normal sodium	4.3	17	35	0.7	7.9	0	1	0	0	0	3	0	0	1	0	7	MALIGNANT NEOPLASM OF ISLETS OF LANGERHANS	SECONDARY AND UNSPECIFIED MALIGNANT NEOPLASM OF INTRA-ABDOMI	MALIGNANT NEOPLASM OF LIVER, SPECIFIED AS SECONDARY	OTHER AND UNSPECIFIED HYPERLIPIDEMIA	UNSPECIFIED ESSENTIAL HYPERTENSION	ACUTE MYOCARDIAL INFARCTION, SUBENDOCARDIAL INFARCTION, INIT	CORONARY ATHEROSCLEROSIS OF UNSPECIFIED TYPE OF VESSEL, NATI	OTHER SPECIFIED CARDIAC DYSRHYTHMIAS	ACUTE VENOUS EMBOLISM AND THROMBOSIS OF OTHER SPECIFIED VEIN	ESOPHAGEAL VARICES WITH BLEEDING	0	0	0	0	23	76
0	0	92.162	F	1	21.1653	0.61	5.31	52	0.0573571	0	0	1	189	97	100	138	Normal sodium	3.9	17	11	0.7	12.3	0	0	0	0	0	1	0	0	0	0	1	MALIGNANT ESSENTIAL HYPERTENSION	Myocardial Infarction (MI) Acute ST Elevation Anterior	ACUTE MYOCARDIAL INFARCTION, OF OTHER ANTERIOR WALL, INITIAL	CORONARY ATHEROSCLEROSIS OF NATIVE CORONARY VESSEL	ATRIAL FIBRILLATION	OTHER SPECIFIED CARDIAC DYSRHYTHMIAS	ACUTE SYSTOLIC HEART FAILURE	ORTHOSTATIC HYPOTENSION	OTHER SYMPTOMS INVOLVING CARDIOVASCULAR SYSTEM	Decline Functional Status	0	0	0	0	18	114
0	0	77.231	F	1	21.1681	2.97	2.97	71	0.0761743	0	0	3.66667	163	103	100	138	Normal sodium	4.9	26	9	3.2	9.3	0	0	0	1	2	4	0	0	0	0	4	UNSPECIFIED HYPOTHYROIDISM	DISORDERS OF PHOSPHORUS METABOLISM	ANEMIA IN CHRONIC KIDNEY DISEASE	UNSPECIFIED PERSISTENT MENTAL DISORDER DUE TO CONDITIONS CLA	UNSPECIFIED HEMIPLEGIA AND HEMIPARESIS AFFECTING DOMINANT SI	UNSPECIFIED ESSENTIAL HYPERTENSION	HYPERTENSIVE CHRONIC KIDNEY DISEASE, UNSPECIFIED, WITH CHRON	OTHER AND UNSPECIFIED ANGINA PECTORIS	CORONARY ATHEROSCLEROSIS OF NATIVE CORONARY VESSEL	OCCLUSION AND STENOSIS OF CAROTID ARTERY WITHOUT MENTION OF	0	0	0	0
0	0	82.392	F	1	21.1719	3.24	3.67	83	0.312937	0	0	1.5	159	67	96	139	Normal sodium	5.9	25	49	1.8	11.1	0	0	0	0	0	1	1	0	0	0	2	MITRAL STENOSIS WITH INSUFFICIENCY	OTHER CHRONIC PULMONARY HEART DISEASES	ACUTE AND SUBACUTE BACTERIAL ENDOCARDITIS	ATRIOVENTRICULAR BLOCK, COMPLETE	FIRST DEGREE ATRIOVENTRICULAR BLOCK	RIGHT BUNDLE BRANCH BLOCK	OTHER SPECIFIED CARDIAC DYSRHYTHMIAS	ATHEROSCLEROSIS OF RENAL ARTERY	UNSPECIFIED PLEURAL EFFUSION	OTHER SPECIFIED DISORDERS OF LIVER	0	0	0	0	16	55
0	0	82.453	M	1	21.1719	3.25	3.25	62	0.254101	0	0	3.25	119	84	94	141	Normal sodium	4.5	22	41	0.8	10.5	0	0	0	0	0	2	0	0	1	0	8	MALIGNANT NEOPLASM OF SPLENIC FLEXURE	OTHER AND UNSPECIFIED HYPERLIPIDEMIA	IRON DEFICIENCY ANEMIA, UNSPECIFIED	ACUTE POSTHEMORRHAGIC ANEMIA	UNSPECIFIED ESSENTIAL HYPERTENSION	ACUTE MYOCARDIAL INFARCTION, OF OTHER INFERIOR WALL, INITIAL	CORONARY ATHEROSCLEROSIS OF NATIVE CORONARY VESSEL	OTHER SPECIFIED FORMS OF CHRONIC ISCHEMIC HEART DISEASE	CONDUCTION DISORDER, UNSPECIFIED	ATRIAL FIBRILLATION	1	1	1	0	16	50
0	0	33.567	F	1	21.1765	5.21	5.87	127	0.808189	1	0	4.16667	141	147	100	144	Normal sodium	3	17	2	0.5	13.2	0	0	0	0	0	1	0	0	0	1	8	HYPOPOTASSEMIA	UNSPECIFIED DEFICIENCY ANEMIA	OTHER, MIXED, OR UNSPECIFIED DRUG ABUSE, UNSPECIFIED USE	EPILEPSY, UNSPECIFIED, WITH INTRACTABLE EPILEPSY	PAROXYSMAL VENTRICULAR TACHYCARDIA	VENTRICULAR FIBRILLATION	CARDIAC ARREST	OTHER PREMATURE BEATS	OTHER SPECIFIED CARDIAC DYSRHYTHMIAS	HEART DISEASE, UNSPECIFIED	1	1	1	0	29	111
0	0	87.385	F	1	21.1971	1.15	1.15	58	0.102061	0	0	2	191	72	99	134	Hyponatremia	5.3	23	18	1	12.4	0	0	0	0	0	2	0	0	0	0	2	UNSPECIFIED ESSENTIAL HYPERTENSION	OTHER CHEST PAIN	CARDIAC PACEMAKER IN SITU	POSTSURGICAL AORTOCORONARY BYPASS STATUS							0	0	0	0	9	84
0	0	33.359	F	1	21.2037	1.9	4.88	33	0.0313602	0	0	0	119	95	97	137	Normal sodium	3.5	20	10	0.7	11.5	0	0	0	0	0	0	0	0	0	0	0	ANXIETY DISORDER, UNSPECIFIED	LONG QT SYNDROME	ACUTE EMBOLISM AND THROMBOSIS OF SUPERIOR VENA CAVA	ACUTE EMBOLISM AND THROMBOSIS OF OTHER THORACIC VEINS	COMPRESSION OF VEIN	Superior Vena Cava (SVC) Syndrome	THROMBOSIS DUE TO CARDIAC PROSTH DEV/GRFT, INITIAL ENCOUNTER				0	0	0	0	11	76
0	0	46.53	M	1	21.2111	0.98	0.98	20	0.00811935	0	0	1	174	86	99	141	Normal sodium	3.7	25	9	0.8	16.2	0	0	0	0	0	0	0	0	0	0	1	ATRIAL FIBRILLATION										0	0	0	0	16	92
0	0	62.005	M	1	21.2169	0.97	4.12	40	0.00826033	0	0	1	138	71	100	138	Normal sodium	4.6	19	15	0.7	13.9	0	0	0	0	0	0	0	0	0	0	1	ACUTE MYOCARDIAL INFARCTION, OF OTHER ANTERIOR WALL, INITIAL	CORONARY ATHEROSCLEROSIS OF UNSPECIFIED TYPE OF VESSEL, NATI	CORONARY ATHEROSCLEROSIS OF NATIVE CORONARY VESSEL	ATRIOVENTRICULAR BLOCK, COMPLETE	OTHER SECOND DEGREE ATRIOVENTRICULAR BLOCK	Arrest Sinus	OTHER HEART BLOCK				0	0	0	0	15	114
0	0	87.463	F	1	21.2183	5.2	7.08	68	0.110668	0	1	3	108	68	98	137	Normal sodium	3.1	19	17	0.8	12	0	0	0	0	0	0	0	0	0	0	6	OTHER AND UNSPECIFIED HYPERLIPIDEMIA	HYPOPOTASSEMIA	DEMENTIA, UNSPECIFIED, WITHOUT BEHAVIORAL DISTURBANCE	ALZHEIMER'S DISEASE	Dementia Alzheimer's	UNSPECIFIED ESSENTIAL HYPERTENSION	ACUTE MYOCARDIAL INFARCTION, OF INFEROPOSTERIOR WALL, INITIA	ACUTE MYOCARDIAL INFARCTION, OF INFEROPOSTERIOR WALL, SUBSEQ	Myocardial Infarction (MI) Acute ST Elevation Inferior	STEMI ST Elevation MI	0	0	0	0	19	59
1	1	20.715	M	0	21.2183	0.34	0.34	180	0.866315	1	0	17	90	139	21	132	Hyponatremia	4.7	21	29	1.9	20.3	0	0	1	0	0	5	0	1	0	0	17											1	2	1	0	31	69
0	0	88.153	F	1	21.2191	0.67	1.86	63	0.154194	0	1	4	124	74	98	142	Normal sodium	4.2	34	20	0.9	11.5	0	1	1	1	2	6	0	0	0	0	4	UNSPECIFIED HYPOTHYROIDISM	OTHER AND UNSPECIFIED HYPERLIPIDEMIA	ACIDOSIS	MITRAL VALVE INSUFFICIENCY AND AORTIC VALVE INSUFFICIENCY	DISEASES OF TRICUSPID VALVE	HYPERTENSIVE CHRONIC KIDNEY DISEASE, UNSPECIFIED, WITH CHRON	CORONARY ATHEROSCLEROSIS OF NATIVE CORONARY VESSEL	AORTIC VALVE DISORDERS	RIGHT BUNDLE BRANCH BLOCK	OTHER SPECIFIED CARDIAC DYSRHYTHMIAS	0	0	0	0	31	68
0	0	64.504	M	1	21.2245	3.46	5.64	42	0.0297315	0	0	1.5	99	63	100	140	Normal sodium	3.1	23	9	1.1	14.2	0	0	0	0	0	0	0	0	0	0	3	OTHER AND UNSPECIFIED HYPERLIPIDEMIA	UNSPECIFIED ESSENTIAL HYPERTENSION	ACUTE MYOCARDIAL INFARCTION, OF OTHER ANTERIOR WALL, EPISODE	CORONARY ATHEROSCLEROSIS OF NATIVE CORONARY VESSEL	OTHER SPECIFIED FORMS OF CHRONIC ISCHEMIC HEART DISEASE	UNSPECIFIED DISEASE OF PERICARDIUM	OTHER IATROGENIC HYPOTENSION	HYPOTENSION, UNSPECIFIED			1	1	1	0	23	71
0	0	78.486	F	1	21.2299	0.35	40.88	66	0.171319	0	0	4	139	66	95	137	Normal sodium	4.4	25	41	2.1	10.3	0	0	0	0	2	3	1	0	0	0	4	TYPE II OR UNSPECIFIED TYPE DIABETES MELLITUS WITH OTHER SPE	HYPERPOTASSEMIA	DEPRESSIVE DISORDER, NOT ELSEWHERE CLASSIFIED	ENCEPHALOPATHY, UNSPECIFIED	ACUTE MYOCARDIAL INFARCTION, SUBENDOCARDIAL INFARCTION, EPIS	CORONARY ATHEROSCLEROSIS OF UNSPECIFIED TYPE OF VESSEL, NATI	CORONARY ATHEROSCLEROSIS OF NATIVE CORONARY VESSEL	CORONARY ATHEROSCLEROSIS OF UNSPECIFIED TYPE OF BYPASS GRAFT	OTHER SPECIFIED FORMS OF CHRONIC ISCHEMIC HEART DISEASE	OTHER CHRONIC PULMONARY HEART DISEASES	0	0	0	0	20	57
0	0	50.048	F	0	21.2305	0.6	5.77	47	0.0632149	0	0	2	111	84	99	138	Normal sodium	3.8	20	37	1.2	11	0	0	0	0	2	5	1	0	0	0	2	DIABETES MELLITUS WITHOUT MENTION OF COMPLICATION,TYPE II OR	TYPE I [JUVENILE TYPE], DIABETES MELLITUS WITH KETOACIDOSIS,	TYPE II OR UNSPECIFIED TYPE DIABETES MELLITUS WITH NEUROLOGI	TYPE I DIABETES MELLITUS WITH NEUROLOGICAL MANIFESTATIONS, N	TYPE I [JUVENILE TYPE], DIABETES MELLITUS WITH NEUROLOGICAL	GENERALIZED ANXIETY DISORDER	CONVERSION DISORDER	PERIPHERAL AUTONOMIC NEUROPATHY IN DISORDERS CLASSIFIED ELSE	OTHER FORMS OF EPILEPSY AND RECURRENT SEIZURES, WITHOUT MENT	EPILEPSY, UNSPECIFIED, WITH INTRACTABLE EPILEPSY	0	0	0	0	18	91
0	0	64.969	F	1	21.2306	2	10.24	66	0.13805	0	0	3	99	52	98	140	Normal sodium	4	29	34	1.4	11.3	0	1	1	0	0	3	0	0	0	1	4	BACTERIAL INFECTION DUE TO OTHER GRAM-NEGATIVE ORGANISMS	OTHER AND UNSPECIFIED HYPERLIPIDEMIA	HYPOSMOLALITY AND/OR HYPONATREMIA	ACUTE POSTHEMORRHAGIC ANEMIA	THROMBOCYTOPENIA, UNSPECIFIED	LEUKOCYTOSIS, UNSPECIFIED	UNSPECIFIED PERSISTENT MENTAL DISORDER DUE TO CONDITIONS CLA	UNSPECIFIED ESSENTIAL HYPERTENSION	CORONARY ATHEROSCLEROSIS OF UNSPECIFIED TYPE OF VESSEL, NATI	OTHER CHRONIC PULMONARY HEART DISEASES	1	1	0	1	18	72
0	0	65.964	F	1	21.2415	2.32	6.05	75	0.36146	0	0	6.66667	85	72	99	141	Normal sodium	5.6	23	62	5.6	13.3	0	1	1	0	2	8	0	0	1	1	8	ANEMIA IN CHRONIC KIDNEY DISEASE	OTHER AND UNSPECIFIED ANGINA PECTORIS	CORONARY ATHEROSCLEROSIS OF NATIVE CORONARY VESSEL	OTHER PRIMARY CARDIOMYOPATHIES	VENTRICULAR FIBRILLATION	CONGESTIVE HEART FAILURE, UNSPECIFIED	ATHEROSCLEROSIS OF RENAL ARTERY	ATHEROSCLEROSIS OF NATIVE ARTERIES OF EXTREMITIES WITH GANGR	THORACOABDOMINAL ANEURYSM WITHOUT MENTION OF RUPTURE	EMBOLISM AND THROMBOSIS OF THORACIC AORTA	0	0	0	0	13	66
0	0	65.912	M	1	21.2629	1.01	1.91	86	0.294625	0	0	5	110	63	99	135	Normal sodium	6.3	24	51	5.2	12	0	1	1	0	2	9	1	0	1	0	5	GLUCOCORTICOID DEFICIENCY	OTHER DISORDER OF CALCIUM METABOLISM	SECONDARY CARDIOMYOPATHY, UNSPECIFIED	HYPOTENSION, UNSPECIFIED	END STAGE RENAL DISEASE	UNSPECIFIED CRYSTAL ARTHROPATHY INVOLVING FOREARM	LOM Stiff Wrist NOS	LOM Stiff Hand NOS	SYNCOPE AND COLLAPSE	Brace Boot Cast Splint Fitting	0	0	0	0	15	59
0	0	70.886	M	0	21.2654	0.98	1.27	41	0.0246072	0	0	3	116	77	100	140	Normal sodium	4.2	27	9	0.8	12.5	0	0	0	0	0	0	0	0	0	0	3	OCCLUSION AND STENOSIS OF CAROTID ARTERY WITHOUT MENTION OF	OTHER IATROGENIC HYPOTENSION	RETENTION OF URINE, UNSPECIFIED	HEMATOMA COMPLICATING A PROCEDURE							1	2	1	0	17	82
0	0	77.889	M	1	21.2654	6.72	20.76	66	0.0198391	0	0	4	123	83	99	137	Normal sodium	3.6	25	89	3.4	10	0	0	1	1	0	4	0	0	1	0	4	IRON DEFICIENCY ANEMIA, UNSPECIFIED	ACUTE POSTHEMORRHAGIC ANEMIA	OTHER SECONDARY THROMBOCYTOPENIA	PRIMARY HYPERCOAGULABLE STATE	UNSPECIFIED PERSISTENT MENTAL DISORDER DUE TO CONDITIONS CLA	OTHER SPECIFIED NONPSYCHOTIC MENTAL DISORDERS FOLLOWING ORGA	OTHER ACUTE POSTOPERATIVE PAIN	MITRAL VALVE INSUFFICIENCY AND AORTIC VALVE INSUFFICIENCY	CORONARY ATHEROSCLEROSIS OF UNSPECIFIED TYPE OF VESSEL, NATI	CORONARY ATHEROSCLEROSIS OF NATIVE CORONARY VESSEL	1	1	0	1	18	60
0	0	90.49	F	1	21.2747	1.27	12	52	0.0941138	0	0	1	116	122	89	138	Normal sodium	4	23	14	0.9	11.8	0	1	1	0	0	5	0	0	1	1	1	MAJOR DEPRESSIVE DISORDER, SINGLE EPISODE, UNSPECIFIED DEGRE	DEPRESSIVE DISORDER, NOT ELSEWHERE CLASSIFIED	HYPERTENSIVE CHRONIC KIDNEY DISEASE, UNSPECIFIED, WITH CHRON	OLD MYOCARDIAL INFARCTION	CORONARY ATHEROSCLEROSIS OF NATIVE CORONARY VESSEL	OTHER SPECIFIED FORMS OF CHRONIC ISCHEMIC HEART DISEASE	OTHER CHRONIC PULMONARY HEART DISEASES	MITRAL VALVE DISORDERS	OTHER PRIMARY CARDIOMYOPATHIES	OTHER LEFT BUNDLE BRANCH BLOCK	0	0	0	0	18	83
0	0	85.542	M	1	21.276	0.47	5.61	80	0.244054	0	0	3	105	101	93	137	Normal sodium	4.9	23	27	1.1	11.9	0	1	1	0	0	2	0	0	0	0	3	DEMENTIA, UNSPECIFIED, WITHOUT BEHAVIORAL DISTURBANCE	OTHER SPECIFIED FORMS OF CHRONIC ISCHEMIC HEART DISEASE	ATRIAL FIBRILLATION	CONGESTIVE HEART FAILURE, UNSPECIFIED	ACUTE ON CHRONIC SYSTOLIC HEART FAILURE	PNEUMONIA, ORGANISM UNSPECIFIED	PULMONARY COLLAPSE	ACUTE RESPIRATORY FAILURE	SYNCOPE AND COLLAPSE	OTHER NONSPECIFIC ABNORMAL FINDING OF LUNG FIELD	0	0	0	0	21	76
0	0	87.038	F	1	21.2851	1.05	1.05	49	0.024217	0	0	1	104	60	98	141	Normal sodium	4.1	27	20	0.8	12.8	0	0	0	0	0	1	0	0	0	0	1	MITRAL VALVE DISORDERS	OTHER PRIMARY CARDIOMYOPATHIES	CHRONIC SYSTOLIC HEART FAILURE	DIAPHRAGMATIC HERNIA WITHOUT MENTION OF OBSTRUCTION OR GANGR	MECHANICAL COMPLICATION DUE TO CARDIAC PACEMAKER (ELECTRODE)	FITTING AND ADJUSTMENT OF CARDIAC PACEMAKER					0	0	0	0	21	86
0	0	25.523	F	0	21.2853	5.83	8.03	59	0.134326	1	0	3.16667	88	97	100	131	Hyponatremia	4.1	26	15	0.3	10.6	0	0	0	0	0	1	0	1	0	0	4	CHRONIC HEPATITIS C WITHOUT MENTION OF HEPATIC COMA	DISORDERS OF IRON METABOLISM	OTHER THALASSEMIA	UNSPECIFIED EPISODIC MOOD DISORDER	ANXIETY STATE, UNSPECIFIED	PAROXYSMAL SUPRAVENTRICULAR TACHYCARDIA	PAROXYSMAL VENTRICULAR TACHYCARDIA	CIRRHOSIS OF LIVER WITHOUT MENTION OF ALCOHOL	ABSENCE OF MENSTRUATION	OSTEOPOROSIS, UNSPECIFIED	0	0	0	0	16	57
0	0	81.008	F	1	21.2891	2.72	10.86	95	0.726504	1	0	8	91	73	100	138	Normal sodium	4.3	25	14	0.9	12.4	0	1	0	0	2	5	1	0	0	0	8	DIABETES MELLITUS WITHOUT MENTION OF COMPLICATION,TYPE II OR	ACIDOSIS	MIXED ACID-BASE BALANCE DISORDER	OTHER AND UNSPECIFIED COAGULATION DEFECTS	OTHER CHRONIC PULMONARY HEART DISEASES	MITRAL VALVE DISORDERS	FIRST DEGREE ATRIOVENTRICULAR BLOCK	OTHER SECOND DEGREE ATRIOVENTRICULAR BLOCK	OTHER LEFT BUNDLE BRANCH BLOCK	PAROXYSMAL VENTRICULAR TACHYCARDIA	0	0	0	0	10	68
0	0	83.535	M	1	21.2898	8.95	20.76	47	0.105591	0	0	2	132	83	99	138	Normal sodium	4.2	28	26	1.4	11.8	0	0	1	0	2	4	0	0	0	0	2	ACUTE POSTHEMORRHAGIC ANEMIA	ANEMIA, UNSPECIFIED	HYPERTENSIVE CHRONIC KIDNEY DISEASE, UNSPECIFIED, WITH CHRON	CORONARY ATHEROSCLEROSIS OF UNSPECIFIED TYPE OF VESSEL, NATI	CORONARY ATHEROSCLEROSIS OF NATIVE CORONARY VESSEL	OTHER SPECIFIED FORMS OF CHRONIC ISCHEMIC HEART DISEASE	PAROXYSMAL VENTRICULAR TACHYCARDIA	CHRONIC SYSTOLIC HEART FAILURE	CARDIOMEGALY	OCCLUSION AND STENOSIS OF CAROTID ARTERY WITHOUT MENTION OF	0	0	0	0	21	71
0	0	25.595	F	1	21.2902	0.86	4.91	44	0.0182602	0	0	2	108	115	100	141	Normal sodium	3.5	25	13	0.8	11.4	0	0	0	0	0	0	0	0	0	0	2	MITRAL VALVE DISORDERS	PAROXYSMAL VENTRICULAR TACHYCARDIA	VENTRICULAR FIBRILLATION	OTHER PREMATURE BEATS	NONSPECIFIC ABNORMAL ELECTROCARDIOGRAM (ECG) (EKG)	AUTOMATIC IMPLANTABLE CARDIAC DEFIBRILLATOR IN SITU					0	0	0	0	16	77
0	0	82.755	M	1	21.2907	3.11	5.14	79	0.302312	0	0	4	92	59	99	140	Normal sodium	4.5	18	23	1.5	10.6	0	1	0	0	2	3	0	0	0	0	6	OTHER PERSISTANT MENTAL DISORDER DUE TO CONDITIONS CLASSIFIE	MILD COGNITIVE IMPAIRMENT, SO STATED	HYPERTENSIVE CHRONIC KIDNEY DISEASE, UNSPECIFIED, WITH CHRON	ACUTE MYOCARDIAL INFARCTION, OF INFEROPOSTERIOR WALL, INITIA	OLD MYOCARDIAL INFARCTION	CORONARY ATHEROSCLEROSIS OF NATIVE CORONARY VESSEL	MITRAL VALVE DISORDERS	CONGESTIVE HEART FAILURE, UNSPECIFIED	OTHER SPECIFIED HYPOTENSION	Debility	1	1	1	0	16	54
0	0	67.314	F	1	21.2939	3.53	3.53	57	0.100714	0	0	1	137	120	96	143	Normal sodium	4.1	23	13	0.6	11.9	0	0	0	0	0	0	0	0	0	0	1	OTHER AND UNSPECIFIED HYPERLIPIDEMIA	OTHER FLUID OVERLOAD	ACUTE MYOCARDIAL INFARCTION, OF OTHER ANTERIOR WALL, INITIAL	CORONARY ATHEROSCLEROSIS OF NATIVE CORONARY VESSEL	OTHER SPECIFIED CARDIAC DYSRHYTHMIAS	CONGESTIVE HEART FAILURE, UNSPECIFIED	Heart Failure NOS	ACUTE SYSTOLIC HEART FAILURE	Debility		0	0	0	0	29	89
0	0	60.315	F	1	21.2953	2.89	2.89	34	0.0168746	0	0	1	120	70	93	140	Normal sodium	4.2	22	21	0.9	11	0	0	0	0	0	1	0	0	0	1	1	UNSPECIFIED ESSENTIAL HYPERTENSION	HYPERTROPHIC OBSTRUCTIVE CARDIOMYOPATHY	RIGHT BUNDLE BRANCH BLOCK	ASTHMA, UNSPECIFIED	ESOPHAGEAL REFLUX	AUTOMATIC IMPLANTABLE CARDIAC DEFIBRILLATOR IN SITU	FITTING AND ADJUSTMENT OF AUTOMATIC IMPLANTABLE CARDIAC DEFI				0	0	0	0	12	72
0	0	86.044	F	1	21.299	0.44	1.27	45	0.0332447	0	0	0	124	84	94	134	Hyponatremia	3.7	21	13	0.4	10.4	0	0	0	0	0	0	0	0	0	0	0	UNSPECIFIED ESSENTIAL HYPERTENSION	BACKACHE, UNSPECIFIED	OTHER SYMPTOMS REFERABLE TO BACK	OSTEOPOROSIS, UNSPECIFIED							0	0	0	0	17	72
0	0	67.452	F	1	21.3002	6.23	17.17	56	0.0702856	0	0	2.66667	116	80	93	144	Normal sodium	5.3	34	25	0.9	14.6	0	0	0	0	0	1	0	0	0	1	3	OTHER PRIMARY CARDIOMYOPATHIES	CONGESTIVE HEART FAILURE, UNSPECIFIED	OTHER IATROGENIC HYPOTENSION	CHRONIC AIRWAY OBSTRUCTION, NOT ELSEWHERE CLASSIFIED	URINARY TRACT INFECTION, SITE NOT SPECIFIED	HEADACHE	ABDOMINAL PAIN, UNSPECIFIED SITE	BACTEREMIA			1	1	0	1	18	67
0	0	87.444	M	1	21.3019	6.71	9.69	110	0.635005	1	0	6.57143	150	80	99	138	Normal sodium	4.5	23	37	1.1	9.3	0	1	1	0	0	5	0	0	1	1	8	ANEMIA, UNSPECIFIED	LYMPHADENITIS, UNSPECIFIED, EXCEPT MESENTERIC	ANOXIC BRAIN DAMAGE	ENCEPHALOPATHY, UNSPECIFIED	Encephalopathy NOS	UNSPECIFIED ESSENTIAL HYPERTENSION	ACUTE MYOCARDIAL INFARCTION, SUBENDOCARDIAL INFARCTION, INIT	MI Acute Subendocardial	OTHER CHRONIC PULMONARY HEART DISEASES	AORTIC VALVE DISORDERS	0	0	0	0	21	59
0	0	38.7	F	1	21.3063	1.86	13.24	23	0.0117773	0	0	3	104	70	99	136	Normal sodium	2.8	22	12	0.6	12.4	0	0	0	0	0	0	0	0	0	0	3	OTHER MYOPATHIES	DISEASES OF TRICUSPID VALVE	OTHER PRIMARY CARDIOMYOPATHIES	ATRIOVENTRICULAR BLOCK, COMPLETE	ATRIAL FIBRILLATION	ATRIAL FLUTTER	CONGESTIVE HEART FAILURE, UNSPECIFIED	ACUTE ON CHRONIC DIASTOLIC HEART FAILURE	DEBILITY, UNSPECIFIED	OTHER COMPLICATIONS DUE TO OTHER VASCULAR DEVICE, IMPLANT, A	1	1	0	1	18	69
1	1	70.097	M	1	21.3272	3.36	3.36	64	0.127235	1	0	5.5	121	101	98	133	Hyponatremia	3.6	25	30	0.9	11.1	0	1	0	0	0	5	1	0	0	0	6	DIABETES MELLITUS WITHOUT MENTION OF COMPLICATION, TYPE I [J	ACUTE MYOCARDIAL INFARCTION, SUBENDOCARDIAL INFARCTION, INIT	CARDIAC ARREST	ACUTE ON CHRONIC DIASTOLIC HEART FAILURE	PERIPHERAL VASCULAR DISEASE, UNSPECIFIED	PNEUMONIA, ORGANISM UNSPECIFIED	ACUTE RESPIRATORY FAILURE	PAIN IN LIMB	ABDOMINAL PAIN, UNSPECIFIED SITE	SUBDURAL HEMORRHAGE FOLLOWING INJURY, WITHOUT MENTION OF OPE	1	1	1	0	40	73
0	0	51.403	M	1	21.3357	1.85	9.87	62	0.297015	1	0	7.5	87	121	94	136	Normal sodium	3.9	22	17	0.6	13.2	0	0	0	0	0	1	0	0	0	1	9	ATRIOVENTRICULAR BLOCK, COMPLETE	ACUTE RESPIRATORY FAILURE	CARDIOGENIC SHOCK	Prolonged QT Interval	Debility	MECHANICAL COMPLICATION DUE TO HEART VALVE PROSTHESIS					1	3	1	1	23	63
0	0	68.611	M	1	21.3399	3.14	7.99	70	0.135874	0	0	3.25	99	87	81	137	Normal sodium	4.5	28	50	2.1	13.4	0	0	0	0	2	5	0	0	1	1	3	MITRAL VALVE DISORDERS	OTHER PRIMARY CARDIOMYOPATHIES	PAROXYSMAL SUPRAVENTRICULAR TACHYCARDIA	ATRIAL FIBRILLATION	CONGESTIVE HEART FAILURE, UNSPECIFIED	PNEUMONIA, ORGANISM UNSPECIFIED	ACUTE KIDNEY FAILURE, UNSPECIFIED	Debility	FITTING AND ADJUSTMENT OF AUTOMATIC IMPLANTABLE CARDIAC DEFI		1	1	0	1	13	53
0	0	83.989	F	1	21.3407	3.43	5.24	52	0.11789	0	0	2	154	105	98	126	Hyponatremia	3.8	25	14	0.6	12.2	0	0	0	0	0	2	0	0	1	0	2	UNSPECIFIED ESSENTIAL HYPERTENSION	CORONARY ATHEROSCLEROSIS OF NATIVE CORONARY VESSEL	OTHER CHRONIC PULMONARY HEART DISEASES	MITRAL VALVE DISORDERS	CONGESTIVE HEART FAILURE, UNSPECIFIED	ACUTE EDEMA OF LUNG, UNSPECIFIED	Unsteadiness Gait Disorder Non Ortho	Decline Functional Status			0	0	0	0	28	74
0	0	63.562	F	0	21.3487	2.01	3.18	46	0.0354905	0	0	2	125	89	94	139	Normal sodium	4.2	28	24	0.8	11.7	0	0	0	0	0	0	0	0	0	0	2	OTHER AMYLOIDOSIS	PERIPHERAL AUTONOMIC NEUROPATHY IN DISORDERS CLASSIFIED ELSE	OTHER CHRONIC PULMONARY HEART DISEASES	NUTRITIONAL AND METABOLIC CARDIOMYOPATHY	NONSPECIFIC REACTION TO TUBERCULIN SKIN TEST WITHOUT ACTIVE	AWAITING ORGAN TRANSPLANT STATUS					1	1	0	1	28	66
0	1	86.797	M	1	21.3495	7.46	11.36	112	0.680198	1	0	10.1429	106	95	97	147	Hypernatremia	5.2	10	88	3.8	11.4	0	1	0	0	0	1	0	0	0	0	14	UNSPECIFIED SEPTICEMIA	HYPERTENSIVE CHRONIC KIDNEY DISEASE, UNSPECIFIED, WITH CHRON	OTHER CHRONIC PULMONARY HEART DISEASES	MITRAL VALVE DISORDERS	HYPOTENSION, UNSPECIFIED	ACUTE RESPIRATORY FAILURE	ACUTE KIDNEY FAILURE, UNSPECIFIED	CHRONIC KIDNEY DISEASE, STAGE III (MODERATE)	FEVER AND OTHER PHYSIOLOGIC DISTURBANCES OF TEMPERATURE REGU	TACHYCARDIA, UNSPECIFIED	1	4	1	1	23	66
0	1	83.15	F	1	21.3495	6.9	9.31	105	0.59147	1	0	7	94	68	99	128	Hyponatremia	4	24	69	2.1	8.5	0	1	0	1	0	3	1	0	0	0	10	UNSPECIFIED SEPTICEMIA	DIABETES MELLITUS WITHOUT MENTION OF COMPLICATION,TYPE II OR	HYPOSMOLALITY AND/OR HYPONATREMIA	DISEASES OF TRICUSPID VALVE	OTHER PRIMARY CARDIOMYOPATHIES	CONGESTIVE HEART FAILURE, UNSPECIFIED	HEART FAILURE, UNSPECIFIED	HYPOTENSION, UNSPECIFIED	PNEUMONIA, ORGANISM UNSPECIFIED	UNSPECIFIED PLEURAL EFFUSION	1	2	1	0	22	48
0	0	68.325	M	1	21.3495	9.95	16.12	105	0.714313	1	0	7.71429	123	117	96	134	Hyponatremia	3.3	19	44	2	12.8	0	1	0	0	0	1	0	0	0	0	9	UNSPECIFIED VITAMIN D DEFICIENCY	OTHER AND UNSPECIFIED HYPERLIPIDEMIA	DEHYDRATION	ANEMIA, UNSPECIFIED	MAJOR DEPRESSIVE DISORDER, SINGLE EPISODE, SEVERE DEGREE, WI	MAJOR DEPRESSIVE DISORDER, RECURRENT EPISODE, SEVERE DEGREE,	TOBACCO USE DISORDER	MONONEURITIS OF LOWER LIMB, UNSPECIFIED	HYPERTENSIVE CHRONIC KIDNEY DISEASE, UNSPECIFIED, WITH CHRON	ACUTE MYOCARDIAL INFARCTION, SUBENDOCARDIAL INFARCTION, INIT	1	1	1	0	17	38
0	0	29.584	F	1	21.3515	3.43	5.93	61	0.152402	0	0	2.75	94	114	86	136	Normal sodium	5	19	19	0.6	7.9	0	0	0	0	0	1	0	1	0	0	5	BENIGN NEOPLASM OF HEART	HEREDITARY SPHEROCYTOSIS	ATRIAL FIBRILLATION	ATRIAL FLUTTER	CHRONIC COMBINED SYSTOLIC AND DIASTOLIC HEART FAILURE						0	0	0	0	16	59
0	0	60.058	M	0	21.3552	5.08	14.38	69	0.132223	1	0	6	105	74	98	133	Hyponatremia	6	22	97	2.3	11.2	0	0	0	0	0	1	1	0	0	0	7	DIABETES MELLITUS WITHOUT MENTION OF COMPLICATION,TYPE II OR	AUTOIMMUNE HEMOLYTIC ANEMIAS	ACUTE POSTHEMORRHAGIC ANEMIA	ANEMIA, UNSPECIFIED	Stenosis And Regurgitation Aortic Rheumatic	UNSPECIFIED ESSENTIAL HYPERTENSION	ATRIAL FLUTTER	HYPOTENSION, UNSPECIFIED	HEMORRHAGE, UNSPECIFIED	ACUTE RESPIRATORY FAILURE	1	1	1	0	15	42
0	0	85.627	M	1	21.358	1.64	3.35	62	0.0817276	0	0	2.5	117	109	98	144	Normal sodium	4	20	56	1.1	10.6	0	0	0	1	0	4	1	0	0	0	1	DIABETES MELLITUS WITHOUT MENTION OF COMPLICATION,TYPE II OR	OTHER AND UNSPECIFIED HYPERLIPIDEMIA	ACUTE POSTHEMORRHAGIC ANEMIA	ANEMIA, UNSPECIFIED	ACUTE MYOCARDIAL INFARCTION, SUBENDOCARDIAL INFARCTION, INIT	AORTIC VALVE DISORDERS	HEMORRHAGE OF GASTROINTESTINAL TRACT, UNSPECIFIED	DEBILITY, UNSPECIFIED			0	0	0	0	25	66
0	0	84.614	F	1	21.3648	3.86	7.45	65	0.241584	0	0	3.25	139	60	91	132	Hyponatremia	4.4	22	16	1.1	9.6	0	0	0	0	2	4	0	0	1	0	4	ADJUSTMENT DISORDER WITH DEPRESSED MOOD	HYPERTENSIVE CHRONIC KIDNEY DISEASE, UNSPECIFIED, WITH CHRON	ATRIAL FIBRILLATION	ABDOMINAL ANEURYSM, RUPTURED	PNEUMONIA, ORGANISM UNSPECIFIED	UNSPECIFIED PLEURAL EFFUSION	UNSPECIFIED DISORDER OF STOMACH AND DUODENUM	ACUTE KIDNEY FAILURE, UNSPECIFIED	CHRONIC KIDNEY DISEASE, STAGE III (MODERATE)	COUGH	1	1	1	0	29	70
0	0	66.957	M	0	21.3672	1.57	15.2	87	0.403815	0	0	6.5	163	26	85	131	Hyponatremia	5.8	21	43	3	9.3	0	0	0	0	2	5	0	0	1	0	7	AMYLOIDOSIS UNSPECIFIED	OTHER AMYLOIDOSIS	ANEMIA, UNSPECIFIED	NUTRITIONAL AND METABOLIC CARDIOMYOPATHY	OTHER SECOND DEGREE ATRIOVENTRICULAR BLOCK	EMBOLISM AND THROMBOSIS OF RENAL VEIN	HYPOTENSION, UNSPECIFIED	PNEUMONIA, ORGANISM UNSPECIFIED	ACUTE KIDNEY FAILURE, UNSPECIFIED	SYSTEMIC LUPUS ERYTHEMATOSUS	1	1	1	0	14	70
0	0	36.405	M	1	21.3673	0.82	0.82	29	0.00501371	0	0	1	124	102	94	130	Hyponatremia	3.4	27	13	0.7	14	0	0	0	0	0	0	0	0	0	0	1	HYPOSMOLALITY AND/OR HYPONATREMIA	ESOPHAGEAL REFLUX	SCREENING FOR OTHER AND UNSPECIFIED CARDIOVASCULAR CONDITION								0	0	0	0	22	71
0	0	36.773	F	1	21.3726	1.06	3.92	42	0.0615331	0	0	2	85	75	99	131	Hyponatremia	3.9	29	40	1.4	12.7	0	0	0	0	0	0	0	0	0	0	2	OTHER CHRONIC PULMONARY HEART DISEASES	ENDOCARDIAL FIBROELASTOSIS	OTHER PRIMARY CARDIOMYOPATHIES	ATRIAL FIBRILLATION	ATRIAL FLUTTER	CONGESTIVE HEART FAILURE, UNSPECIFIED					1	1	0	1	18	58
0	0	23.096	F	1	21.3741	0.88	0.88	29	0.00917433	0	0	1	124	69	99	140	Normal sodium	3.6	21	13	0.7	13.7	0	0	0	0	0	0	0	0	0	0	1	OTHER CHRONIC PULMONARY HEART DISEASES	HEMOPTYSIS, UNSPECIFIED									0	0	0	0	20	71
0	0	89.629	F	1	21.3783	0.69	11.59	101	0.494045	0	0	12	134	53	96	138	Normal sodium	6.3	14	55	3.2	13.9	0	0	0	0	0	3	0	0	1	0	12	ALCOHOL ABUSE, UNSPECIFIED DRINKING BEHAVIOR	UNSPECIFIED ESSENTIAL HYPERTENSION	ATRIAL FIBRILLATION	Fibrillation Atrial (AF) NOS	OTHER PREMATURE BEATS	SINOATRIAL NODE DYSFUNCTION	OTHER SPECIFIED CARDIAC DYSRHYTHMIAS	UNSPECIFIED SYSTOLIC HEART FAILURE	ACUTE SYSTOLIC HEART FAILURE	OTHER DYSPNEA AND RESPIRATORY ABNORMALITY	1	1	1	0	13	105
0	0	67.951	M	1	21.3802	0.74	1.9	64	0.123288	0	1	6	150	87	97	123	Hyponatremia	4.6	24	16	1.1	12.7	0	0	0	0	0	2	0	0	1	0	6	OTHER DISORDERS OF NEUROHYPOPHYSIS	UNSPECIFIED HYPERTENSIVE HEART DISEASE WITH HEART FAILURE	OTHER SPECIFIED CARDIAC DYSRHYTHMIAS	CONGESTIVE HEART FAILURE, UNSPECIFIED	OBSTRUCTIVE CHRONIC BRONCHITIS WITH (ACUTE) EXACERBATION	ACUTE RESPIRATORY FAILURE	Prolonged QT Interval				0	0	0	0	39	87
0	0	23.043	F	1	21.3802	4.49	9.68	46	0.0413662	0	0	2.2	119	68	97	134	Hyponatremia	3.5	23	11	0.7	9.4	0	0	1	0	0	2	0	0	0	1	3	SEPTICEMIA DUE TO PSEUDOMONAS	BACTERIAL INFECTION DUE TO OTHER ANAEROBES	IRON DEFICIENCY ANEMIA, UNSPECIFIED	ACUTE AND SUBACUTE BACTERIAL ENDOCARDITIS	PAROXYSMAL VENTRICULAR TACHYCARDIA	VENTRICULAR FIBRILLATION	CONGESTIVE HEART FAILURE, UNSPECIFIED	STENOSIS OF PULMONARY VALVE, CONGENITAL	TRICUSPID ATRESIA AND STENOSIS, CONGENITAL	CONGENITAL MITRAL STENOSIS	1	2	0	1	18	53
0	0	33.732	F	1	21.3841	1.49	4.51	66	0.0716038	0	0	3	94	106	99	142	Normal sodium	4	28	15	0.7	12	0	0	0	0	0	2	0	0	1	0	3	NODULAR SCLEROSIS, UNSPECIFIED SITE, EXTRANODAL AND SOLID OR	HODGKIN'S DISEASE, NODULAR SCLEROSIS, INVOLVING LYMPH NODES	ACUTE PERICARDITIS, UNSPECIFIED	Effusion Pericardial Acute	Pericarditis Effusion	UNSPECIFIED DISEASE OF PERICARDIUM	HYPOTENSION, UNSPECIFIED	UNSPECIFIED PLEURAL EFFUSION	Debility		0	0	0	0	19	67
0	0	49.216	M	1	21.3859	2.04	2.04	25	0.0176914	0	0	2.5	135	56	100	132	Hyponatremia	4.4	20	7	1	12.2	0	0	0	0	0	2	0	0	1	0	1	UNSPECIFIED ESSENTIAL HYPERTENSION	ACUTE MYOCARDIAL INFARCTION, OF OTHER INFERIOR WALL, INITIAL	CORONARY ATHEROSCLEROSIS OF NATIVE CORONARY VESSEL	CORONARY ARTERY ANOMALY, CONGENITAL	Debility						0	0	0	0	22	67
0	0	46.203	M	1	21.3878	2.36	3.38	28	0.0346947	0	0	1.33333	113	75	99	137	Normal sodium	3.8	21	17	1.4	14.4	0	0	0	0	0	0	0	0	0	0	2	UNSPECIFIED ESSENTIAL HYPERTENSION	ACUTE MYOCARDIAL INFARCTION, OF OTHER INFERIOR WALL, INITIAL	CORONARY ATHEROSCLEROSIS OF UNSPECIFIED TYPE OF VESSEL, NATI	CORONARY ATHEROSCLEROSIS OF NATIVE CORONARY VESSEL	AUTOMATIC IMPLANTABLE CARDIAC DEFIBRILLATOR IN SITU						0	0	0	0	20	61
0	0	77.782	M	1	21.3889	4.65	4.65	88	0.478873	0	0	3.4	92	84	93	137	Normal sodium	4.7	23	29	1.3	13.7	0	0	0	0	2	11	0	0	1	1	5	INTERMEDIATE CORONARY SYNDROME	CORONARY ATHEROSCLEROSIS OF UNSPECIFIED TYPE OF VESSEL, NATI	CORONARY ATHEROSCLEROSIS OF NATIVE CORONARY VESSEL	CORONARY ATHEROSCLEROSIS OF UNSPECIFIED TYPE OF BYPASS GRAFT	Prolonged QT Interval	DEBILITY, UNSPECIFIED	CLOSED FRACTURE OF METACARPAL BONE(S), SITE UNSPECIFIED	KIDNEY REPLACED BY TRANSPLANT			1	1	1	0	17	66
0	0	65.897	M	1	21.3895	3.02	11.22	67	0.209396	0	0	3.25	79	44	95	134	Hyponatremia	5.1	22	49	2.3	10.8	0	1	0	0	0	1	0	0	0	0	7	UNSPECIFIED ESSENTIAL HYPERTENSION	ACUTE MYOCARDIAL INFARCTION, OF OTHER INFERIOR WALL, INITIAL	ACUTE MYOCARDIAL INFARCTION, SUBENDOCARDIAL INFARCTION, INIT	CORONARY ATHEROSCLEROSIS OF NATIVE CORONARY VESSEL	CHRONIC TOTAL OCCLUSION OF CORONARY ARTERY	ATRIAL FLUTTER	Flutter Atrial NOS	CARDIAC ARREST	SINOATRIAL NODE DYSFUNCTION	OTHER SPECIFIED CARDIAC DYSRHYTHMIAS	1	2	1	1	26	64
0	0	66.816	F	1	21.3944	1.19	6.73	54	0.0138722	0	0	1	84	82	100	140	Normal sodium	3.6	19	12	0.7	12.9	0	0	0	0	0	0	0	0	0	0	1	OTHER AND UNSPECIFIED HYPERLIPIDEMIA	DISEASES OF TRICUSPID VALVE	ACUTE MYOCARDIAL INFARCTION, SUBENDOCARDIAL INFARCTION, INIT	CORONARY ATHEROSCLEROSIS OF UNSPECIFIED TYPE OF VESSEL, NATI	Coronary Artery Disease (CAD) With Stable Angina	CORONARY ATHEROSCLEROSIS OF NATIVE CORONARY VESSEL	MITRAL VALVE DISORDERS	TRICUSPID VALVE DISORDERS, SPECIFIED AS NONRHEUMATIC	HYPOTENSION, UNSPECIFIED	PULMONARY COLLAPSE	0	0	0	0	16	54
1	1	30.989	F	1	21.4002	1.31	1.32	126	0.668064	1	0	7	93	129	99	142	Normal sodium	3.9	18	76	1.5	12.4	0	0	0	0	0	3	0	0	1	1	13	OTHER PRIMARY CARDIOMYOPATHIES	CONGESTIVE HEART FAILURE, UNSPECIFIED	ACUTE RESPIRATORY FAILURE	ACUTE AND SUBACUTE NECROSIS OF LIVER	ACUTE KIDNEY FAILURE WITH LESION OF TUBULAR NECROSIS						1	3	1	1	21	29
0	0	67.515	F	0	21.4031	1.95	5.98	49	0.00872792	0	0	4	134	67	100	136	Normal sodium	4.4	29	21	0.8	11.6	0	0	0	0	0	1	0	0	0	1	1	ACUTE MYOCARDIAL INFARCTION, SUBENDOCARDIAL INFARCTION, INIT	PRINZMETAL ANGINA	CORONARY ATHEROSCLEROSIS OF NATIVE CORONARY VESSEL	ATRIAL FIBRILLATION	OTHER SPECIFIED CARDIAC DYSRHYTHMIAS	BRONCHIECTASIS WITHOUT ACUTE EXACERBATION					0	0	0	0	22	88
0	0	78.27	M	1	21.4044	6.72	9.83	68	0.214871	0	0	3.57143	108	103	99	131	Hyponatremia	4.3	17	13	1.3	8.6	0	0	1	0	0	5	0	0	1	1	5	Smoking NOS	ACUTE MYOCARDIAL INFARCTION, SUBENDOCARDIAL INFARCTION, INIT	MI Acute Subendocardial	CORONARY ATHEROSCLEROSIS OF NATIVE CORONARY VESSEL	OTHER SPECIFIED FORMS OF CHRONIC ISCHEMIC HEART DISEASE	PAROXYSMAL SUPRAVENTRICULAR TACHYCARDIA	ATRIAL FIBRILLATION	Fibrillation Atrial (AF) NOS	ACUTE ON CHRONIC SYSTOLIC HEART FAILURE	OCCLUSION AND STENOSIS OF CAROTID ARTERY WITHOUT MENTION OF	0	0	0	0	24	89
0	0	70.776	F	1	21.4062	0.63	1.62	57	0.0708463	0	0	1	151	61	93	135	Normal sodium	4.3	26	28	0.6	11.7	0	0	0	0	0	0	0	0	0	0	1	PARALYSIS AGITANS	Chronic Pain Syndrome	ACUTE IDIOPATHIC PERICARDITIS	OTHER SPECIFIED CARDIAC DYSRHYTHMIAS	UNSPECIFIED PLEURAL EFFUSION	SHORTNESS OF BREATH	UNSPECIFIED CHEST PAIN	OTHER CHEST PAIN	Education Need NOS		0	0	0	0	27	65
0	0	92.597	F	1	21.4141	3.04	6.31	110	0.417598	0	0	5.5	171	43	97	144	Normal sodium	5.3	16	74	3.6	9	0	0	1	0	2	8	1	0	1	1	7	DIABETES MELLITUS WITHOUT MENTION OF COMPLICATION,TYPE II OR	ACIDOSIS	UNSPECIFIED ESSENTIAL HYPERTENSION	ATRIOVENTRICULAR BLOCK, COMPLETE	CONGESTIVE HEART FAILURE, UNSPECIFIED	UNSPECIFIED DISORDER OF LIVER	CHRONIC KIDNEY DISEASE, UNSPECIFIED	UNSPECIFIED DISORDER OF KIDNEY AND URETER	URINARY TRACT INFECTION, SITE NOT SPECIFIED	Gait Abnormal Orthopedic Cause NOS	0	0	0	0	22	43
0	1	68.432	F	1	21.4141	3.7	6.49	79	0.450162	1	1	4.25	133	87	100	133	Hyponatremia	5.1	27	35	1	10.8	0	0	0	0	0	1	0	0	0	1	5	OTHER PULMONARY EMBOLISM AND INFARCTION	RIGHT BUNDLE BRANCH BLOCK	CARDIAC ARREST	OTHER SPECIFIED CARDIAC DYSRHYTHMIAS	CONGESTIVE HEART FAILURE, UNSPECIFIED	Failure Heart L	ACUTE VENOUS EMBOLISM AND THROMBOSIS OF DEEP VESSELS OF DIST	OBSTRUCTIVE CHRONIC BRONCHITIS WITH ACUTE BRONCHITIS	CHRONIC AIRWAY OBSTRUCTION, NOT ELSEWHERE CLASSIFIED	ACUTE RESPIRATORY FAILURE	0	0	0	0	14	62
0	0	42.123	F	1	21.4159	2.75	3.77	29	0.0307415	0	0	4.66667	166	60	98	135	Normal sodium	4.2	27	7	0.7	13.8	0	0	0	0	0	0	0	0	0	0	3	ACUTE MYOCARDIAL INFARCTION, SUBENDOCARDIAL INFARCTION, INIT	DISSECTION OF CORONARY ARTERY	PAROXYSMAL VENTRICULAR TACHYCARDIA	OTHER SPECIFIED CARDIAC DYSRHYTHMIAS	NONSPECIFIC ABNORMAL ELECTROCARDIOGRAM (ECG) (EKG)						0	0	0	0	18	148
1	1	83.918	M	1	21.4174	5.79	5.79	66	0.305849	1	1	7.5	124	94	98	141	Normal sodium	4.4	29	39	1.2	11.3	0	0	1	0	0	1	0	0	0	0	5	ACIDOSIS	ACUTE MYOCARDIAL INFARCTION, SUBENDOCARDIAL INFARCTION, SUBS	CORONARY ATHEROSCLEROSIS OF NATIVE CORONARY VESSEL	OTHER SPECIFIED FORMS OF CHRONIC ISCHEMIC HEART DISEASE	AORTIC VALVE DISORDERS	ATRIAL FIBRILLATION	ATRIAL FLUTTER	CARDIAC ARREST	CONGESTIVE HEART FAILURE, UNSPECIFIED	ACUTE ON CHRONIC SYSTOLIC HEART FAILURE	1	1	1	0	13	73
0	0	90.296	F	1	21.4286	2.24	2.24	74	0.140726	0	0	0.666667	133	83	96	138	Normal sodium	3.5	28	14	0.8	9.4	0	0	0	0	0	2	0	0	1	0	1	ANEMIA, UNSPECIFIED	UNSPECIFIED ESSENTIAL HYPERTENSION	ACUTE MYOCARDIAL INFARCTION, OF OTHER ANTERIOR WALL, INITIAL								0	0	0	0	15	58
1	1	42.208	M	1	21.4304	15.16	17.83	115	0.762828	1	1	14.4286	143	100	97	137	Normal sodium	3.4	19	19	1.2	12.2	1	0	0	0	0	0	0	0	0	0	13	UNSPECIFIED SEPTICEMIA	CANDIDIASIS OF MOUTH	SARCOIDOSIS	UNSPECIFIED HYPOTHYROIDISM	HYPOGAMMAGLOBULINEMIA, UNSPECIFIED	THROMBOCYTOPENIA, UNSPECIFIED	OBSTRUCTIVE SLEEP APNEA (ADULT) (PEDIATRIC)	PRIMARY PULMONARY HYPERTENSION	TRICUSPID VALVE DISORDERS, SPECIFIED AS NONRHEUMATIC	PULMONARY VALVE DISORDERS	1	6	1	1
0	0	66.652	F	1	21.4313	3.38	3.38	41	0.051312	0	0	1.25	99	81	91	139	Normal sodium	3.8	25	15	0.7	12.2	0	0	0	0	0	1	0	0	0	1	1	TOBACCO USE DISORDER	ACUTE MYOCARDIAL INFARCTION, OF OTHER ANTERIOR WALL, INITIAL	CORONARY ATHEROSCLEROSIS OF UNSPECIFIED TYPE OF VESSEL, NATI	CORONARY ATHEROSCLEROSIS OF NATIVE CORONARY VESSEL	CHRONIC TOTAL OCCLUSION OF CORONARY ARTERY	UNSPECIFIED CHEST PAIN	OTHER CHEST PAIN	NONSPECIFIC ABNORMAL ELECTROCARDIOGRAM (ECG) (EKG)	Debility	PERCUTANEOUS TRANSLUMINAL CORONARY ANGIOPLASTY STATUS	0	0	0	0	15	57
0	0	67.721	M	1	21.4346	0.91	10.28	51	0.172368	0	0	2	93	92	100	140	Normal sodium	4	23	22	1	11.3	0	1	1	0	0	5	1	0	0	1	2	BACTERIAL INFECTION DUE TO OTHER STAPHYLOCOCCUS	ATRIOVENTRICULAR BLOCK, COMPLETE	ATRIAL FLUTTER	CONGESTIVE HEART FAILURE, UNSPECIFIED	MECHANICAL COMPLICATION DUE TO CARDIAC PACEMAKER (ELECTRODE)	INFECTION AND INFLAMMATORY REACTION DUE TO CARDIAC DEVICE, I	DISRUPTION OF EXTERNAL OPERATION (SURGICAL) WOUND				0	0	0	0	18	65
0	0	44.156	F	0	21.436	3.65	3.89	69	0.171349	0	0	3.25	159	83	100	118	Hyponatremia	2.9	30	60	3.3	9.7	0	0	0	1	2	6	1	0	0	0	4	TYPE I [JUVENILE TYPE], DIABETES MELLITUS WITHOUT MENTION OF	ACUTE MYOCARDIAL INFARCTION, SUBENDOCARDIAL INFARCTION, INIT	Gait Disorder Non Ortho	NONSPECIFIC ABNORMAL ELECTROCARDIOGRAM (ECG) (EKG)	Debility	SCREENING FOR OTHER AND UNSPECIFIED CARDIOVASCULAR CONDITION					0	0	0	0	15	74
0	0	62.219	M	1	21.4408	4.82	11.97	66	0.118098	0	0	1.8	126	90	97	136	Normal sodium	3.9	25	11	0.9	14.6	0	0	0	0	0	0	0	0	0	0	3	TOBACCO USE DISORDER	ACUTE MYOCARDIAL INFARCTION, SUBENDOCARDIAL INFARCTION, INIT	CORONARY ATHEROSCLEROSIS OF NATIVE CORONARY VESSEL	OTHER SPECIFIED FORMS OF CHRONIC ISCHEMIC HEART DISEASE	OTHER BILATERAL BUNDLE BRANCH BLOCK	CONGESTIVE HEART FAILURE, UNSPECIFIED	OTHER SEQUELAE OF MYOCARDIAL INFARCTION, NOT ELSEWHERE CLASS	ATHEROSCLEROSIS OF NATIVE ARTERIES OF EXTREMITIES WITH INTER	OTHER SEBORRHEIC KERATOSIS	SHORTNESS OF BREATH	0	0	0	0	22	71
0	0	58.332	F	1	21.4453	2.95	4.51	36	0.0446276	0	0	2	138	79	100	140	Normal sodium	4.5	27	14	0.7	14.7	0	0	0	0	0	0	0	0	0	0	1	PURE HYPERCHOLESTEROLEMIA	EPILEPSY, UNSPECIFIED, WITHOUT MENTION OF INTRACTABLE EPILEP	RIGHT BUNDLE BRANCH BLOCK	CONDUCTION DISORDER, UNSPECIFIED	PAROXYSMAL VENTRICULAR TACHYCARDIA	VENTRICULAR FIBRILLATION	OTHER PREMATURE BEATS	POSTINFLAMMATORY PULMONARY FIBROSIS			0	0	0	0	17	70
0	1	84.852	M	1	21.4453	6.55	9.78	64	0.268576	0	1	5.85714	123	93	95	135	Normal sodium	4	23	13	0.5	16	0	0	0	0	0	2	0	0	0	0	6	HYPOSMOLALITY AND/OR HYPONATREMIA	MIXED ACID-BASE BALANCE DISORDER	ACUTE MYOCARDIAL INFARCTION, OF OTHER ANTERIOR WALL, INITIAL	CORONARY ATHEROSCLEROSIS OF UNSPECIFIED TYPE OF VESSEL, NATI	CORONARY ATHEROSCLEROSIS OF NATIVE CORONARY VESSEL	OTHER SPECIFIED FORMS OF CHRONIC ISCHEMIC HEART DISEASE	UNSPECIFIED DISEASE OF PERICARDIUM	MOBITZ (TYPE) II ATRIOVENTRICULAR BLOCK	ATRIAL FIBRILLATION	CONGESTIVE HEART FAILURE, UNSPECIFIED	1	1	0	1	34	73
0	0	20.079	M	1	21.4516	1.06	2.32	18	0.00542192	0	0	1	98	68	100	142	Normal sodium	4.3	24	14	0.9	12.7	0	0	0	0	0	0	0	0	0	0	1	ANEMIA, UNSPECIFIED	ACUTE MYOCARDITIS, UNSPECIFIED	HEART DISEASE, UNSPECIFIED	ACUTE UPPER RESPIRATORY INFECTIONS OF UNSPECIFIED SITE							0	0	0	0	16	61
0	0	84.896	M	1	21.4531	4.13	6.1	58	0.148634	0	0	1.8	136	118	92	140	Normal sodium	4.3	19	48	3.3	11.3	0	0	0	0	2	3	0	0	0	1	3	Afibrinogenemia Congenital	HYP HRT AND CHR KDNY DIS W/O HRT FAIL, W STG 5 CHR KDNY/ESRD	PAROXYSMAL ATRIAL FIBRILLATION	UNSPECIFIED ATRIAL FIBRILLATION	Flutter Atrial NOS	PNEUMONITIS DUE TO INHALATION OF FOOD AND VOMIT	GASTRO-ESOPHAGEAL REFLUX DISEASE WITHOUT ESOPHAGITIS	CHRONIC KIDNEY DISEASE, STAGE 5	Impaired Swallowing	Unsteadiness Gait Disorder Non Ortho	0	0	0	0	19	79
0	0	80.835	F	1	21.4536	2.72	20.77	60	0.212697	1	0	6	107	80	100	142	Normal sodium	3.9	17	10	0.5	10.1	0	0	0	0	0	0	0	0	0	0	10	UNSPECIFIED HYPOTHYROIDISM	VOLUME DEPLETION, UNSPECIFIED	ANEMIA, UNSPECIFIED	UNSPECIFIED DISORDER OF AUTONOMIC NERVOUS SYSTEM	UNSPECIFIED ESSENTIAL HYPERTENSION	ACUTE MYOCARDIAL INFARCTION, SUBENDOCARDIAL INFARCTION, INIT	ACUTE MYOCARDIAL INFARCTION, UNSPECIFIED SITE, EPISODE OF CA	UNSPECIFIED DISEASE OF PERICARDIUM	ATRIOVENTRICULAR BLOCK, UNSPECIFIED	PAROXYSMAL SUPRAVENTRICULAR TACHYCARDIA	1	2	1	0	15	68
0	0	88.358	F	1	21.4613	5.97	9.61	88	0.371772	0	1	4.66667	126	90	92	138	Normal sodium	4.9	23	54	2.7	11.2	0	0	0	0	2	2	0	0	0	0	7	BENIGN NEOPLASM OF COLON	NEOPLASM OF UNSPECIFIED NATURE OF DIGESTIVE SYSTEM	IRON DEFICIENCY ANEMIA SECONDARY TO BLOOD LOSS (CHRONIC)	MITRAL VALVE INSUFFICIENCY AND AORTIC VALVE INSUFFICIENCY	DISEASES OF TRICUSPID VALVE	HYPERTENSIVE CHRONIC KIDNEY DISEASE, UNSPECIFIED, WITH CHRON	ACUTE MYOCARDIAL INFARCTION, OF OTHER ANTERIOR WALL, INITIAL	LEFT BUNDLE BRANCH HEMIBLOCK	SUPRAVENTRICULAR PREMATURE BEATS	OTHER PREMATURE BEATS	1	1	0	1	21	64
0	0	79.765	M	1	21.4619	2.95	3.3	55	0.0959717	0	0	2.33333	94	80	98	144	Normal sodium	4.1	17	20	0.7	13.7	0	0	0	0	0	0	0	0	0	0	5	CORONARY ATHEROSCLEROSIS OF NATIVE CORONARY VESSEL	CORONARY ATHEROSCLEROSIS OF AUTOLOGOUS VEIN BYPASS GRAFT	ABDOMINAL PAIN, OTHER SPECIFIED SITE								1	1	1	0	23	62
0	0	85.847	M	1	21.4643	1.88	5.44	82	0.211261	0	0	5.5	100	70	99	136	Normal sodium	4.3	23	25	1.1	10.7	0	0	0	0	0	2	0	0	1	0	8	ACUTE POSTHEMORRHAGIC ANEMIA	OTHER PRIMARY CARDIOMYOPATHIES	CHRONIC SYSTOLIC HEART FAILURE	INFECTION AND INFLAMMATORY REACTION DUE TO CARDIAC DEVICE, I	HEMORRHAGE COMPLICATING A PROCEDURE						0	0	0	0	16	65
0	0	84.764	M	0	21.4648	5.65	16.59	97	0.806644	1	0	6.83333	94	107	98	149	Hypernatremia	6.2	16	40	2.6	9.7	0	0	0	0	0	4	0	0	1	0	8	UNSPECIFIED SEPTICEMIA	UNSPECIFIED HYPOTHYROIDISM	OTHER AND UNSPECIFIED HYPERLIPIDEMIA	HYPEROSMOLALITY AND/OR HYPERNATREMIA	ACIDOSIS	HYPERPOTASSEMIA	DEFIBRINATION SYNDROME	THROMBOCYTOPENIA, UNSPECIFIED	PARALYSIS AGITANS	ENCEPHALOPATHY, UNSPECIFIED	0	0	0	0	32	52
0	0	27.849	F	1	21.4692	3.08	5.21	88	0.235064	1	0	5	117	103	100	142	Normal sodium	3.4	19	12	0.8	13.1	0	0	0	0	0	0	0	0	0	0	8	DISORDERS OF MAGNESIUM METABOLISM	ACIDOSIS	HYPOPOTASSEMIA	ELECTROLYTE AND FLUID DISORDERS NOT ELSEWHERE CLASSIFIED	LEUKOCYTOSIS, UNSPECIFIED	ALCOHOL ABUSE, UNSPECIFIED DRINKING BEHAVIOR	UNSPECIFIED DISTURBANCE OF CONDUCT	ANOXIC BRAIN DAMAGE	Anoxic Hypoxic Brain Damage Injury	ENCEPHALOPATHY, UNSPECIFIED	0	0	0	0	33	69
0	0	77.381	F	1	21.4709	0.88	9.79	86	0.355044	1	0	8	117	78	100	132	Hyponatremia	5.1	22	61	1.7	13.7	0	0	0	0	0	1	0	0	0	1	8	MITRAL VALVE INSUFFICIENCY AND AORTIC VALVE STENOSIS	DISEASES OF TRICUSPID VALVE	CORONARY ATHEROSCLEROSIS OF NATIVE CORONARY VESSEL	OTHER CHRONIC PULMONARY HEART DISEASES	AORTIC VALVE DISORDERS	ATRIAL FIBRILLATION	CONGESTIVE HEART FAILURE, UNSPECIFIED	UNSPECIFIED SYSTOLIC HEART FAILURE	CARDIOMEGALY	HEART DISEASE, UNSPECIFIED	0	0	0	0	18	60
0	0	25.224	F	1	21.4711	0.99	0.99	20	0.00565189	0	0	1	114	90	96	138	Normal sodium	4.2	24	11	0.6		0	0	0	0	0	0	0	0	0	0	1	ACUTE PERICARDITIS, UNSPECIFIED	UNSPECIFIED DISEASE OF PERICARDIUM	PAROXYSMAL VENTRICULAR TACHYCARDIA	OTHER PREMATURE BEATS	OTHER SPECIFIED CARDIAC DYSRHYTHMIAS	PULMONARY COLLAPSE	PALPITATIONS	APNEA	UNSPECIFIED CHEST PAIN	OTHER CHEST PAIN	0	0	0	0	14	77
0	0	76.364	M	1	21.4725	1.65	2.74	55	0.118906	0	0	1.5	88	48	99	135	Normal sodium	4	22	22	0.9	12	0	0	0	0	0	0	0	0	0	0	2	BENIGN NEOPLASM OF HEART	ACUTE MYOCARDIAL INFARCTION, SUBENDOCARDIAL INFARCTION, INIT	CORONARY ATHEROSCLEROSIS OF UNSPECIFIED TYPE OF VESSEL, NATI	CORONARY ATHEROSCLEROSIS OF NATIVE CORONARY VESSEL	ANEURYSM OF HEART (WALL)	OTHER SPECIFIED FORMS OF CHRONIC ISCHEMIC HEART DISEASE	UNSPECIFIED CHEST PAIN				0	0	0	0	18	49
0	0	89.712	F	1	21.478	2.39	4.24	70	0.119802	0	0	2.33333	81	43	93	136	Normal sodium	5.8	19	20	1.7	13.9	0	0	0	0	0	0	0	0	0	0	4	ACUTE MYOCARDIAL INFARCTION, OF OTHER INFERIOR WALL, INITIAL	Myocardial Infarction (MI) Acute NOS	CORONARY ATHEROSCLEROSIS OF NATIVE CORONARY VESSEL	AORTIC VALVE DISORDERS	ATRIAL FIBRILLATION	CARDIOMEGALY	HEART DISEASE, UNSPECIFIED	CARDIOGENIC SHOCK	SHORTNESS OF BREATH	Decline Functional Status	1	1	1	0	19	59
0	0	93.384	M	1	21.4815	1	2.91	64	0.12254	0	0	2	119	90	96	133	Hyponatremia	5.6	22	36	1.4	8.3	0	1	1	0	0	4	0	0	0	1	2	ANEMIA, UNSPECIFIED	MITRAL VALVE INSUFFICIENCY AND AORTIC VALVE STENOSIS	DISEASES OF TRICUSPID VALVE	CORONARY ATHEROSCLEROSIS OF UNSPECIFIED TYPE OF VESSEL, NATI	PAROXYSMAL VENTRICULAR TACHYCARDIA	ATRIAL FIBRILLATION	Ectopy Ventricular	OTHER PREMATURE BEATS	CONGESTIVE HEART FAILURE, UNSPECIFIED	ACUTE SYSTOLIC HEART FAILURE	0	0	0	0	23	91
0	0	77.907	F	1	21.4844	4.03	4.03	61	0.0847729	0	0	2	112	94	92	142	Normal sodium	4.1	21	25	1.1	8.7	0	0	0	0	0	0	0	0	0	0	2	ATRIAL FIBRILLATION	ATRIAL FLUTTER	HEMOPERITONEUM (NONTRAUMATIC)	OTHER COMPLICATIONS DUE TO OTHER VASCULAR DEVICE, IMPLANT, A	HEMORRHAGE COMPLICATING A PROCEDURE						0	0	0	0	21	50
0	0	80.795	F	1	21.4844	3.98	8.85	86	0.584414	1	0	4.5	183	134	91	142	Normal sodium	3.2	17	25	0.8	14.8	0	1	1	1	0	4	0	0	0	1	4	ESSENTIAL THROMBOCYTHEMIA	ANOXIC BRAIN DAMAGE	CORONARY ATHEROSCLEROSIS OF UNSPECIFIED TYPE OF VESSEL, NATI	VENTRICULAR FIBRILLATION	CONGESTIVE HEART FAILURE, UNSPECIFIED	ACUTE RESPIRATORY FAILURE	OSTIUM SECUNDUM TYPE ATRIAL SEPTAL DEFECT	Gait Disorder Non Ortho	Debility	POSTSURGICAL AORTOCORONARY BYPASS STATUS	0	0	0	0	43	77
0	0	90.891	F	1	21.4844	0.64	8.76	56	0.181122	0	0	3	178	73	96	137	Normal sodium	4.1	24	20	0.7	14.2	0	0	0	1	0	1	0	0	0	0	3	Unspecified Persistent Mental Disorders Due to Conditions Classified Elsewhere	Muscular Wasting and Disuse Atrophy, Not Elsewhere Classified	Abnormality of Gait	CANDIDIASIS OF MOUTH	Cognitive Deficit Nonorganic	UNSPECIFIED ESSENTIAL HYPERTENSION	AORTIC VALVE DISORDERS	ORTHOSTATIC HYPOTENSION	PULMONARY COLLAPSE	OTHER DISEASES OF LUNG, NOT ELSEWHERE CLASSIFIED	0	0	0	0	23	73
0	0	75.649	F	1	21.4879	10.32	20.01	76	0.451206	1	1	3.28571	128	107	97	131	Hyponatremia	3.9	24	36	1	11.5	0	1	0	1	0	6	0	0	1	1	6	STREPTOCOCCAL SEPTICEMIA	UNSPECIFIED SEPTICEMIA	DISORDERS OF MAGNESIUM METABOLISM	ENCEPHALOPATHY, UNSPECIFIED	THIRD OR OCULOMOTOR NERVE PALSY, PARTIAL	CORONARY ATHEROSCLEROSIS OF NATIVE CORONARY VESSEL	ACUTE AND SUBACUTE BACTERIAL ENDOCARDITIS	MITRAL VALVE DISORDERS	Endocarditis NOS	OTHER LEFT BUNDLE BRANCH BLOCK	1	1	1	0	19	77
0	0	88.978	F	1	21.4925	2.02	5.05	120	0.740802	1	0	7	115	62	100	126	Hyponatremia	3.1	30	46	1.1	10.1	0	1	1	1	0	4	1	0	0	0	9	CORONARY ATHEROSCLEROSIS OF UNSPECIFIED TYPE OF VESSEL, NATI	ATRIAL FIBRILLATION	CONGESTIVE HEART FAILURE, UNSPECIFIED	ACUTE, BUT ILL-DEFINED, CEREBROVASCULAR DISEASE	PULMONARY CONGESTION AND HYPOSTASIS	ACUTE RESPIRATORY FAILURE	ALTERED MENTAL STATUS	DYSPHAGIA, UNSPECIFIED	Impaired Swallowing	LONG-TERM (CURRENT) USE OF ANTICOAGULANTS	1	1	1	0	18	59
0	0	59.707	M	1	21.495	1.79	1.79	39	0.0101092	0	1	0.5	97	74	100	137	Normal sodium	3.8	23	18	0.9	11.6	0	0	0	0	0	0	0	0	0	0	1	OTHER PRIMARY CARDIOMYOPATHIES	ATRIAL FIBRILLATION	Fibrillation Atrial (AF) NOS	Flutter Atrial NOS							0	0	0	0	16	56
0	0	84.195	M	1	21.495	1.71	2.61	76	0.274175	0	0	6	153	53	95	139	Normal sodium	4.5	26	30	1.3	12.4	0	0	0	1	0	2	0	0	0	1	7	UNSPECIFIED DEMENTIA WITHOUT BEHAVIORAL DISTURBANCE	RHEUMATIC TRICUSPID INSUFFICIENCY	ATHSCL HEART DISEASE OF NATIVE CORONARY ARTERY W/O ANG PCTRS	NONRHEUMATIC MITRAL (VALVE) INSUFFICIENCY	ATRIOVENTRICULAR BLOCK, SECOND DEGREE	ATRIOVENTRICULAR BLOCK, COMPLETE	Block Heart NOS	VENTRICULAR PREMATURE DEPOLARIZATION	CHRONIC SYSTOLIC (CONGESTIVE) HEART FAILURE	ACUTE ON CHRONIC SYSTOLIC (CONGESTIVE) HEART FAILURE	0	0	0	0	13	69
0	0	19.571	M	1	21.5045	0.91	5.3	40	0.0268357	0	0	4	78	100	95	137	Normal sodium	4.3	25	28	1.3	12.6	0	0	0	0	0	0	0	0	0	0	4	STREPTOCOCCAL SEPTICEMIA	UNSPECIFIED SEPTICEMIA	UNSPECIFIED HYPOTHYROIDISM	ACUTE AND SUBACUTE BACTERIAL ENDOCARDITIS	PULMONARY VALVE DISORDERS	ENDOCARDITIS, VALVE UNSPECIFIED, UNSPECIFIED CAUSE	UNSPECIFIED PLEURAL EFFUSION	PULMONARY COLLAPSE	TETRALOGY OF FALLOT	DOWN'S SYNDROME	0	0	0	0	28	38
0	0	81.411	M	1	21.5139	1.75	1.75	81	0.295944	0	0	3	108	81	96	140	Normal sodium	5.1	20	59	1.4	16.2	0	0	0	0	0	2	0	0	1	0	5	CORONARY ATHEROSCLEROSIS OF UNSPECIFIED TYPE OF VESSEL, NATI	AORTIC VALVE DISORDERS	CONGESTIVE HEART FAILURE, UNSPECIFIED	CHRONIC PASSIVE CONGESTION OF LIVER	ALTERED MENTAL STATUS						0	0	0	0	18	68
0	0	77.814	M	1	21.5184	2.26	15.3	43	0.0658862	0	0	3	127	99	86	143	Normal sodium	3.9	24	29	1.3	12.6	0	0	1	0	0	12	1	0	1	1	3	DIABETES MELLITUS WITHOUT MENTION OF COMPLICATION,TYPE II OR	TOBACCO USE DISORDER	MULTIPLE INVOLVEMENT OF MITRAL AND AORTIC VALVES	CORONARY ATHEROSCLEROSIS OF NATIVE CORONARY VESSEL	CHRONIC TOTAL OCCLUSION OF CORONARY ARTERY	RIGHT BUNDLE BRANCH BLOCK	CONGESTIVE HEART FAILURE, UNSPECIFIED	Congestive Heart Failure (CHF) Ejection Fraction (EF) < 40%	OCCLUSION AND STENOSIS OF CAROTID ARTERY WITHOUT MENTION OF	Debility	0	0	0	0	21	56
0	0	86.625	F	1	21.5193	3.14	3.14	67	0.145172	0	0	2	94	63	100	140	Normal sodium	4.2	32	20	1	9.9	0	0	0	0	0	0	0	0	0	0	1	ACUTE MYOCARDIAL INFARCTION, OF OTHER INFERIOR WALL, INITIAL	CORONARY ATHEROSCLEROSIS OF NATIVE CORONARY VESSEL	CHRONIC TOTAL OCCLUSION OF CORONARY ARTERY								0	0	0	0	25	68
1	1	96.887	F	1	21.5225	0.43	0.43	144	0.959309	1	0	9	151	95	38	138	Normal sodium	4	22	36	1.3	12.3	0	0	1	1	0	5	0	0	1	0	9	UNSPECIFIED SEPTICEMIA	CARDIAC ARREST	CONGESTIVE HEART FAILURE, UNSPECIFIED	SYSTEMIC INFLAMMATORY RESPONSE SYNDROME,UNSPECIFIED							0	0	0	0	14	97
0	0	78.605	M	1	21.5229	2.9	10.86	74	0.103037	0	0	3.66667	115	80	97	135	Normal sodium	3.6	22	22	1.1	13.4	0	0	0	0	0	11	1	0	1	0	2	DIABETES MELLITUS WITHOUT MENTION OF COMPLICATION,TYPE II OR	TOBACCO USE DISORDER	CORONARY ATHEROSCLEROSIS OF NATIVE CORONARY VESSEL	OTHER SPECIFIED FORMS OF CHRONIC ISCHEMIC HEART DISEASE	MITRAL VALVE DISORDERS	OTHER PRIMARY CARDIOMYOPATHIES	LONG QT SYNDROME	PAROXYSMAL VENTRICULAR TACHYCARDIA	VENTRICULAR FIBRILLATION	SHORTNESS OF BREATH	0	0	0	0	16	83
0	0	74.586	F	1	21.5243	0.76	15.48	99	0.909324	0	0	5	151	75	95	133	Hyponatremia	4.5	18	30	1.9	10.2	0	0	0	0	0	0	0	0	0	0	5	ACUTE MYOCARDIAL INFARCTION, SUBENDOCARDIAL INFARCTION, INIT	CORONARY ATHEROSCLEROSIS OF UNSPECIFIED TYPE OF VESSEL, NATI	CORONARY ATHEROSCLEROSIS OF NATIVE CORONARY VESSEL	CORONARY ATHEROSCLEROSIS OF UNSPECIFIED TYPE OF BYPASS GRAFT	ANEURYSM OF HEART (WALL)	CONGESTIVE HEART FAILURE, UNSPECIFIED	Heart Failure NOS	VENTRICULAR SEPTAL DEFECT	Impaired Swallowing		1	2	1	1	18	68
0	1	45.966	F	1	21.5319	1.59	13.22	71	0.225447	0	0	4	106	105	74	118	Hyponatremia	5	22	26	0.9	17.8	0	0	0	0	0	0	0	0	0	0	4	HYPOSMOLALITY AND/OR HYPONATREMIA	AGORAPHOBIA WITH PANIC DISORDER	DEPRESSIVE DISORDER, NOT ELSEWHERE CLASSIFIED	ACUTE COR PULMONALE	OTHER CHRONIC PULMONARY HEART DISEASES	ATRIAL FIBRILLATION	CARDIAC ARREST	CEREBRAL EMBOLISM WITH CEREBRAL INFARCTION	UNSPECIFIED TRANSIENT CEREBRAL ISCHEMIA	PNEUMONIA, ORGANISM UNSPECIFIED	0	0	0	0	22	70
0	0	35.562	M	1	21.534	3.84	3.84	27	0.0193831	0	0	0.5	131	81	100	133	Hyponatremia	4.3	22	10	1	13.5	0	0	0	0	0	0	0	0	0	0	1	ACUTE MYOCARDIAL INFARCTION, OF OTHER INFERIOR WALL, INITIAL	PRINZMETAL ANGINA	PAROXYSMAL VENTRICULAR TACHYCARDIA	UNSPECIFIED TRANSIENT CEREBRAL ISCHEMIA	ACUTE, BUT ILL-DEFINED, CEREBROVASCULAR DISEASE	EMBOLISM AND THROMBOSIS OF THORACIC AORTA	Debility				0	0	0	0	22	75
0	0	60.658	M	1	21.5417	0.73	4.96	72	0.175911	0	0	4	96	96	95	137	Normal sodium	3.8	27	18	1.3	13.6	0	1	1	0	0	3	0	0	0	1	4	TOBACCO USE DISORDER	CORONARY ATHEROSCLEROSIS OF NATIVE CORONARY VESSEL	CORONARY ATHEROSCLEROSIS OF AUTOLOGOUS VEIN BYPASS GRAFT	OTHER SPECIFIED FORMS OF CHRONIC ISCHEMIC HEART DISEASE	OTHER LEFT BUNDLE BRANCH BLOCK	PAROXYSMAL VENTRICULAR TACHYCARDIA	ATRIAL FIBRILLATION	ATRIAL FLUTTER	CONGESTIVE HEART FAILURE, UNSPECIFIED	NONSPECIFIC ELEVATION OF LEVELS OF TRANSAMINASE OR LACTIC AC	0	0	0	0	30	82
0	0	85.23	F	1	21.551	1.47	3.44	61	0.0845433	0	0	1	151	73	98	133	Hyponatremia	3.8	25	20	0.9	9.7	0	0	0	0	0	0	0	0	0	0	1	UNSPECIFIED HYPOTHYROIDISM	UNSPECIFIED ESSENTIAL HYPERTENSION	ACUTE MYOCARDIAL INFARCTION, OF OTHER ANTERIOR WALL, INITIAL	ACUTE MYOCARDIAL INFARCTION, UNSPECIFIED SITE, INITIAL EPISO	CORONARY ATHEROSCLEROSIS OF UNSPECIFIED TYPE OF VESSEL, NATI	ATRIAL FIBRILLATION	OTHER SPECIFIED CARDIAC DYSRHYTHMIAS	MYALGIA AND MYOSITIS, UNSPECIFIED			0	0	0	0	16	73
0	0	19.384	M	0	21.551	5.21	6.35	95	0.205145	1	0	3.66667	81	102	96	134	Hyponatremia	4.3	24	23	2	13.1	0	0	0	0	2	2	0	0	0	0	9	ACUTE PERICARDITIS, UNSPECIFIED	Congestive Heart Failure (CHF) Ejection Fraction (EF) < 40%	ACUTE SYSTOLIC HEART FAILURE	MYOCARDITIS, UNSPECIFIED	ACUTE VENOUS EMBOLISM AND THROMBOSIS OF OTHER SPECIFIED VEIN	ACUTE RESPIRATORY FAILURE	UNSPECIFIED PERITONITIS	ACUTE KIDNEY FAILURE WITH LESION OF TUBULAR NECROSIS	ABDOMINAL PAIN, UNSPECIFIED SITE		1	2	1	0	25	58
0	0	52.633	M	1	21.5566	0.83	1.99	53	0.0295367	0	0	1	115	87	99	140	Normal sodium	4.4	23	14	1.1	13.7	0	0	0	0	0	0	0	0	0	0	1	OTHER AND UNSPECIFIED HYPERLIPIDEMIA	TOBACCO USE DISORDER	DEPRESSIVE DISORDER, NOT ELSEWHERE CLASSIFIED	OTHER AND UNSPECIFIED ANGINA PECTORIS	UNSPECIFIED CHEST PAIN	NONSPECIFIC ABNORMAL ELECTROCARDIOGRAM (ECG) (EKG)					0	0	0	0	21	84
0	0	67.808	F	1	21.5577	0.98	2.82	63	0.0795096	0	0	1	157	101	98	138	Normal sodium	4.1	21	23	0.9	13.3	0	0	1	0	0	2	0	0	0	1	1	HEMOPERICARDIUM	UNSPECIFIED DISEASE OF PERICARDIUM	OTHER PRIMARY CARDIOMYOPATHIES	OTHER LEFT BUNDLE BRANCH BLOCK	CHRONIC SYSTOLIC HEART FAILURE	CARDIOMEGALY	HYPOTENSION, UNSPECIFIED	Complication Mechanical Pacemaker Initial	ACCIDENTAL PUNCTURE OR LACERATION DURING A PROCEDURE, NOT EL		0	0	0	0
0	0	60.874	M	1	21.5595	3.05	13.02	54	0.0760443	0	0	1.66667	111	71	97	139	Normal sodium	4.1	28	37	2.1	8.6	0	0	1	0	2	3	0	0	0	0	3	HYPOPOTASSEMIA	TPMT Normal Activity (Extensive Metabolizer)	ANXIETY STATE, UNSPECIFIED	DISEASES OF TRICUSPID VALVE	MITRAL VALVE DISORDERS	OTHER PRIMARY CARDIOMYOPATHIES	CARDIOMYOPATHY IN OTHER DISEASES CLASSIFIED ELSEWHERE	SECONDARY CARDIOMYOPATHY, UNSPECIFIED	PAROXYSMAL VENTRICULAR TACHYCARDIA	ATRIAL FIBRILLATION	1	1	0	1	17	55
0	0	88.864	F	1	21.5609	0.83	6.89	72	0.254719	1	0	6	148	70	100	140	Normal sodium	3.5	26	26	1	8.3	0	0	1	0	0	1	0	0	0	0	6	Mitral Stenosis With Regurgitation Rheumatic	MULTIPLE INVOLVEMENT OF MITRAL AND AORTIC VALVES	RHEUMATIC HEART FAILURE (CONGESTIVE)	Failure Heart R	ARTERIOVENOUS FISTULA, ACQUIRED	UNSPECIFIED PLEURAL EFFUSION	NONSPECIFIC (ABNORMAL) FINDINGS ON RADIOLOGICAL AND OTHER EX	Debility	OTHER COMPLICATIONS DUE TO HEART VALVE PROSTHESIS	HEART VALVE REPLACED BY TRANSPLANT	1	1	1	0	21	53
0	0	62.137	F	1	21.5611	2.67	4.78	56	0.0910655	0	0	2	98	154	98	142	Normal sodium	4	22	11	0.7	9.1	0	0	0	0	0	4	0	0	1	0	2	THYROTOXICOSIS, UNSP WITHOUT THYROTOXIC CRISIS OR STORM	THYROIDITIS, UNSPECIFIED	UNSPECIFIED ATRIAL FIBRILLATION	TACHYCARDIA, UNSPECIFIED							0	0	0	0	18	69
1	1	60.296	F	1	21.5625	9.34	9.34	67	0.129309	0	0	6.42857	93	95	96	130	Hyponatremia	3.2	35	36	0.8	12.1	0	1	0	0	0	3	0	0	1	0	6	TPMT Normal Activity (Extensive Metabolizer)	ANXIETY STATE, UNSPECIFIED	Dry Eye Syndrome L	TEAR FILM INSUFFICIENCY, UNSPECIFIED	OLD MYOCARDIAL INFARCTION	CORONARY ATHEROSCLEROSIS OF UNSPECIFIED TYPE OF VESSEL, NATI	CORONARY ATHEROSCLEROSIS OF NATIVE CORONARY VESSEL	OTHER SPECIFIED FORMS OF CHRONIC ISCHEMIC HEART DISEASE	OTHER CHRONIC PULMONARY HEART DISEASES	PAROXYSMAL VENTRICULAR TACHYCARDIA	1	3	1	1	13	66
0	0	63.617	F	1	21.5657	1.12	2.22	42	0.0606081	0	0	3	121	84	99	137	Normal sodium	3.7	26	11	0.6	9.2	0	1	0	0	0	4	0	0	1	0	3	CORONARY ATHEROSCLEROSIS OF NATIVE CORONARY VESSEL	CARDIAC ARREST	OTHER SPECIFIED CARDIAC DYSRHYTHMIAS	SYNCOPE AND COLLAPSE							0	0	0	0	16	59
0	0	59.822	M	1	21.5738	1.07	4.85	66	0.0898993	0	0	1.5	111	70	97	142	Normal sodium	4.2	22	40	1.2	14.1	0	0	0	0	0	0	0	0	0	0	3	OTHER SPECIFIED ACQUIRED HYPOTHYROIDISM	OTHER PRIMARY CARDIOMYOPATHIES	FIRST DEGREE ATRIOVENTRICULAR BLOCK	CONGESTIVE HEART FAILURE, UNSPECIFIED	ACUTE ON CHRONIC SYSTOLIC HEART FAILURE	INSOMNIA, UNSPECIFIED	HEADACHE	AUTOMATIC IMPLANTABLE CARDIAC DEFIBRILLATOR IN SITU	FITTING AND ADJUSTMENT OF VASCULAR CATHETER		1	1	0	1	16	66
0	0	43.112	F	1	21.5739	2.08	5.4	55	0.0830332	0	0	2	93	83	100	134	Hyponatremia	5	21	36	2.1	9.4	0	0	0	0	2	5	1	0	0	0	4	DIABETES MELLITUS WITHOUT MENTION OF COMPLICATION,TYPE II OR	DIABETES MELLITUS WITHOUT MENTION OF COMPLICATION, TYPE I [J	TYPE I [JUVENILE TYPE], DIABETES MELLITUS WITH RENAL MANIFES	VOLUME DEPLETION, UNSPECIFIED	OBSTRUCTIVE SLEEP APNEA (ADULT) (PEDIATRIC)	UNSPECIFIED ESSENTIAL HYPERTENSION	CARDIAC TAMPONADE	UNSPECIFIED DISEASE OF PERICARDIUM	OTHER SPECIFIED CARDIAC DYSRHYTHMIAS	HYPOTENSION, UNSPECIFIED	1	1	1	0	14	67
0	0	51.803	M	0	21.5741	12.49	48.9	47	0.0449663	0	0	2	96	105	100	128	Hyponatremia	3.9	31	15	0.9	12.2	0	0	1	0	0	1	0	0	0	0	3	GOUTY ARTHROPATHY, UNSPECIFIED	ACUTE GOUTY ARTHROPATHY	GOUT, UNSPECIFIED	OTHER FLUID OVERLOAD	AMYLOIDOSIS UNSPECIFIED	OTHER AMYLOIDOSIS	ANEMIA, UNSPECIFIED	LEUKOCYTOSIS, UNSPECIFIED	DISEASES OF TRICUSPID VALVE	UNSPECIFIED ESSENTIAL HYPERTENSION	1	2	0	1	18	102
0	0	66.307	M	1	21.5856	3.23	3.23	22	0.00911369	0	0	1	130	67	99	139	Normal sodium	4.8	27	12	0.8	13.8	0	0	0	0	0	0	0	0	0	0	1	ACUTE MYOCARDIAL INFARCTION, OF OTHER INFERIOR WALL, INITIAL										0	0	0	0	18	58
0	0	80.027	M	1	21.5882	2.14	2.14	86	0.322711	0	0	5.5	96	96	74	134	Hyponatremia	7.1	20	27	1.6	13.3	0	1	0	0	0	4	0	0	1	0	8	CORONARY ATHEROSCLEROSIS OF UNSPECIFIED TYPE OF VESSEL, NATI	OTHER SPECIFIED FORMS OF CHRONIC ISCHEMIC HEART DISEASE	ATRIAL FIBRILLATION	OTHER SPECIFIED CARDIAC DYSRHYTHMIAS	ACUTE KIDNEY FAILURE, UNSPECIFIED	TACHYCARDIA, UNSPECIFIED	MECHANICAL COMPLICATION DUE TO CARDIAC PACEMAKER (ELECTRODE)	FITTING AND ADJUSTMENT OF VASCULAR CATHETER			1	1	1	0	16	60
0	0	50.559	M	1	21.5924	0.81	1.3	27	0.0135103	0	0	2	115	60	98	139	Normal sodium	4.3	27	16	1	13.9	0	0	0	0	0	0	0	0	0	0	2	OTHER AND UNSPECIFIED HYPERLIPIDEMIA	UNSPECIFIED ESSENTIAL HYPERTENSION	UNSPECIFIED DISEASE OF PERICARDIUM	OTHER PREMATURE BEATS							0	0	0	0	12	78
0	0	73.288	F	1	21.6025	1.87	4.83	65	0.0908414	0	0	1.5	124	90	92	137	Normal sodium	3.9	35	31	1.1	11.4	0	0	0	1	2	5	0	0	1	0	2	MULTIPLE MYELOMA WITHOUT MENTION OF HAVING ACHIEVED REMISSIO	GLUCOCORTICOID DEFICIENCY	ALKALOSIS	DYSTHYMIC DISORDER	NEOPLASM RELATED PAIN (ACUTE) (CHRONIC)	CONGESTIVE HEART FAILURE, UNSPECIFIED	ACUTE ON CHRONIC SYSTOLIC HEART FAILURE	PNEUMONIA, ORGANISM UNSPECIFIED	PULMONARY COLLAPSE	CONSTIPATION, UNSPECIFIED	0	0	0	0	19	32
0	0	86.756	F	1	21.6025	2.72	6.59	97	0.390856	0	0	2.66667	127	101	97	141	Normal sodium	5.7	32	51	1.8	10.4	0	0	0	0	0	3	0	0	1	1	2	AORTIC VALVE DISORDERS	ATRIOVENTRICULAR BLOCK, UNSPECIFIED	ATRIAL FIBRILLATION	ATRIAL FLUTTER	CARDIOMEGALY	ATHEROSCLEROSIS OF AORTA	OTHER EMPHYSEMA	UNSPECIFIED PLEURAL EFFUSION	POSTINFLAMMATORY PULMONARY FIBROSIS	PULMONARY COLLAPSE	0	0	0	0	24	75
0	0	74.282	F	1	21.6075	3.59	6.75	85	0.268388	1	0	5	111	96	100	139	Normal sodium	5.1	21	54	1.3	12.8	0	0	1	1	2	7	0	0	0	0	9	ATRIOVENTRICULAR BLOCK, COMPLETE	PNEUMONIA, ORGANISM UNSPECIFIED	ACUTE RESPIRATORY FAILURE	ACUTE KIDNEY FAILURE, UNSPECIFIED	DYSPHAGIA, UNSPECIFIED						1	1	1	0	14	64
0	0	91.984	M	1	21.6094	1.97	5.84	113	0.505265	0	0	6	134	79	100	130	Hyponatremia	3.5	27	40	0.9	10.8	0	0	0	0	0	3	0	0	1	1	8	LEUKOCYTOSIS, UNSPECIFIED	OTHER CHRONIC PULMONARY HEART DISEASES	ATRIAL FIBRILLATION	ACUTE SYSTOLIC HEART FAILURE	CHRONIC SYSTOLIC HEART FAILURE	ACUTE VENOUS EMBOLISM AND THROMBOSIS OF DEEP VESSELS OF PROX	CHRONIC VENOUS EMBOLISM AND THROMBOSIS OF DEEP VESSELS OF PR	HYPOTENSION, UNSPECIFIED	PNEUMONIA, ORGANISM UNSPECIFIED	OTHER EMPHYSEMA	1	2	1	0	25	53
0	0	50.395	M	1	21.6094	1.7	21.88	62	0.115939	0	0	4	95	63	96	133	Hyponatremia	3.8	29	29	1.6	14.9	0	0	0	0	0	0	0	0	0	0	5	OTHER SPECIFIED ACQUIRED HYPOTHYROIDISM	CHRONIC LYMPHOCYTIC THYROIDITIS	DISORDERS OF MAGNESIUM METABOLISM	ACIDOSIS	ANXIETY DISORDER IN CONDITIONS CLASSIFIED ELSEWHERE	ANXIETY STATE, UNSPECIFIED	OTHER ACUTE POSTOPERATIVE PAIN	DISEASES OF TRICUSPID VALVE	UNSPECIFIED ESSENTIAL HYPERTENSION	HYPERTENSIVE HEART AND CHRONIC KIDNEY DISEASE, UNSPECIFIED,	1	1	0	1
0	0	56.871	M	1	21.6111	0.39	2.28	29	0.0320398	0	0	1	111	45	100	136	Normal sodium	3.7	23	18	0.9	12.1	0	0	0	0	0	0	0	0	0	0	1	UNSPECIFIED HYPOTHYROIDISM	TOBACCO USE DISORDER	ACUTE MYOCARDIAL INFARCTION, SUBENDOCARDIAL INFARCTION, INIT	MI Acute Subendocardial	CORONARY ATHEROSCLEROSIS OF UNSPECIFIED TYPE OF VESSEL, NATI	CORONARY ATHEROSCLEROSIS OF NATIVE CORONARY VESSEL	OTHER SPECIFIED CARDIAC DYSRHYTHMIAS	CARDIOGENIC SHOCK	PERSONAL HISTORY OF NONCOMPLIANCE WITH MEDICAL TREATMENT, PR	PERCUTANEOUS TRANSLUMINAL CORONARY ANGIOPLASTY STATUS	0	0	0	0	18	76
0	1	74.123	F	1	21.6114	1.04	7.17	89	0.316731	0	0	2.5	87	39	81	134	Hyponatremia	3.7	24	22	1.1	11.4	0	0	0	0	0	2	0	0	1	0	4	MALIGNANT NEOPLASM OF UNSP PART OF UNSP BRONCHUS OR LUNG	SECONDARY MALIGNANT NEOPLASM OF RIGHT LUNG	ANEMIA, UNSPECIFIED	HYPOTHYROIDISM DUE TO MEDS AND OTH EXOGENOUS SUBSTANCES	THYROTOXICOSIS W DIFFUSE GOITER W/O THYROTOXIC CRISIS	HYPOGLYCEMIA, UNSPECIFIED	UNSPECIFIED PROTEIN-CALORIE MALNUTRITION	HYPO-OSMOLALITY AND HYPONATREMIA	ATHSCL HEART DISEASE OF NATIVE CORONARY ARTERY W/O ANG PCTRS	OTHER CARDIOMYOPATHIES	0	0	0	0	16	58
0	0	49.578	M	1	21.6128	1.27	2.11	23	0.0157917	0	0	0.5	128	225	98	138	Normal sodium	5.1	26	13	1	14.9	0	1	0	0	0	3	0	0	1	0	1	OTHER AND UNSPECIFIED HYPERLIPIDEMIA	UNSPECIFIED ESSENTIAL HYPERTENSION	ACUTE MYOCARDIAL INFARCTION, OF OTHER INFERIOR WALL, INITIAL	Angina Unstable	INTERMEDIATE CORONARY SYNDROME	EXAMINATION OF PARTICIPANT IN CLINICAL TRIAL					0	0	0	0	12	65
0	0	66.84	M	1	21.6163	7.91	12.03	71	0.16575	0	0	5	112	102	96	135	Normal sodium	4.3	24	44	1.9	11.4	0	0	0	1	2	3	0	0	0	0	7	ACQUIRED HEMOLYTIC ANEMIA, UNSPECIFIED	DISEASES OF TRICUSPID VALVE	RHEUMATIC HEART FAILURE (CONGESTIVE)	OTHER CHRONIC PULMONARY HEART DISEASES	UNSPECIFIED DISEASE OF PERICARDIUM	MITRAL VALVE DISORDERS	LEFT BUNDLE BRANCH HEMIBLOCK	ATRIAL FIBRILLATION	CARDIOMEGALY	OTHER SPECIFIED FORMS OF EFFUSION, EXCEPT TUBERCULOUS	1	1	0	1	22	83
0	0	50.397	F	1	21.6163	4.77	11.92	78	0.141669	1	1	5.4	112	81	100	145	Hypernatremia	4.4	24	25	1.4	9.2	0	0	0	0	2	5	1	0	0	0	5	HEMOPHILUS INFLUENZAE (H. INFLUENZAE) INFECTION IN CONDITION	DIABETES MELLITUS WITHOUT MENTION OF COMPLICATION, TYPE I [J	TYPE II OR UNSPECIFIED TYPE DIABETES MELLITUS WITHOUT MENTIO	TYPE I [JUVENILE TYPE], DIABETES MELLITUS WITHOUT MENTION OF	VOLUME DEPLETION, UNSPECIFIED	TOBACCO USE DISORDER	ACUTE MYOCARDIAL INFARCTION, SUBENDOCARDIAL INFARCTION, INIT	OLD MYOCARDIAL INFARCTION	CORONARY ATHEROSCLEROSIS OF UNSPECIFIED TYPE OF VESSEL, NATI	CORONARY ATHEROSCLEROSIS OF NATIVE CORONARY VESSEL	1	1	1	0	24	65
0	0	79.576	M	1	21.6214	2.78	4.99	91	0.459359	0	0	4	125	77	99	138	Normal sodium	3.7	31	39	1.8	10.7	0	0	0	0	0	1	1	0	0	0	4	ACUTE MYOCARDIAL INFARCTION, SUBENDOCARDIAL INFARCTION, INIT	CORONARY ATHEROSCLEROSIS OF UNSPECIFIED TYPE OF VESSEL, NATI	SHORTNESS OF BREATH	Decline Functional Status							0	0	0	0
0	0	65.57	M	1	21.6214	6.83	24.71	46	0.0591194	0	0	2.85714	98	72	99	119	Hyponatremia	4.2	36	27	1.1	16.9	0	1	1	0	0	3	0	0	0	1	3	OTHER AND UNSPECIFIED HYPERLIPIDEMIA	HYPOSMOLALITY AND/OR HYPONATREMIA	LEUKOCYTOSIS, UNSPECIFIED	OTHER CHRONIC PAIN	DISEASES OF TRICUSPID VALVE	OLD MYOCARDIAL INFARCTION	CORONARY ATHEROSCLEROSIS OF NATIVE CORONARY VESSEL	OTHER SPECIFIED FORMS OF CHRONIC ISCHEMIC HEART DISEASE	OTHER CHRONIC PULMONARY HEART DISEASES	MITRAL VALVE DISORDERS	1	1	0	1	19	66
0	0	59.59	F	1	21.634	1.08	1.08	50	0.0494322	0	0	1	106	88	100	142	Normal sodium	4.3	21	12	0.6	11.6	0	0	0	0	0	1	0	0	0	1	1	OTHER EMPHYSEMA	PERIPHERAL VASCULAR COMPLICATIONS	HEMATOMA COMPLICATING A PROCEDURE								0	0	0	0	16	61
0	0	28.222	F	1	21.6343	0.37	4.93	46	0.0514766	0	0	2	104	55	88	140	Normal sodium	4.1	25	24	0.9	12.2	0	0	0	0	0	0	0	0	0	0	2	FIRST DEGREE ATRIOVENTRICULAR BLOCK	RIGHT BUNDLE BRANCH BLOCK	RIGHT BUNDLE BRANCH BLOCK AND LEFT POSTERIOR FASCICULAR BLOC	ATRIAL FLUTTER	SINOATRIAL NODE DYSFUNCTION	OTHER SPECIFIED CARDIAC DYSRHYTHMIAS	CARDIOMEGALY	COUGH	NONSPECIFIC ABNORMAL ELECTROCARDIOGRAM (ECG) (EKG)	PERSONAL HISTORY OF OTHER (CORRECTED) CONGENITAL MALFORMATIO	0	0	0	0	11	40
0	1	91.17	M	1	21.6345	0.87	2.74	73	0.14186	0	0	5	93	109	99	139	Normal sodium	5.2	21	52	3.9	12.4	0	1	0	1	2	4	0	0	0	0	5	PAROXYSMAL VENTRICULAR TACHYCARDIA	CARDIAC ARREST	ACUTE ON CHRONIC SYSTOLIC HEART FAILURE	ACUTE RESPIRATORY FAILURE	END STAGE RENAL DISEASE	Debility					0	0	0	0	16	75
0	0	50.289	F	1	21.6345	8.87	12.98	110	0.441509	1	1	6.42857	146	90	96	141	Normal sodium	3.4	18	11	0.7	12.4	0	0	0	0	0	0	0	0	0	0	10	OTHER AND UNSPECIFIED HYPERLIPIDEMIA	TOBACCO USE DISORDER	CANNABIS ABUSE, UNSPECIFIED USE	EPILEPSY, UNSPECIFIED, WITH INTRACTABLE EPILEPSY	ENCEPHALOPATHY, UNSPECIFIED	UNSPECIFIED ESSENTIAL HYPERTENSION	ACUTE MYOCARDIAL INFARCTION, OF OTHER INFERIOR WALL, INITIAL	CORONARY ATHEROSCLEROSIS OF NATIVE CORONARY VESSEL	PAROXYSMAL VENTRICULAR TACHYCARDIA	VENTRICULAR FIBRILLATION	1	2	1	0	12	91
0	0	67.896	F	0	21.6349	0.46	16.8	28	0.0700376	0	0	1	123	65	100	138	Normal sodium	3.5	21	16	0.8	12.1	0	0	0	0	0	0	0	0	0	0	1	HYPOPOTASSEMIA	CEREBRAL DEGENERATION, UNSPECIFIED	OTHER CONDITIONS OF BRAIN	UNSPECIFIED ESSENTIAL HYPERTENSION	ACUTE MYOCARDIAL INFARCTION, SUBENDOCARDIAL INFARCTION, INIT	CORONARY ATHEROSCLEROSIS OF NATIVE CORONARY VESSEL	OTHER CHRONIC PULMONARY HEART DISEASES	MITRAL VALVE DISORDERS	ATRIOVENTRICULAR BLOCK, UNSPECIFIED	ATRIAL FIBRILLATION	0	0	0	0	19	76
0	0	90.723	F	1	21.6441	0.5	8.18	68	0.245386	0	0	2	117	67	100	131	Hyponatremia	4.2	33	20	0.9	9	0	1	1	0	0	3	1	0	0	0	2	CORONARY ATHEROSCLEROSIS OF NATIVE CORONARY VESSEL	CHRONIC TOTAL OCCLUSION OF CORONARY ARTERY	OTHER CHRONIC PULMONARY HEART DISEASES	FIRST DEGREE ATRIOVENTRICULAR BLOCK	CONGESTIVE HEART FAILURE, UNSPECIFIED	PULMONARY COLLAPSE	CACHEXIA				0	0	0	0	20	88
0	0	41.114	M	0	21.645	0.6	0.6	18	0.00289685	0	0	1	138	63	100	140	Normal sodium	4.5	26	10	0.9		0	0	0	0	0	1	0	0	0	1	1	INTERMEDIATE CORONARY SYNDROME	ACUTE PERICARDITIS, UNSPECIFIED	OTHER SPECIFIED CARDIAC DYSRHYTHMIAS	ASTHMA, UNSPECIFIED	ESOPHAGEAL REFLUX						0	0	0	0	18	83
0	1	60.707	F	1	21.6609	5.19	16.7	119	0.510467	0	1	5.16667	78	110	98	134	Hyponatremia	4.9	23	26	7.2	10.5	1	0	0	0	2	5	1	0	0	0	10	INTESTINAL INFECTION DUE TO CLOSTRIDIUM DIFFICILE	UNSPECIFIED HYPOTHYROIDISM	ACIDOSIS	ACUTE POSTHEMORRHAGIC ANEMIA	OTHER AND UNSPECIFIED COAGULATION DEFECTS	OTHER SECONDARY THROMBOCYTOPENIA	ENCEPHALOPATHY, UNSPECIFIED	COMPRESSION OF BRAIN	CEREBRAL EDEMA	DISEASES OF TRICUSPID VALVE	1	1	1	0	15	42
0	0	49.89	F	1	21.6642	2.09	2.09	34	0.0197316	0	0	3	103	60	100	140	Normal sodium	4.6	25	16	0.9	12.3	0	0	0	0	0	0	0	0	0	0	2	ANXIETY STATE, UNSPECIFIED	CORONARY ATHEROSCLEROSIS OF NATIVE CORONARY VESSEL	OTHER SPECIFIED CARDIAC DYSRHYTHMIAS	TAKOTSUBO SYNDROME	UNSPECIFIED CHEST PAIN						0	0	0	0	16	61
0	0	81.97	M	1	21.6667	4.58	13.46	78	0.287066	0	0	3.8	122	123	96	145	Hypernatremia	2.4	24	25	1.1	12.3	0	0	0	0	0	0	0	0	0	0	6	INTESTINAL INFECTION DUE TO CLOSTRIDIUM DIFFICILE	DIABETES MELLITUS WITHOUT MENTION OF COMPLICATION,TYPE II OR	HYPEROSMOLALITY AND/OR HYPERNATREMIA	ACIDOSIS	DEHYDRATION	HYPOPOTASSEMIA	DEPRESSIVE DISORDER, NOT ELSEWHERE CLASSIFIED	ACUTE MYOCARDIAL INFARCTION, SUBENDOCARDIAL INFARCTION, INIT	CORONARY ATHEROSCLEROSIS OF UNSPECIFIED TYPE OF VESSEL, NATI	CORONARY ATHEROSCLEROSIS OF AUTOLOGOUS VEIN BYPASS GRAFT	0	0	0	0	19	77
0	0	76.173	M	1	21.6671	1.93	6.82	48	0.0650512	0	0	1.5	106	82	98	136	Normal sodium	4.6	25	23	1.1	16.9	0	0	0	0	0	1	0	0	0	1	1	DISEASES OF TRICUSPID VALVE	OTHER CHRONIC PULMONARY HEART DISEASES	Vasculitis Pulmonary	CARDIOMEGALY	POSTINFLAMMATORY PULMONARY FIBROSIS	IDIOPATHIC PULMONARY FIBROSIS	ACUTE RESPIRATORY FAILURE	CHRONIC RESPIRATORY FAILURE	UNSPECIFIED DISORDER OF KIDNEY AND URETER	Gait Disorder Non Ortho	0	0	0	0	22	82
0	0	27.225	M	1	21.6679	0.74	9.99	39	0.0389973	0	0	3	145	67	84	139	Normal sodium	4.3	24	7	0.8	18.6	0	0	0	0	0	0	0	0	0	0	3	Dysfunction Sinus Node	SINOATRIAL NODE DYSFUNCTION	OTHER SPECIFIED CARDIAC DYSRHYTHMIAS	COMPLETE TRANSPOSITION OF GREAT VESSELS	COMMON VENTRICLE	VENTRICULAR SEPTAL DEFECT	PULMONARY ARTERY COARCTATION AND ATRESIA	SITUS INVERSUS	SYNCOPE AND COLLAPSE	FITTING AND ADJUSTMENT OF VASCULAR CATHETER	0	0	0	0	8	88
0	0	54.739	F	1	21.6713	0.64	3.9	35	0.0398822	0	0	1	117	87	96	140	Normal sodium	3.9	28	11	0.8	13.4	0	0	0	0	0	0	0	0	0	0	1	ACUTE MYOCARDIAL INFARCTION, SUBENDOCARDIAL INFARCTION, INIT	OLD MYOCARDIAL INFARCTION	CORONARY ATHEROSCLEROSIS OF UNSPECIFIED TYPE OF VESSEL, NATI	SECONDARY CARDIOMYOPATHY, UNSPECIFIED	OTHER SPECIFIED CARDIAC DYSRHYTHMIAS	TAKOTSUBO SYNDROME	OTHER NONSPECIFIC ABNORMAL SERUM ENZYME LEVELS	NONSPECIFIC ABNORMAL ELECTROCARDIOGRAM (ECG) (EKG)	Prolonged QT Interval	ASYMPTOMATIC POSTMENOPAUSAL STATUS (AGE-RELATED) (NATURAL)	0	0	0	0	17	66
0	0	74.053	F	1	21.6713	1.78	5.69	47	0.0738393	0	0	1	123	96	99	137	Normal sodium	3.8	22	17	0.9	10.6	0	0	0	0	0	1	1	0	0	0	1	DIABETES MELLITUS WITHOUT MENTION OF COMPLICATION,TYPE II OR	TOBACCO USE DISORDER	UNSPECIFIED ESSENTIAL HYPERTENSION	OTHER PRIMARY CARDIOMYOPATHIES	PAROXYSMAL VENTRICULAR TACHYCARDIA	OTHER PREMATURE BEATS	OTHER SPECIFIED CARDIAC DYSRHYTHMIAS	NONSPECIFIC ABNORMAL RESULTS OF FUNCTION STUDY OF PULMONARY	NONSPECIFIC ABNORMAL ELECTROCARDIOGRAM (ECG) (EKG)	CARDIAC PACEMAKER IN SITU	0	0	0	0	15	79
0	0	69.268	M	1	21.6713	0.75	1.79	41	0.0175701	0	0	2	104	74	100	142	Normal sodium	4.1	29	23	1.3	7.5	0	1	0	1	0	3	0	0	0	0	2	MYELODYSPLASTIC SYNDROME, UNSPECIFIED	EPILEPSY, UNSPECIFIED, WITHOUT MENTION OF INTRACTABLE EPILEP	AORTIC VALVE DISORDERS	OTHER PRIMARY CARDIOMYOPATHIES	OTHER CONVULSIONS	OTHER CHEST PAIN	AUTOMATIC IMPLANTABLE CARDIAC DEFIBRILLATOR IN SITU				0	0	0	0	18	59
0	0	71.019	F	1	21.6713	3.75	7.85	87	0.370698	1	0	4.75	130	114	93	134	Hyponatremia	4.4	18	23	1.1	11.6	0	0	0	0	0	0	0	0	0	0	9	MITRAL VALVE INSUFFICIENCY AND AORTIC VALVE INSUFFICIENCY	ACUTE MYOCARDIAL INFARCTION, OF OTHER ANTERIOR WALL, INITIAL	Myocardial Infarction (MI) Acute ST Elevation NOS	CORONARY ATHEROSCLEROSIS OF NATIVE CORONARY VESSEL	OTHER SPECIFIED FORMS OF CHRONIC ISCHEMIC HEART DISEASE	UNSPECIFIED DISEASE OF PERICARDIUM	OTHER PRIMARY CARDIOMYOPATHIES	FIRST DEGREE ATRIOVENTRICULAR BLOCK	OTHER LEFT BUNDLE BRANCH BLOCK	VENTRICULAR FIBRILLATION	0	0	0	0	20	54
0	0	67.959	M	0	21.6721	1.26	2.23	81	0.230347	0	0	5	69	60	98	132	Hyponatremia	4.4	21	41	3.5	10.9	0	1	1	0	2	10	1	0	0	1	5	TYPE II OR UNSPECIFIED TYPE DIABETES MELLITUS WITH RENAL MAN	CORONARY ATHEROSCLEROSIS OF UNSPECIFIED TYPE OF BYPASS GRAFT	OTHER SPECIFIED FORMS OF CHRONIC ISCHEMIC HEART DISEASE	CONGESTIVE HEART FAILURE, UNSPECIFIED	END STAGE RENAL DISEASE	SHORTNESS OF BREATH					0	0	0	0	19	33
0	0	82.745	F	1	21.6797	1.12	6.16	62	0.0970851	0	0	2.5	84	132	97	141	Normal sodium	4.4	25	30	1.3	11.2	0	0	0	0	0	0	0	0	0	0	2	UNSPECIFIED HYPOTHYROIDISM	ANEMIA, UNSPECIFIED	UNSPECIFIED ESSENTIAL HYPERTENSION	FIRST DEGREE ATRIOVENTRICULAR BLOCK	OTHER SPECIFIED CARDIAC DYSRHYTHMIAS	ANEURYSM OF ARTERY OF LOWER EXTREMITY	SYNCOPE AND COLLAPSE	Debility	CONTUSION OF ABDOMINAL WALL		0	0	0	0	8	63
0	0	77.339	M	1	21.6816	2.51	2.51	79	0.214883	0	0	3	114	88	97	141	Normal sodium	4.2	29	30	3.1	14.8	0	1	0	0	2	9	1	0	1	1	3	OTHER LEFT BUNDLE BRANCH BLOCK	CONGESTIVE HEART FAILURE, UNSPECIFIED	ABDOMINAL ANEURYSM WITHOUT MENTION OF RUPTURE	PULMONARY CONGESTION AND HYPOSTASIS	OTHER ESOPHAGITIS	DUODENITIS, WITHOUT MENTION OF HEMORRHAGE	DIAPHRAGMATIC HERNIA WITHOUT MENTION OF OBSTRUCTION OR GANGR	END STAGE RENAL DISEASE			0	0	0	0	24	77
0	1	44.685	M	0	21.6816	4.52	5.13	43	0.0431008	0	0	1.6	91	71	99	138	Normal sodium	4.4	26	10	0.8	11.1	0	0	0	0	0	0	0	0	0	0	1	MITRAL VALVE INSUFFICIENCY AND AORTIC VALVE INSUFFICIENCY	DISEASES OF TRICUSPID VALVE	CORONARY ATHEROSCLEROSIS OF NATIVE CORONARY VESSEL	ACUTE AND SUBACUTE BACTERIAL ENDOCARDITIS	CARDIAC ARREST	CERVICAL SPONDYLOSIS WITHOUT MYELOPATHY	BACKACHE, UNSPECIFIED	MECHANICAL COMPLICATION DUE TO HEART VALVE PROSTHESIS	INFECTION AND INFLAMMATORY REACTION DUE TO CARDIAC DEVICE, I	CARDIAC COMPLICATIONS	0	0	0	0	13	54
0	0	81.951	F	1	21.6837	2.56	3.56	68	0.271339	0	0	1.66667	121	67	98	140	Normal sodium	4.5	26	20	1.1	11.4	0	0	0	0	0	3	1	0	1	0	1	UNSPECIFIED HYPOTHYROIDISM	DIABETES MELLITUS WITHOUT MENTION OF COMPLICATION,TYPE II OR	OTHER AND UNSPECIFIED HYPERLIPIDEMIA	ACUTE MYOCARDIAL INFARCTION, OF OTHER ANTERIOR WALL, INITIAL	CORONARY ATHEROSCLEROSIS OF NATIVE CORONARY VESSEL	ATRIAL FIBRILLATION	Gait Disorder Non Ortho				0	0	0	0	20	79
0	0	33.031	F	0	21.6837	8.94	9.18	53	0.0587447	1	1	9.57143	82	119	100	135	Normal sodium	4.6	31	11	5.1	9.9	0	0	1	0	2	5	0	0	0	1	8	ANEMIA IN CHRONIC KIDNEY DISEASE	THROMBOCYTOPENIA, UNSPECIFIED	HYPERTENSIVE CHRONIC KIDNEY DISEASE, UNSPECIFIED, WITH CHRON	MITRAL VALVE DISORDERS	FIRST DEGREE ATRIOVENTRICULAR BLOCK	OTHER LEFT BUNDLE BRANCH BLOCK	ATRIAL FLUTTER	OTHER SPECIFIED CARDIAC DYSRHYTHMIAS	CONGESTIVE HEART FAILURE, UNSPECIFIED	CARDIOMEGALY	1	2	1	0	20	89
0	0	83.756	M	1	21.6847	0.89	5	55	0.0763374	0	0	1	92	74	100	141	Normal sodium	3.7	18	15	0.9	11.2	0	0	0	0	0	1	0	0	0	1	1	ACUTE MYOCARDIAL INFARCTION, SUBENDOCARDIAL INFARCTION, INIT	CORONARY ATHEROSCLEROSIS OF NATIVE CORONARY VESSEL	ATRIOVENTRICULAR BLOCK, COMPLETE	OTHER SECOND DEGREE ATRIOVENTRICULAR BLOCK	UNSPECIFIED PLEURAL EFFUSION						0	0	0	0	17	68
0	0	63.937	F	1	21.6857	2.65	2.65	58	0.100583	0	0	1.66667	119	75	94	135	Normal sodium	4.4	22	11	0.6	13.5	0	0	0	0	0	0	0	0	0	0	1	MITRAL VALVE INSUFFICIENCY AND AORTIC VALVE STENOSIS	DISEASES OF TRICUSPID VALVE	CORONARY ATHEROSCLEROSIS OF NATIVE CORONARY VESSEL	AORTIC VALVE DISORDERS	OTHER SPECIFIED CARDIAC DYSRHYTHMIAS	TAKOTSUBO SYNDROME	Takotsubo Syndrome	ANOMALIES OF OTHER SPECIFIED SITES OF PERIPHERAL VASCULAR SY	SHORTNESS OF BREATH	SOLITARY PULMONARY NODULE	0	0	0	0	18	59
0	0	70.312	F	1	21.6931	2.39	2.39	53	0.0889752	0	0	1	123	64	100	142	Normal sodium	3.8	24	15	0.6	9.4	0	1	0	0	0	1	0	0	0	0	2	PURE HYPERCHOLESTEROLEMIA	IRON DEFICIENCY ANEMIA, UNSPECIFIED	TOBACCO USE DISORDER	ACUTE MYOCARDIAL INFARCTION, SUBENDOCARDIAL INFARCTION, INIT	CORONARY ATHEROSCLEROSIS OF UNSPECIFIED TYPE OF VESSEL, NATI	CORONARY ATHEROSCLEROSIS OF NATIVE CORONARY VESSEL					0	0	0	0	14	70
0	0	45.874	M	0	21.6975	4.76	9.7	34	0.0321913	0	0	2.4	124	84	97	140	Normal sodium	4	25	19	1.1	12.7	0	0	0	0	0	0	0	0	0	0	1	OTHER SPECIFIED FORMS OF CHRONIC ISCHEMIC HEART DISEASE	LONG QT SYNDROME	PAROXYSMAL VENTRICULAR TACHYCARDIA	ATRIAL FIBRILLATION	VENTRICULAR FIBRILLATION	SUPRAVENTRICULAR PREMATURE BEATS	OTHER PREMATURE BEATS	CARDIAC DYSRHYTHMIA, UNSPECIFIED	CARDIOMEGALY	OTHER DYSPNEA AND RESPIRATORY ABNORMALITY	1	2	1	0	14	85
0	0	62.398	M	1	21.7014	11.48	27.52	55	0.050864	0	0	3.28571	124	116	99	131	Hyponatremia	4.3	15	27	1.1	9	0	0	0	0	0	0	0	0	0	0	2	Other Pulmonary Embolism and Infarction	NUTRITIONAL MARASMUS	HYPOPOTASSEMIA	ANEMIA, UNSPECIFIED	SECONDARY THROMBOCYTOPENIA	OTHER AND UNSPECIFIED ALCOHOL DEPENDENCE, CONTINUOUS DRINKIN	UNSPECIFIED ESSENTIAL HYPERTENSION	ACUTE MYOCARDIAL INFARCTION, OF OTHER LATERAL WALL, INITIAL	CORONARY ATHEROSCLEROSIS OF NATIVE CORONARY VESSEL	OTHER PULMONARY EMBOLISM AND INFARCTION	1	1	1	0	20	94
0	0	55.293	M	1	21.7086	1.8	5.8	26	0.0137001	0	0	0.5	124	94	99	137	Normal sodium	4.1	25	17	1	12.7	0	0	0	0	0	1	0	0	0	0	1	HYPOPOTASSEMIA	Myocardial Infarction (MI) Acute ST Elevation Anterior	ACUTE MYOCARDIAL INFARCTION, OF OTHER ANTERIOR WALL, INITIAL	STEMI ST Elevation MI	CORONARY ATHEROSCLEROSIS OF NATIVE CORONARY VESSEL	DISSECTION OF CORONARY ARTERY	Heart Failure NOS	CARDIOMEGALY	PSORIATIC ARTHROPATHY	CARDIAC COMPLICATIONS	0	0	0	0	17	81
0	0	78.654	M	1	21.7143	4.8	5.84	45	0.0707657	1	0	2.4	205	43	97	141	Normal sodium	4.8	26	12	0.9	13.6	0	0	0	0	0	1	0	0	0	0	1	OTHER FLUID OVERLOAD	ALCOHOL-INDUCED PERSISTING DEMENTIA	ALCOHOL WITHDRAWAL	UNSPECIFIED ESSENTIAL HYPERTENSION	CORONARY ATHEROSCLEROSIS OF NATIVE CORONARY VESSEL	ALCOHOLIC CARDIOMYOPATHY	ATRIOVENTRICULAR BLOCK, COMPLETE	Complete AV Heart Block	OTHER SPECIFIED CARDIAC DYSRHYTHMIAS	CARDIAC DYSRHYTHMIA, UNSPECIFIED	0	0	0	0	17	38
0	0	82.556	F	1	21.7193	1.75	3.91	62	0.0982926	0	0	1.5	125	69	98	143	Normal sodium	4.3	26	26	1.4	13.2	0	0	0	0	0	0	0	0	0	0	2	OTHER AND UNSPECIFIED HYPERLIPIDEMIA	INTERMEDIATE CORONARY SYNDROME	CORONARY ATHEROSCLEROSIS OF UNSPECIFIED TYPE OF VESSEL, NATI	CORONARY ATHEROSCLEROSIS OF UNSPECIFIED TYPE OF BYPASS GRAFT	CHRONIC KIDNEY DISEASE, UNSPECIFIED	Debility	HEART VALVE REPLACED BY TRANSPLANT				0	0	0	0	19	57
0	0	63.729	F	1	21.7198	1.55	4.17	59	0.103053	0	0	1.5	130	106	93	145	Hypernatremia	3.3	19	29	1.5	11.9	0	0	0	0	2	2	0	0	0	0	2	HYPOCALCEMIA	ATRIAL FIBRILLATION	CHRONIC KIDNEY DISEASE, UNSPECIFIED	URINARY TRACT INFECTION, SITE NOT SPECIFIED	Debility						0	0	0	0	18	65
0	0	63.545	M	1	21.7284	0.9	11.07	49	0.0956968	0	0	1	93	71	99	131	Hyponatremia	4.5	28	13	0.6	11.7	0	0	0	0	0	1	0	0	0	0	1	DEHYDRATION	OTHER SPECIFIED IRON DEFICIENCY ANEMIAS	ANEMIA OF OTHER CHRONIC DISEASE	LEUKOCYTOSIS, UNSPECIFIED	MITRAL STENOSIS WITH INSUFFICIENCY	UNSPECIFIED ESSENTIAL HYPERTENSION	ACUTE PERICARDITIS, UNSPECIFIED	MITRAL VALVE DISORDERS	FIRST DEGREE ATRIOVENTRICULAR BLOCK	ATRIAL FLUTTER	0	0	0	0	17	71
0	0	78.577	F	1	21.7301	0.86	5.78	59	0.0835431	0	0	2	196	93	98	143	Normal sodium	3.6	24	13	0.9	9.6	0	0	0	1	0	1	0	0	0	0	2	FIRST DEGREE ATRIOVENTRICULAR BLOCK	LONG QT SYNDROME	ATRIAL FIBRILLATION	ATRIAL FLUTTER	ORTHOSTATIC HYPOTENSION	PERSONAL HISTORY OF TRANSIENT ISCHEMIA ATTACK (TIA), AND CER	LONG-TERM (CURRENT) USE OF ANTICOAGULANTS	FITTING AND ADJUSTMENT OF VASCULAR CATHETER			0	0	0	0
0	0	59.195	M	1	21.7301	1.7	1.93	53	0.0953362	0	0	1.5	143	67	100	139	Normal sodium	4.5	25	15	1.2	10.3	0	1	0	0	0	3	0	0	0	0	2	OTHER AND UNSPECIFIED HYPERLIPIDEMIA	OTHER AND UNSPECIFIED ALCOHOL DEPENDENCE, IN REMISSION	POSTTRAUMATIC STRESS DISORDER NOS	ACUTE MYOCARDIAL INFARCTION, OF OTHER INFERIOR WALL, INITIAL	PRINZMETAL ANGINA	CORONARY ATHEROSCLEROSIS OF NATIVE CORONARY VESSEL	MECHANICAL COMPLICATION DUE TO AUTOMATIC IMPLANTABLE CARDIAC	HISTORY OF TOBACCO USE	PERCUTANEOUS TRANSLUMINAL CORONARY ANGIOPLASTY STATUS		0	0	0	0	14	82
0	0	37.845	M	0	21.7335	3.82	3.82	44	0.0321204	0	0	1.5	117	50	94	138	Normal sodium	4.9	23	13	1	14.2	0	0	0	0	0	0	0	0	0	0	1	HYPERTROPHIC OBSTRUCTIVE CARDIOMYOPATHY	FIRST DEGREE ATRIOVENTRICULAR BLOCK	RIGHT BUNDLE BRANCH BLOCK AND LEFT ANTERIOR FASCICULAR BLOCK	PAROXYSMAL VENTRICULAR TACHYCARDIA	OTHER PREMATURE BEATS	OTHER SPECIFIED CARDIAC DYSRHYTHMIAS	HEART DISEASE, UNSPECIFIED				0	0	0	0	6	81
0	0	88.396	F	1	21.7517	0.62	1.89	67	0.168109	0	0	2	184	56	100	129	Hyponatremia	4.7	29	26	1.3	12.3	0	0	0	0	0	2	0	0	1	0	2	OTHER SPECIFIED CARDIAC DYSRHYTHMIAS										0	0	0	0	16	65
1	1	92.46	F	1	21.7547	2.52	2.55	108	0.414274	0	0	5.33333	121	78	92	138	Normal sodium	2.9	27	23	0.8	11.3	0	0	0	0	0	1	0	0	0	0	5	ACUTE MYOCARDIAL INFARCTION, OF OTHER ANTERIOR WALL, INITIAL	CORONARY ATHEROSCLEROSIS OF NATIVE CORONARY VESSEL	OTHER SPECIFIED FORMS OF CHRONIC ISCHEMIC HEART DISEASE	PAROXYSMAL SUPRAVENTRICULAR TACHYCARDIA	ATRIAL FLUTTER	PERCUTANEOUS TRANSLUMINAL CORONARY ANGIOPLASTY STATUS	OTHER SPECIFIED AFTERCARE	ENCOUNTER FOR PALLIATIVE CARE			1	1	1	0	18	78
1	1	91.225	M	1	21.7551	2.71	2.71	82	0.193751	0	0	4.66667	134	62	99	139	Normal sodium	4.4	25	26	1.8	9.5	0	1	1	1	2	9	0	0	1	1	2	ACUTE MYOCARDIAL INFARCTION, OF OTHER INFERIOR WALL, INITIAL	CORONARY ATHEROSCLEROSIS OF NATIVE CORONARY VESSEL	PAROXYSMAL VENTRICULAR TACHYCARDIA	OTHER SPECIFIED CARDIAC DYSRHYTHMIAS	CHRONIC AIRWAY OBSTRUCTION, NOT ELSEWHERE CLASSIFIED	OTHER ABNORMAL BLOOD CHEMISTRY					0	0	0	0	16	67
0	0	75.132	F	1	21.7555	3.98	6.22	53	0.0537739	0	0	3.25	89	66	96	138	Normal sodium	3.3	22	12	0.6	7.4	0	0	0	0	0	2	0	0	1	0	4	ACUTE MYOCARDIAL INFARCTION, SUBENDOCARDIAL INFARCTION, INIT	UNSPECIFIED DISEASE OF PERICARDIUM	LEFT BUNDLE BRANCH HEMIBLOCK	RIGHT BUNDLE BRANCH BLOCK	OTHER SPECIFIED CARDIAC DYSRHYTHMIAS	LEFT HEART FAILURE	HYPOTENSION, UNSPECIFIED	ACUTE SINUSITIS, UNSPECIFIED	UNSPECIFIED SINUSITIS (CHRONIC)	BRONCHIECTASIS WITHOUT ACUTE EXACERBATION	1	1	1	0	13	36
0	0	68.087	M	1	21.7593	0.75	0.75	106	0.258484	0	0	6	109	105	96	138	Normal sodium	4.2	25	26	1.2	9.8	0	0	0	0	0	8	0	0	1	0	6	MALIGNANT NEOPLASM OF OTHER PARTS OF BRONCHUS OR LUNG	SECONDARY MALIGNANT NEOPLASM OF MEDIASTINUM	SECONDARY MALIGNANT NEOPLASM OF PLEURA	SECONDARY MALIGNANT NEOPLASM OF OTHER SPECIFIED SITES	NEUTROPENIA, UNSPECIFIED	UNSPECIFIED DISEASE OF PERICARDIUM	DERMATITIS DUE TO DRUGS AND MEDICINES TAKEN INTERNALLY	FEVER AND OTHER PHYSIOLOGIC DISTURBANCES OF TEMPERATURE REGU	OTHER CHEST PAIN		0	0	0	0	27	70
0	0	24.385	M	1	21.7728	2.94	20.12	48	0.0513252	0	0	4	106	101	95	139	Normal sodium	5	28	13	0.7	8	0	0	0	0	0	0	0	0	0	0	4	BENIGN NEOPLASM OF HEART	ESSENTIAL THROMBOCYTHEMIA	DIABETES MELLITUS WITHOUT MENTION OF COMPLICATION,TYPE II OR	UNSPECIFIED PROTEIN-CALORIE MALNUTRITION	UNSPECIFIED VITAMIN D DEFICIENCY	DISORDERS OF IRON METABOLISM	DISORDERS OF BILIRUBIN EXCRETION	UNSPECIFIED DEFICIENCY ANEMIA	ANEMIA, UNSPECIFIED	ENCEPHALOPATHY, UNSPECIFIED	0	0	0	0	19	66
0	0	60.778	F	1	21.7738	1.92	4.88	34	0.0167394	0	0	0.5	136	64	98	137	Normal sodium	4.5	23	18	0.6	11.1	0	0	0	0	0	0	0	0	0	0	1	ACUTE MYOCARDIAL INFARCTION, OF OTHER ANTERIOR WALL, INITIAL	ACUTE MYOCARDIAL INFARCTION, UNSPECIFIED SITE, EPISODE OF CA	Myocardial Infarction (MI) Acute ST Elevation NOS	CORONARY ATHEROSCLEROSIS OF UNSPECIFIED TYPE OF VESSEL, NATI	GIANT CELL ARTERITIS						0	0	0	0	16	75
0	0	51.91	M	1	21.7776	0.86	2.85	48	0.0902778	0	0	1	149	52	98	141	Normal sodium	4.1	26	9	0.9	12.9	0	0	0	0	0	0	0	0	0	0	1	Smoking NOS	TOBACCO USE DISORDER	UNSPECIFIED ESSENTIAL HYPERTENSION	ACUTE MYOCARDIAL INFARCTION, SUBENDOCARDIAL INFARCTION, INIT	MI Acute Subendocardial	PRINZMETAL ANGINA	CORONARY ATHEROSCLEROSIS OF UNSPECIFIED TYPE OF VESSEL, NATI	CORONARY ATHEROSCLEROSIS OF NATIVE CORONARY VESSEL	OTHER SPECIFIED FORMS OF CHRONIC ISCHEMIC HEART DISEASE	FIRST DEGREE ATRIOVENTRICULAR BLOCK	0	0	0	0	17	88
0	0	56.638	F	1	21.7815	1.1	1.1	43	0.0608484	0	0	0.5	115	73	83	140	Normal sodium	4.6	25	12	0.8	12.6	0	0	0	0	0	0	0	0	0	0	1	UNSPECIFIED VIRAL INFECTION	FIRST DEGREE ATRIOVENTRICULAR BLOCK	LEFT BUNDLE BRANCH HEMIBLOCK	OTHER SPECIFIED CARDIAC DYSRHYTHMIAS	Faint	SYNCOPE AND COLLAPSE	OPEN WOUND OF OTHER AND MULTIPLE SITES, UNCOMPLICATED				0	0	0	0	19	54
1	1	66.713	M	1	21.7901	6.81	6.82	64	0.129316	0	1	2.16667	94	104	100	139	Normal sodium	3.1	28	28	0.7	9.2	0	0	0	0	0	8	0	0	1	0	3	MALIGNANT NEOPLASM OF BRONCHUS AND LUNG, UNSPECIFIED	SECONDARY AND UNSPECIFIED MALIGNANT NEOPLASM OF INTRATHORACI	MALIGNANT NEOPLASM OF LIVER, SPECIFIED AS SECONDARY	ATRIAL FIBRILLATION	SINOATRIAL NODE DYSFUNCTION	ACUTE RESPIRATORY FAILURE	SHORTNESS OF BREATH	OTHER NONSPECIFIC ABNORMAL FINDING OF LUNG FIELD			0	0	0	0	26	77
0	0	31.222	F	0	21.7923	0.98	6.18	26	0.00611618	0	0	1	162	64	100	139	Normal sodium	3.6	24	6	0.6	9.3	0	0	0	0	0	0	0	0	0	0	1	ANEMIA, UNSPECIFIED	LONG QT SYNDROME	IATROGENIC PNEUMOTHORAX	PERSONAL HISTORY OF OTHER SPECIFIED INFECTIOUS AND PARASITIC	FITTING AND ADJUSTMENT OF OTHER DEVICE						0	0	0	0	13	111
0	0	52.608	M	0	21.7994	9.93	39.85	84	0.555683	1	0	11.1429	77	106	94	153	Hypernatremia	3.2	26	84	2.3	10.7	0	0	0	0	0	0	0	0	0	0	15	Sepsis	UNSPECIFIED SEPTICEMIA	CHRONIC VIRAL HEPATITIS B WITHOUT MENTION OF HEPATIC COMA WI	OTHER CANDIDIASIS OF OTHER SPECIFIED SITES	HYPOSMOLALITY AND/OR HYPONATREMIA	ALKALOSIS	HYPOPOTASSEMIA	ACUTE POSTHEMORRHAGIC ANEMIA	ANEMIA, UNSPECIFIED	OTHER AND UNSPECIFIED COAGULATION DEFECTS	1	5	1	1	22	53
0	0	27.2	M	1	21.8006	0.86	1.9	27	0.0109761	0	0	1	112	81	98	139	Normal sodium	4.1	28	13	0.9	12.8	0	0	0	0	0	0	0	0	0	0	1	RIGHT BUNDLE BRANCH BLOCK	VENTRICULAR FIBRILLATION	OTHER PREMATURE BEATS								0	0	0	0
0	0	85.307	M	1	21.8009	1.07	2.99	66	0.157948	0	0	2	117	73	98	140	Normal sodium	5	20	57	2.5	10.3	0	1	0	1	2	8	1	0	1	0	4	DIABETES MELLITUS WITHOUT MENTION OF COMPLICATION,TYPE II OR	UNSPECIFIED ESSENTIAL HYPERTENSION	CORONARY ATHEROSCLEROSIS OF UNSPECIFIED TYPE OF VESSEL, NATI	UNSPECIFIED DISEASE OF PERICARDIUM	FUNCTIONAL DISTURBANCES FOLLOWING CARDIAC SURGERY	NONSPECIFIC ABNORMAL ELECTROCARDIOGRAM (ECG) (EKG)					0	0	0	0	20	90
0	0	63.234	M	1	21.81	2.49	3.7	34	0.0474591	0	0	0.333333	116	59	100	139	Normal sodium	4.2	24	16	0.8	13.1	0	1	0	0	0	1	0	0	0	0	1	OTHER AND UNSPECIFIED HYPERLIPIDEMIA	TOBACCO USE DISORDER	DEPRESSIVE DISORDER, NOT ELSEWHERE CLASSIFIED	UNSPECIFIED ESSENTIAL HYPERTENSION	ACUTE MYOCARDIAL INFARCTION, OF OTHER INFERIOR WALL, INITIAL	CORONARY ATHEROSCLEROSIS OF NATIVE CORONARY VESSEL					0	0	0	0	15	68
0	0	37.005	F	1	21.8101	7.2	25.98	66	0.0710758	0	0	5.71429	95	85	85	128	Hyponatremia	3.7	21	42	1.1	12.6	0	0	0	0	0	0	0	0	0	0	7	HYPOSMOLALITY AND/OR HYPONATREMIA	THROMBOCYTOPENIA, UNSPECIFIED	HYPERSPLENISM	DEPRESSIVE DISORDER, NOT ELSEWHERE CLASSIFIED	DISEASES OF TRICUSPID VALVE	PRIMARY PULMONARY HYPERTENSION	OTHER CHRONIC PULMONARY HEART DISEASES	ATRIAL FIBRILLATION	OTHER SPECIFIED CARDIAC DYSRHYTHMIAS	CONGESTIVE HEART FAILURE, UNSPECIFIED	1	1	1	0	18	54
0	0	57.381	F	1	21.8126	3.11	3.11	49	0.0490147	0	0	0.333333	130	85	100	136	Normal sodium	5.1	22	20	0.9	11.2	0	0	0	0	0	3	1	0	0	0	1	TYPE I [JUVENILE TYPE], DIABETES MELLITUS WITH OPHTHALMIC MA	TYPE I [JUVENILE TYPE], DIABETES MELLITUS WITH NEUROLOGICAL	POLYNEUROPATHY IN DIABETES	BACKGROUND DIABETIC RETINOPATHY	UNSPECIFIED ESSENTIAL HYPERTENSION	HYPERTROPHIC OBSTRUCTIVE CARDIOMYOPATHY	RIGHT BUNDLE BRANCH BLOCK				0	0	0	0	22	88
0	0	83.447	F	1	21.813	0.58	10.45	67	0.191206	0	0	6	139	93	82	127	Hyponatremia	4.2	22	17	1.3	9.5	0	0	0	0	0	4	0	0	1	1	6	Colon cancer	FLUID OVERLOAD	ACUTE MYOCARDIAL INFARCTION, UNSPECIFIED SITE, EPISODE OF CA	ACUTE MYOCARDIAL INFARCTION, UNSPECIFIED SITE, INITIAL EPISO	CORONARY ATHEROSCLEROSIS OF NATIVE CORONARY VESSEL	MITRAL VALVE DISORDERS	ATRIAL FLUTTER	Flutter Atrial NOS	OTHER SPECIFIED CARDIAC DYSRHYTHMIAS	HEART DISEASE, UNSPECIFIED	0	0	0	0	23	60
0	0	43.334	F	1	21.8182	3.93	7.11	74	0.234699	0	0	3.5	73	87	96	129	Hyponatremia	3.8	20	54	2.4	10.7	0	0	0	0	0	0	0	0	0	0	6	ACIDOSIS	AMYLOIDOSIS UNSPECIFIED	OTHER AMYLOIDOSIS	Cotton Wool Spot (CWS) Retina	RETINAL EDEMA	Disturbance Visual NOS	UNSPECIFIED VISUAL DISTURBANCE	NUTRITIONAL AND METABOLIC CARDIOMYOPATHY	RIGHT BUNDLE BRANCH BLOCK	ACUTE COMBINED SYSTOLIC AND DIASTOLIC HEART FAILURE	1	1	1	0	16	45
0	0	80.044	F	1	21.8225	2.02	5.18	62	0.209168	0	0	2.33333	86	92	98	140	Normal sodium	4.5	31	24	3.1	11	0	0	0	0	2	5	0	0	0	1	3	HYPERTENSIVE CHRONIC KIDNEY DISEASE, UNSPECIFIED, WITH CHRON	ACUTE MYOCARDIAL INFARCTION, SUBENDOCARDIAL INFARCTION, INIT	ACUTE MYOCARDIAL INFARCTION, SUBENDOCARDIAL INFARCTION, SUBS	CORONARY ATHEROSCLEROSIS OF UNSPECIFIED TYPE OF VESSEL, NATI	CORONARY ATHEROSCLEROSIS OF NATIVE CORONARY VESSEL	OTHER SPECIFIED FORMS OF CHRONIC ISCHEMIC HEART DISEASE	ATRIAL FIBRILLATION	CONGESTIVE HEART FAILURE, UNSPECIFIED	Congestive Heart Failure (CHF) Ejection Fraction (EF) < 40%	Heart Failure NOS	0	0	0	0	21	39
0	0	62.225	F	1	21.83	2.44	13.49	51	0.0433998	0	0	3.33333	88	151	95	137	Normal sodium	3.9	26	8	0.6	12.2	0	0	0	0	0	1	0	0	0	1	4	Coronary atherosclerosis of unspecified type of vessel, native or graft	Atrial flutter	Hypotension, unspecified	Nonspecific abnormal electrocardiogram [ECG] [EKG]	VOLUME DEPLETION, UNSPECIFIED	HYPOPOTASSEMIA	ANEMIA, UNSPECIFIED	LEUKOCYTOSIS, UNSPECIFIED	UNSPECIFIED ESSENTIAL HYPERTENSION	CORONARY ATHEROSCLEROSIS OF UNSPECIFIED TYPE OF VESSEL, NATI	0	0	0	0	22	60
0	0	48.742	M	1	21.8339	1.12	7.31	29	0.0188748	0	0	1.5	98	104	95	139	Normal sodium	4.5	24	11	0.9	14.5	0										3	DEFIBRINATION SYNDROME	OTHER SECONDARY THROMBOCYTOPENIA	ACUTE MYOCARDIAL INFARCTION, SUBENDOCARDIAL INFARCTION, INIT	CORONARY ATHEROSCLEROSIS OF NATIVE CORONARY VESSEL	Coronary Artery Disease (CAD) Native Vessel	RIGHT BUNDLE BRANCH BLOCK	RIGHT BUNDLE BRANCH BLOCK AND LEFT ANTERIOR FASCICULAR BLOCK	OTHER SPECIFIED CARDIAC DYSRHYTHMIAS	PULMONARY COLLAPSE	SYNCOPE AND COLLAPSE	1	1	1	0	22	62
0	0	66.115	M	0	21.8359	2.82	6.05	81	0.207263	0	0	3.66667	111	80	94	141	Normal sodium	4.2	34	39	2.6	8.5	0	0	0	0	2	3	0	0	0	1	4	ATHSCL HEART DISEASE OF NATIVE CORONARY ARTERY W/O ANG PCTRS	DILATED CARDIOMYOPATHY	Tachycardia Ventricular Recurrent	VENTRICULAR TACHYCARDIA	ACUTE KIDNEY FAILURE, UNSPECIFIED	ENCNTR FOR ADJUST AND MGMT OF AUTOMATIC IMPLNTBL CARD DEFIB					0	0	0	0	24	67
0	0	65.372	F	1	21.8359	0.45	0.45	38	0.0215827	0	0	1	144	72	100	137	Normal sodium	3.5	22	12	0.6	11	0	0	0	0	0	2	0	0	1	0	1											0	0	0	0	11	64
0	0	81.11	F	1	21.8428	1.76	15.6	58	0.152451	0	0	2.5	140	47	97	140	Normal sodium	5	19	20	1.1	13	0	1	0	0	0	1	0	0	0	0	1	Acute myocardial infarction, subendocardial infarction, subsequent episode of care	Coronary atherosclerosis of unspecified type of vessel, native or graft	Other nonspecific abnormal finding of lung field	Care involving other specified rehabilitation procedure	OTHER AND UNSPECIFIED HYPERLIPIDEMIA	UNSPECIFIED ESSENTIAL HYPERTENSION	ACUTE MYOCARDIAL INFARCTION, SUBENDOCARDIAL INFARCTION, INIT	INTERMEDIATE CORONARY SYNDROME	Coronary Artery Disease (CAD) Post Myocardial Infarct (MI)	CORONARY ATHEROSCLEROSIS OF NATIVE CORONARY VESSEL	0	0	0	0	20	58
[truncated: 8,488 more rows]
[truncated: 42 more columns]
